# Supplementary material for: Diversity and evolutionary history of endogenous retroviruses in the genome of Manis pentadactyla
Source: Microbiol Spectr. 2025 Sep 30;13(11):e03203-24. doi: 10.1128/spectrum.03203-24 (PMC12584738; doi:10.1128/spectrum.03203-24)
Supplement: Table S1 — Genomic loci, Dfam classification, estimated integration events, and pairwise LTR divergence of MPERVs. [file spectrum.03203-24-s0002.xlsx]

## Sheet: Loc
ERV_id	Contig Name	Start	End	Strand	LTR-divergency	Insert Time	Dfam Family
ERV-Alpha.1-Mpen	NC_080019.1	11931176	11939583	-	0.00900925	2.04756	ERV2-group
ERV-Alpha.2-Mpen	NC_080020.1	221097810	221106222	-	0.00621126	1.41165	ERV2-group
ERV-Alpha.3-Mpen	NC_080023.1	19914877	19923292	+	0.0124906	2.83877	ERV2-group
ERV-Alpha.4-Mpen	NC_080023.1	168659861	168668190	-	0.00682604	1.55137	ERV2-group
ERV-Alpha.5-Mpen	NC_080024.1	29090107	29098521	-	0.00896208	2.03684	ERV2-group
ERV-Alpha.6-Mpen	NC_080029.1	20918970	20927374	+	0.00880427	2.00097	ERV2-group
ERV-Alpha.7-Mpen	NC_080035.1	64935723	64944134	-	0.0149528	3.39837	ERV2-group
ERV-Alpha.8-Mpen	NC_080036.1	11059446	11067861	-	0.00898228	2.04143	ERV2-group
ERV-Alpha.9-Mpen	NC_080038.1	73951154	73959557	-	0.0152917	3.47539	ERV2-group
ERV-Alpha.10-Mpen	NC_080038.1	153319852	153328264	+	0.0121655	2.76488	ERV2-group
ERV-Alpha.11-Mpen	NC_080038.1	156526122	156534534	-	0.0151339	3.43952	ERV2-group
ERV-Alpha.12-Mpen	NW_026644588.1	1013175	1021520	-	0.0137081	3.11548	ERV2-group
ERV-Alpha.13-Mpen	NW_026644596.1	1380761	1389173	-	0.0151339	3.43952	ERV2-group
ERV-Beta.a1-Mpen	NC_080019.1	26509649	26518966	-	0	0	ERV2-group
ERV-Beta.a2-Mpen	NC_080019.1	47333744	47343056	+	0	0	ERV2-group
ERV-Beta.a3-Mpen	NC_080020.1	197095271	197104593	+	0.0202721	4.60728	ERV2-group
ERV-Beta.a4-Mpen	NC_080021.1	156789734	156799107	+	0.00488253	1.10967	ERV2-group
ERV-Beta.a5-Mpen	NC_080021.1	163340646	163349966	+	0	0	ERV2-group
ERV-Beta.a6-Mpen	NC_080022.1	97540601	97549925	-	0.00509394	1.15771	ERV2-group
ERV-Beta.a7-Mpen	NC_080023.1	43674478	43683800	+	0.00761428	1.73052	ERV2-group
ERV-Beta.a8-Mpen	NC_080023.1	69278159	69287484	-	0.00514637	1.16963	ERV2-group
ERV-Beta.a9-Mpen	NC_080026.1	68718209	68727559	-	0	0	ERV2-group
ERV-Beta.a10-Mpen	NC_080027.1	81944782	81954135	-	0.00514143	1.16851	ERV2-group
ERV-Beta.a11-Mpen	NC_080027.1	90404415	90413739	-	0	0	ERV2-group
ERV-Beta.a12-Mpen	NC_080028.1	68129458	68138782	+	0	0	ERV2-group
ERV-Beta.a13-Mpen	NC_080030.1	6353657	6362999	-	0.00515468	1.17152	ERV2-group
ERV-Beta.a14-Mpen	NC_080030.1	17644600	17653974	+	0	0	ERV2-group
ERV-Beta.a15-Mpen	NC_080030.1	68676337	68685680	-	0.0025707	0.58425	ERV2-group
ERV-Beta.a16-Mpen	NC_080031.1	30323816	30333141	-	0	0	ERV2-group
ERV-Beta.a17-Mpen	NC_080031.1	38438537	38447871	+	0.00256905	0.583874	ERV2-group
ERV-Beta.a18-Mpen	NC_080033.1	34767565	34776893	-	0.00515468	1.17152	ERV2-group
ERV-Beta.a19-Mpen	NC_080034.1	35830988	35840308	+	0.00258399	0.587269	ERV2-group
ERV-Beta.a20-Mpen	NC_080038.1	42026623	42035976	-	0.00512825	1.16551	ERV2-group
ERV-Beta.a21-Mpen	NC_080038.1	89345711	89355086	-	0	0	ERV2-group
ERV-Beta.b1-Mpen	NC_080019.1	14401658	14409556	+	0.0408	9.27205	ERV2-group
ERV-Beta.b2-Mpen	NC_080029.1	75934132	75943170	+	0.026	5.91776	ERV2-group
ERV-Beta.b3-Mpen	NC_080037.1	21447173	21456425	-	0.0629	14.2977	ERV2-group
ERV-Beta.b4-Mpen	NC_080038.1	58493765	58501679	-	0.0247	5.62442	ERV2-group
ERV-Gamma.a1-Mpen	NC_080019.1	16683117	16691854	+	0.0112468	2.5561	ERV1
ERV-Gamma.a2-Mpen	NC_080019.1	137018485	137026130	-	0.00417539	0.948952	ERV1
ERV-Gamma.a3-Mpen	NC_080019.1	143067693	143076567	+	0.0293805	6.67738	ERV1
ERV-Gamma.a4-Mpen	NC_080019.1	191807758	191816600	+	0.0124695	2.83397	ERV1
ERV-Gamma.a5-Mpen	NC_080020.1	7773073	7781968	-	0.0356607	8.10471	ERV1
ERV-Gamma.a6-Mpen	NC_080020.1	20989624	20998541	+	0.0189518	4.30722	ERV1
ERV-Gamma.a7-Mpen	NC_080020.1	38424689	38433570	+	0.012609	2.86567	ERV1
ERV-Gamma.a8-Mpen	NC_080020.1	69245202	69254137	-	0.0272636	6.19626	ERV1
ERV-Gamma.a9-Mpen	NC_080020.1	87885361	87894190	-	0.00417865	0.949693	ERV1
ERV-Gamma.a10-Mpen	NC_080020.1	118430855	118438605	-	0	0	ERV1
ERV-Gamma.a11-Mpen	NC_080020.1	142174356	142183227	+	0.0191546	4.35331	ERV1
ERV-Gamma.a12-Mpen	NC_080020.1	210788628	210797526	+	0.0319549	7.26248	ERV1
ERV-Gamma.a13-Mpen	NC_080021.1	51472917	51481780	-	0.0190026	4.31878	ERV1
ERV-Gamma.a14-Mpen	NC_080021.1	51846219	51855061	+	0.0496386	11.2815	ERV1
ERV-Gamma.a15-Mpen	NC_080021.1	52236009	52244679	+	0.0330142	7.50323	ERV1
ERV-Gamma.a16-Mpen	NC_080021.1	82170223	82179130	-	0.00120482	0.273823	ERV1
ERV-Gamma.a17-Mpen	NC_080021.1	110823859	110832730	+	0.00415262	0.943777	ERV1
ERV-Gamma.a18-Mpen	NC_080021.1	141614587	141623470	+	0.0230937	5.24857	ERV1
ERV-Gamma.a19-Mpen	NC_080021.1	183038499	183047393	+	0.0103986	2.36331	ERV1
ERV-Gamma.a20-Mpen	NC_080022.1	63491623	63500512	+	0.0124262	2.82413	ERV1
ERV-Gamma.a21-Mpen	NC_080022.1	90055114	90063997	-	0.0359603	8.1728	ERV1
ERV-Gamma.a22-Mpen	NC_080022.1	110056376	110065264	-	0.0104388	2.37245	ERV1
ERV-Gamma.a23-Mpen	NC_080022.1	110172872	110181744	+	0.0338484	7.69281	ERV1
ERV-Gamma.a24-Mpen	NC_080022.1	175268842	175277728	-	0.00207901	0.472501	ERV1
ERV-Gamma.a25-Mpen	NC_080023.1	52927736	52937137	-	0.0124262	2.82413	ERV1
ERV-Gamma.a26-Mpen	NC_080023.1	55132349	55141079	-	0.0528394	12.0089	ERV1
ERV-Gamma.a27-Mpen	NC_080023.1	71722743	71731653	+	0.00208334	0.473486	ERV1
ERV-Gamma.a28-Mpen	NC_080023.1	116662704	116671602	-	0.0795109	18.0707	ERV1
ERV-Gamma.a29-Mpen	NC_080023.1	119311707	119320596	-	0.040263	9.15068	ERV1
ERV-Gamma.a30-Mpen	NC_080023.1	122322879	122331795	-	0.0041494	0.943046	ERV1
ERV-Gamma.a31-Mpen	NC_080023.1	124912405	124921137	-	0.0146929	3.3393	ERV1
ERV-Gamma.a32-Mpen	NC_080023.1	147494564	147502291	+	0.0146277	3.32447	ERV1
ERV-Gamma.a33-Mpen	NC_080024.1	110559488	110568401	+	0.0184944	4.20326	ERV1
ERV-Gamma.a34-Mpen	NC_080024.1	145042828	145051751	+	0.0208717	4.74357	ERV1
ERV-Gamma.a35-Mpen	NC_080025.1	40181495	40190391	+	0.00621126	1.41165	ERV1
ERV-Gamma.a36-Mpen	NC_080025.1	70734451	70743359	+	0.00203252	0.461937	ERV1
ERV-Gamma.a37-Mpen	NC_080025.1	85326072	85334975	+	0.056488	12.8382	ERV1
ERV-Gamma.a38-Mpen	NC_080026.1	24187999	24196687	-	0.0072994	1.65895	ERV1
ERV-Gamma.a39-Mpen	NC_080026.1	41412206	41421092	-	0.0253883	5.77007	ERV1
ERV-Gamma.a40-Mpen	NC_080026.1	51508865	51517785	-	0.0183063	4.16051	ERV1
ERV-Gamma.a41-Mpen	NC_080026.1	51518506	51527425	+	0.0162559	3.69453	ERV1
ERV-Gamma.a42-Mpen	NC_080026.1	89240991	89249849	+	0.0208005	4.72739	ERV1
ERV-Gamma.a43-Mpen	NC_080027.1	45546633	45555509	-	0.0083162	1.89005	ERV1
ERV-Gamma.a44-Mpen	NC_080027.1	59628271	59637149	-	0.0194695	4.42489	ERV1
ERV-Gamma.a45-Mpen	NC_080027.1	78029615	78038467	-	0.00626308	1.42343	ERV1
ERV-Gamma.a46-Mpen	NC_080028.1	53233421	53242087	+	0.0582172	13.2312	ERV1
ERV-Gamma.a47-Mpen	NC_080028.1	53504468	53513357	-	0.0104736	2.38037	ERV1
ERV-Gamma.a48-Mpen	NC_080028.1	84788414	84797288	-	0.0252669	5.74249	ERV1
ERV-Gamma.a49-Mpen	NC_080028.1	99716740	99725696	-	0.0195563	4.44462	ERV1
ERV-Gamma.a50-Mpen	NC_080029.1	85453809	85462744	-	0.0207782	4.72232	ERV1
ERV-Gamma.a51-Mpen	NC_080029.1	102473023	102480547	+	0.0229025	5.20512	ERV1
ERV-Gamma.a52-Mpen	NC_080030.1	27609523	27618393	-	0.012397	2.81749	ERV1
ERV-Gamma.a53-Mpen	NC_080030.1	69522928	69531773	-	0.00623709	1.41752	ERV1
ERV-Gamma.a54-Mpen	NC_080030.1	96324562	96333465	+	0.0227812	5.17755	ERV1
ERV-Gamma.a55-Mpen	NC_080031.1	33124008	33132894	-	0.0062241	1.41457	ERV1
ERV-Gamma.a56-Mpen	NC_080031.1	37064055	37072710	+	0.00755794	1.71771	ERV1
ERV-Gamma.a57-Mpen	NC_080031.1	47150552	47159432	-	0.018962	4.30954	ERV1
ERV-Gamma.a58-Mpen	NC_080031.1	56681080	56689971	+	0.0104028	2.36426	ERV1
ERV-Gamma.a59-Mpen	NC_080031.1	83108768	83117486	-	0.0076155	1.73079	ERV1
ERV-Gamma.a60-Mpen	NC_080032.1	54132490	54141382	-	0.0351918	7.99813	ERV1
ERV-Gamma.a61-Mpen	NC_080032.1	54181785	54190712	-	0.01253	2.84772	ERV1
ERV-Gamma.a62-Mpen	NC_080032.1	64981383	64990280	+	0.0343206	7.80013	ERV1
ERV-Gamma.a63-Mpen	NC_080032.1	89132915	89141806	-	0.0041494	0.943046	ERV1
ERV-Gamma.a64-Mpen	NC_080034.1	44624548	44633426	+	0.0215221	4.8914	ERV1
ERV-Gamma.a65-Mpen	NC_080034.1	45361209	45370089	-	0.0104517	2.3754	ERV1
ERV-Gamma.a66-Mpen	NC_080034.1	49641200	49650080	+	0.00417539	0.948952	ERV1
ERV-Gamma.a67-Mpen	NC_080034.1	66638949	66647874	+	0.0103436	2.35083	ERV1
ERV-Gamma.a68-Mpen	NC_080035.1	10480897	10489781	+	0.00626313	1.42344	ERV1
ERV-Gamma.a69-Mpen	NC_080035.1	14875791	14884669	-	0.0212274	4.82442	ERV1
ERV-Gamma.a70-Mpen	NC_080035.1	21098163	21105900	+	0.029736	6.75817	ERV1
ERV-Gamma.a71-Mpen	NC_080038.1	42246665	42256020	-	0.0192331	4.37117	ERV1
ERV-Gamma.a72-Mpen	NC_080038.1	65586305	65595242	-	0.00613816	1.39504	ERV1
ERV-Gamma.a73-Mpen	NC_080038.1	66906763	66915635	+	0.00413225	0.939149	ERV1
ERV-Gamma.a74-Mpen	NC_080038.1	73334302	73342999	+	0.0151953	3.45348	ERV1
ERV-Gamma.a75-Mpen	NC_080038.1	73414175	73423042	-	0.04195	9.5341	ERV1
ERV-Gamma.a76-Mpen	NC_080038.1	76355806	76364696	-	0.00624031	1.41825	ERV1
ERV-Gamma.a77-Mpen	NC_080038.1	83197269	83206205	+	0.0144669	3.28794	ERV1
ERV-Gamma.a78-Mpen	NC_080038.1	83344445	83353111	+	0.0272064	6.18326	ERV1
ERV-Gamma.a79-Mpen	NC_080038.1	85424309	85433202	-	0.0206115	4.68444	ERV1
ERV-Gamma.a80-Mpen	NC_080038.1	89515066	89523899	+	0.0382703	8.6978	ERV1
ERV-Gamma.a81-Mpen	NC_080038.1	91157070	91165952	+	0.00627623	1.42642	ERV1
ERV-Gamma.a82-Mpen	NC_080038.1	93361875	93370760	+	0.0202415	4.60033	ERV1
ERV-Gamma.a83-Mpen	NC_080039.1	30283270	30292181	+	0.0102884	2.33828	ERV1
ERV-Gamma.b1-Mpen	NC_080019.1	98393221	98401157	+	0.00581398	1.32136	ERV1
ERV-Gamma.b2-Mpen	NC_080020.1	37213155	37222175	+	0.00382411	0.869116	ERV1
ERV-Gamma.b3-Mpen	NC_080020.1	196003492	196012490	+	0.0396274	9.00623	ERV1
ERV-Gamma.b4-Mpen	NC_080021.1	67094861	67103879	+	0.00383418	0.871405	ERV1
ERV-Gamma.b5-Mpen	NC_080021.1	84262314	84271347	-	0	0	ERV1
ERV-Gamma.b6-Mpen	NC_080021.1	140937768	140946771	+	0.00574719	1.30618	ERV1
ERV-Gamma.b7-Mpen	NC_080022.1	97460018	97469051	-	0.00956322	2.17346	ERV1
ERV-Gamma.b8-Mpen	NC_080022.1	97556605	97565603	+	0.00193424	0.4396	ERV1
ERV-Gamma.b9-Mpen	NC_080023.1	128670760	128687309	+	0.0154779	3.51769	ERV1
ERV-Gamma.b10-Mpen	NC_080024.1	52263219	52272280	+	0.0174436	3.96446	ERV1
ERV-Gamma.b11-Mpen	NC_080026.1	46178363	46187406	-	0.031213	7.09387	ERV1
ERV-Gamma.b12-Mpen	NC_080026.1	52921015	52930062	-	0.0115277	2.61994	ERV1
ERV-Gamma.b13-Mpen	NC_080028.1	62960918	62969966	+	0.00759295	1.72567	ERV1
ERV-Gamma.b14-Mpen	NC_080029.1	56905473	56914476	+	0.0102707	2.33424	ERV1
ERV-Gamma.b15-Mpen	NC_080029.1	56970188	56979185	+	0.001443	0.327955	ERV1
ERV-Gamma.b16-Mpen	NC_080029.1	84436180	84445228	-	0.00190114	0.432078	ERV1
ERV-Gamma.b17-Mpen	NC_080030.1	71832661	71841371	+	0.00699312	1.58935	ERV1
ERV-Gamma.b18-Mpen	NC_080030.1	72806969	72815708	-	0.00573893	1.3043	ERV1
ERV-Gamma.b19-Mpen	NC_080031.1	83761892	83770910	+	0.00191205	0.434556	ERV1
ERV-Gamma.b20-Mpen	NC_080032.1	37785022	37794073	+	0.0371991	8.45435	ERV1
ERV-Gamma.b21-Mpen	NC_080032.1	67700335	67709353	+	0	0	ERV1
ERV-Gamma.b22-Mpen	NC_080032.1	68150581	68159599	+	0	0	ERV1
ERV-Gamma.b23-Mpen	NC_080032.1	84473178	84482188	+	0.0195365	4.44011	ERV1
ERV-Gamma.b24-Mpen	NC_080035.1	13546761	13555806	-	0.0135405	3.07738	ERV1
ERV-Gamma.b25-Mpen	NC_080035.1	53469274	53478276	-	0.00583946	1.32715	ERV1
ERV-Gamma.b26-Mpen	NC_080036.1	8481893	8490742	+	0.00191205	0.434556	ERV1
ERV-Gamma.b27-Mpen	NC_080038.1	56032619	56041620	-	0.0194227	4.41424	ERV1
ERV-Gamma.b28-Mpen	NC_080038.1	73815450	73824349	-	0.0504465	11.4651	ERV1
ERV-Gamma.b29-Mpen	NC_080038.1	99805911	99814970	+	0.00766571	1.74221	ERV1
ERV-Gamma.b30-Mpen	NC_080038.1	109638144	109647179	-	0.00763644	1.73555	ERV1
ERV-Gamma.c1-Mpen	NC_080019.1	822491	831340	-	0	0	ERV1
ERV-Gamma.c2-Mpen	NC_080022.1	110073968	110082824	+	0.014084	3.20092	ERV1
ERV-Gamma.c3-Mpen	NC_080024.1	104990938	104999782	-	0.0138464	3.14691	ERV1
ERV-Gamma.c4-Mpen	NC_080028.1	66170041	66178892	-	0.00201512	0.457981	ERV1
ERV-Gamma.c5-Mpen	NC_080031.1	45107235	45116035	+	0.00604842	1.37464	ERV1
ERV-Gamma.c6-Mpen	NC_080038.1	73671155	73679992	-	0.0121985	2.77239	ERV1
ERV-Gamma.c7-Mpen	NC_080039.1	31309003	31317816	+	0.0101423	2.30508	ERV1
ERV-Gamma.d1-Mpen	NC_080019.1	42607985	42617681	+	0.0264558	6.01268	ERV1
ERV-Gamma.d2-Mpen	NC_080019.1	65038150	65047808	+	0.0321655	7.31035	ERV1
ERV-Gamma.d3-Mpen	NC_080019.1	93386576	93396237	+	0.0237655	5.40126	ERV1
ERV-Gamma.d4-Mpen	NC_080019.1	117057864	117067544	+	0.017966	4.08318	ERV1
ERV-Gamma.d5-Mpen	NC_080019.1	132698257	132707934	-	0.035193	7.99841	ERV1
ERV-Gamma.d6-Mpen	NC_080020.1	122681804	122691463	+	0.0361861	8.22411	ERV1
ERV-Gamma.d7-Mpen	NC_080020.1	199858895	199868504	+	0.0192837	4.38266	ERV1
ERV-Gamma.d8-Mpen	NC_080021.1	46262691	46272400	+	0.0301762	6.85822	ERV1
ERV-Gamma.d9-Mpen	NC_080021.1	75001890	75011528	-	0.0469239	10.6645	ERV1
ERV-Gamma.d10-Mpen	NC_080021.1	180957272	180966718	+	0.0204745	4.6533	ERV1
ERV-Gamma.d11-Mpen	NC_080022.1	93574202	93583828	+	0.0178706	4.06149	ERV1
ERV-Gamma.d12-Mpen	NC_080022.1	114172512	114182048	-	0.0572023	13.0005	ERV1
ERV-Gamma.d13-Mpen	NC_080022.1	161686245	161695591	-	0.0155162	3.5264	ERV1
ERV-Gamma.d14-Mpen	NC_080023.1	21778433	21788130	+	0.0179302	4.07505	ERV1
ERV-Gamma.d15-Mpen	NC_080023.1	41823518	41833286	+	0.0390018	8.86405	ERV1
ERV-Gamma.d16-Mpen	NC_080023.1	105560526	105570190	-	0.0489239	11.1191	ERV1
ERV-Gamma.d17-Mpen	NC_080024.1	51182506	51192222	+	0.0427868	9.72426	ERV1
ERV-Gamma.d18-Mpen	NC_080024.1	98446928	98456602	+	0.0405808	9.22292	ERV1
ERV-Gamma.d19-Mpen	NC_080024.1	104246437	104256118	+	0.0236717	5.37994	ERV1
ERV-Gamma.d20-Mpen	NC_080024.1	126404366	126414019	+	0.0244211	5.55025	ERV1
ERV-Gamma.d21-Mpen	NC_080024.1	139278567	139287984	-	0.00810957	1.84308	ERV1
ERV-Gamma.d22-Mpen	NC_080025.1	35002070	35011780	+	0.0158772	3.60846	ERV1
ERV-Gamma.d23-Mpen	NC_080025.1	48820151	48829353	+	0.0544087	12.3656	ERV1
ERV-Gamma.d24-Mpen	NC_080025.1	56147424	56157118	-	0.00196079	0.445633	ERV1
ERV-Gamma.d25-Mpen	NC_080025.1	71971230	71980887	+	0.0424683	9.65188	ERV1
ERV-Gamma.d26-Mpen	NC_080026.1	30750111	30759790	-	0.0403674	9.17441	ERV1
ERV-Gamma.d27-Mpen	NC_080026.1	47750077	47759569	+	0.036265	8.24204	ERV1
ERV-Gamma.d28-Mpen	NC_080026.1	52819256	52828934	-	0.0300349	6.8261	ERV1
ERV-Gamma.d29-Mpen	NC_080026.1	62682923	62692387	-	0.0351039	7.97816	ERV1
ERV-Gamma.d30-Mpen	NC_080026.1	68783070	68792448	+	0.0450104	10.2296	ERV1
ERV-Gamma.d31-Mpen	NC_080026.1	102242236	102251916	+	0.0402064	9.13783	ERV1
ERV-Gamma.d32-Mpen	NC_080027.1	75881407	75891029	+	0.0260609	5.92293	ERV1
ERV-Gamma.d33-Mpen	NC_080029.1	54657736	54667185	-	0.0301819	6.85951	ERV1
ERV-Gamma.d34-Mpen	NC_080029.1	71186940	71196603	+	0.0567126	12.8892	ERV1
ERV-Gamma.d35-Mpen	NC_080029.1	73901573	73911033	-	0.0457019	10.3868	ERV1
ERV-Gamma.d36-Mpen	NC_080029.1	86907678	86917363	-	0.0238389	5.41792	ERV1
ERV-Gamma.d37-Mpen	NC_080030.1	2108332	2117806	-	0.0192575	4.37671	ERV1
ERV-Gamma.d38-Mpen	NC_080030.1	47191623	47201308	-	0.0121248	2.75564	ERV1
ERV-Gamma.d39-Mpen	NC_080030.1	66081670	66091079	+	0.0329959	7.49907	ERV1
ERV-Gamma.d40-Mpen	NC_080030.1	73009622	73019307	+	0.0466402	10.6	ERV1
ERV-Gamma.d41-Mpen	NC_080031.1	13557658	13567292	+	0.0479294	10.893	ERV1
ERV-Gamma.d42-Mpen	NC_080031.1	61512181	61521844	-	0.0265398	6.03178	ERV1
ERV-Gamma.d43-Mpen	NC_080032.1	47613880	47623532	-	0.0591678	13.4472	ERV1
ERV-Gamma.d44-Mpen	NC_080032.1	56373618	56382965	+	0.0676351	15.3716	ERV1
ERV-Gamma.d45-Mpen	NC_080032.1	56385564	56395236	-	0.0578724	13.1528	ERV1
ERV-Gamma.d46-Mpen	NC_080033.1	15916130	15925598	+	0.0220217	5.00494	ERV1
ERV-Gamma.d47-Mpen	NC_080033.1	15916130	15925598	+	0.0220217	5.00494	ERV1
ERV-Gamma.d48-Mpen	NC_080033.1	21351537	21361221	-	0.0342991	7.79526	ERV1
ERV-Gamma.d49-Mpen	NC_080034.1	45199066	45208771	-	0.0391094	8.8885	ERV1
ERV-Gamma.d50-Mpen	NC_080034.1	46391120	46400805	-	0.0566211	12.8684	ERV1
ERV-Gamma.d51-Mpen	NC_080034.1	49153549	49163257	+	0.0181585	4.12693	ERV1
ERV-Gamma.d52-Mpen	NC_080034.1	49241583	49251192	+	0.0534698	12.1522	ERV1
ERV-Gamma.d53-Mpen	NC_080035.1	31282589	31292205	-	0.0574292	13.0521	ERV1
ERV-Gamma.d54-Mpen	NC_080035.1	33899447	33908788	-	0.0279071	6.34251	ERV1
ERV-Gamma.d55-Mpen	NC_080035.1	36833531	36843105	-	0.0158266	3.59696	ERV1
ERV-Gamma.d56-Mpen	NC_080036.1	27999397	28009144	-	0.0412874	9.3835	ERV1
ERV-Gamma.d57-Mpen	NC_080038.1	5111896	5121622	-	0.0140558	3.19449	ERV1
ERV-Gamma.d58-Mpen	NC_080038.1	40617225	40626659	-	0.0166117	3.77538	ERV1
ERV-Gamma.d59-Mpen	NC_080038.1	85445925	85455390	+	0.0557716	12.6754	ERV1
ERV-Gamma.d60-Mpen	NC_080038.1	91981994	91991680	-	0.0219274	4.98349	ERV1
ERV-Gamma.d61-Mpen	NC_080038.1	109600906	109610614	+	0.0329367	7.48561	ERV1
ERV-Gamma.d62-Mpen	NC_080038.1	115662630	115672312	+	0.0198508	4.51154	ERV1
ERV-Gamma.e1-Mpen	NC_080019.1	149839163	149848206	+	0.0252186	5.7315	ERV1
ERV-Gamma.e2-Mpen	NC_080019.1	195273817	195283042	+	0.0156285	3.55193	ERV1
ERV-Gamma.e3-Mpen	NC_080020.1	66630171	66639369	-	0.00178572	0.405845	ERV1
ERV-Gamma.e4-Mpen	NC_080020.1	111656548	111665605	+	0.00178572	0.405845	ERV1
ERV-Gamma.e5-Mpen	NC_080021.1	4499976	4509198	+	0.00857872	1.94971	ERV1
ERV-Gamma.e6-Mpen	NC_080021.1	51631548	51640661	-	0.0255738	5.81222	ERV1
ERV-Gamma.e7-Mpen	NC_080022.1	97508848	97518210	+	0	0	ERV1
ERV-Gamma.e8-Mpen	NC_080022.1	121409150	121418325	-	0.0409362	9.30368	ERV1
ERV-Gamma.e9-Mpen	NC_080022.1	127297748	127306925	+	0.0333438	7.57813	ERV1
ERV-Gamma.e10-Mpen	NC_080022.1	129085316	129094546	+	0.022102	5.02318	ERV1
ERV-Gamma.e11-Mpen	NC_080023.1	134706258	134715212	+	0.0326915	7.42988	ERV1
ERV-Gamma.e12-Mpen	NC_080023.1	155113028	155122386	-	0.00178572	0.405845	ERV1
ERV-Gamma.e13-Mpen	NC_080024.1	66054947	66063953	+	0.0283952	6.45345	ERV1
ERV-Gamma.e14-Mpen	NC_080024.1	95570252	95579618	-	0.010648	2.42	ERV1
ERV-Gamma.e15-Mpen	NC_080024.1	98465575	98474937	-	0	0	ERV1
ERV-Gamma.e16-Mpen	NC_080024.1	112696809	112706170	+	0	0	ERV1
ERV-Gamma.e17-Mpen	NC_080027.1	110125023	110134081	+	0.0367839	8.35998	ERV1
ERV-Gamma.e18-Mpen	NC_080029.1	46900132	46909163	+	0.0119319	2.7118	ERV1
ERV-Gamma.e19-Mpen	NC_080030.1	90695086	90704448	+	0	0	ERV1
ERV-Gamma.e20-Mpen	NC_080034.1	44713200	44722057	+	0.00990131	2.2503	ERV1
ERV-Gamma.e21-Mpen	NC_080034.1	44932108	44940982	-	0.0244052	5.54663	ERV1
ERV-Gamma.e22-Mpen	NC_080034.1	46582460	46591819	-	0.00178572	0.405845	ERV1
ERV-Gamma.e23-Mpen	NC_080034.1	49136489	49145689	-	0.00357783	0.813144	ERV1
ERV-Gamma.e24-Mpen	NC_080034.1	49822816	49831886	-	0.00521345	1.18487	ERV1
ERV-Gamma.e25-Mpen	NC_080035.1	41725018	41734240	+	0.0156014	3.54577	ERV1
ERV-Gamma.e26-Mpen	NC_080038.1	60512016	60521216	-	0.0053381	1.2132	ERV1
ERV-Gamma.e27-Mpen	NW_026644608.1	268585	277510	+	0.0808913	18.3844	ERV1
