# Supplementary material for: Diversity and evolutionary history of endogenous retroviruses in the genome of Manis pentadactyla
Source: Microbiol Spectr. 2025 Sep 30;13(11):e03203-24. doi: 10.1128/spectrum.03203-24 (PMC12584738; doi:10.1128/spectrum.03203-24)
Supplement: Table S2 — Genomic coordinates of the MPERVs soloLTRs, Dfam database classification, associated MPERV families, and lineage information for each individual soloLTR. [file spectrum.03203-24-s0003.xlsx]

## Sheet: Solo_Loc
Solo ID	Clade	Contig Name	Start	End	Strand	MPERV paired LTR	Pident	E-value	Dfam Type
SoloLTR-Alpha.1-Mpen	SoloLTR-Alpha.I-Mpen	NC_080019.1	172995730	172995972	-	Alpha_LTR	85.714	7.75e-66	ERV2-group
SoloLTR-Alpha.2-Mpen	SoloLTR-Alpha.I-Mpen	NC_080021.1	109861744	109861986	-	Alpha_LTR	85.714	7.75e-66	ERV2-group
SoloLTR-Alpha.3-Mpen	SoloLTR-Alpha.I-Mpen	NC_080030.1	110066532	110066774	-	Alpha_LTR	86.905	7.7e-71	ERV2-group
SoloLTR-Alpha.4-Mpen	SoloLTR-Alpha.I-Mpen	NC_080035.1	59845373	59845615	-	Alpha_LTR	85.714	7.75e-66	ERV2-group
SoloLTR-Alpha.5-Mpen	SoloLTR-Alpha.II-Mpen	NC_080023.1	9052657	9052992	-	Alpha_LTR	97.619	1.46e-162	ERV2-group
SoloLTR-Alpha.6-Mpen	SoloLTR-Alpha.II-Mpen	NC_080027.1	70803988	70804323	-	Alpha_LTR	96.726	1.47e-157	ERV2-group
SoloLTR-Alpha.7-Mpen	SoloLTR-Alpha.II-Mpen	NC_080028.1	21058558	21058893	-	Alpha_LTR	95.833	1.48e-152	ERV2-group
SoloLTR-Alpha.8-Mpen	SoloLTR-Alpha.II-Mpen	NC_080038.1	24985194	24985529	-	Alpha_LTR	98.214	6.73e-166	ERV2-group
SoloLTR-Alpha.9-Mpen	SoloLTR-Alpha.II-Mpen	NC_080038.1	74238701	74239036	-	Alpha_LTR	97.024	3.15e-159	ERV2-group
SoloLTR-Alpha.10-Mpen	SoloLTR-Alpha.III-Mpen	NC_080023.1	43478959	43479295	+	Alpha_LTR	84.706	3.48e-89	ERV2-group
SoloLTR-Alpha.11-Mpen	SoloLTR-Alpha.IV-Mpen	NC_080024.1	157217966	157218301	+	Alpha_LTR	97.619	1.46e-162	ERV2-group
SoloLTR-Alpha.12-Mpen	SoloLTR-Alpha.IV-Mpen	NC_080028.1	99770075	99770410	+	Alpha_LTR	97.024	3.15e-159	ERV2-group
SoloLTR-Alpha.13-Mpen	SoloLTR-Alpha.IV-Mpen	NC_080029.1	118082194	118082529	+	Alpha_LTR	97.917	3.13e-164	ERV2-group
SoloLTR-Alpha.14-Mpen	SoloLTR-Alpha.V-Mpen	NC_080025.1	57113124	57113366	+	Alpha_LTR	86.905	7.7e-71	ERV2-group
SoloLTR-Alpha.15-Mpen	SoloLTR-Alpha.V-Mpen	NC_080028.1	88247763	88248005	+	Alpha_LTR	90.079	3.51e-84	ERV2-group
SoloLTR-Alpha.16-Mpen	SoloLTR-Alpha.V-Mpen	NC_080029.1	48281012	48281210	+	Alpha_LTR	90.5	1.67e-67	ERV2-group
SoloLTR-Alpha.17-Mpen	SoloLTR-Alpha.V-Mpen	NC_080034.1	41096290	41096537	+	Alpha_LTR	86.905	5.95e-72	ERV2-group
SoloLTR-Alpha.18-Mpen	SoloLTR-Alpha.VI-Mpen	NC_080025.1	87950560	87950802	+	Alpha_LTR	81.961	3.68e-49	ERV2-group
SoloLTR-Alpha.19-Mpen	SoloLTR-Alpha.VII-Mpen	NC_080031.1	8602829	8603116	+	Alpha_LTR	82.935	2.16e-66	ERV2-group
SoloLTR-Beta.a1-Mpen	SoloLTR-Beta.aI-Mpen	NC_080020.1	143569249	143569636	-	Beta.a_LTR	99.742	0	ERV2-group
SoloLTR-Beta.a2-Mpen	SoloLTR-Beta.aI-Mpen	NC_080020.1	158969755	158970142	-	Beta.a_LTR	99.742	0	ERV2-group
SoloLTR-Beta.a3-Mpen	SoloLTR-Beta.aI-Mpen	NC_080035.1	18097410	18097797	-	Beta.a_LTR	98.969	0	ERV2-group
SoloLTR-Beta.a4-Mpen	SoloLTR-Beta.aI-Mpen	NW_026645201.1	6748	7135	-	Beta.a_LTR	99.485	0	ERV2-group
SoloLTR-Beta.a5-Mpen	SoloLTR-Beta.aII-Mpen	NC_080021.1	133292475	133292862	+	Beta.a_LTR	96.907	0	ERV2-group
SoloLTR-Beta.a6-Mpen	SoloLTR-Beta.aII-Mpen	NC_080032.1	39091866	39092243	+	Beta.a_LTR	96.907	0	ERV2-group
SoloLTR-Beta.a7-Mpen	SoloLTR-Beta.aII-Mpen	NC_080038.1	90735940	90736325	+	Beta.a_LTR	97.423	0	ERV2-group
SoloLTR-Beta.a8-Mpen	SoloLTR-Beta.aII-Mpen	NW_026644732.1	142443	142830	+	Beta.a_LTR	99.485	0	ERV2-group
SoloLTR-Beta.b1-Mpen	SoloLTR-Beta.bI-Mpen	NC_080020.1	121798383	121798813	+	Beta.b_LTR	94.664	0	ERV2-group
SoloLTR-Beta.b2-Mpen	SoloLTR-Beta.bI-Mpen	NC_080021.1	187289145	187289581	+	Beta.b_LTR	94.091	0	ERV2-group
SoloLTR-Beta.b3-Mpen	SoloLTR-Beta.bI-Mpen	NC_080022.1	161979453	161979892	+	Beta.b_LTR	94.773	0	ERV2-group
SoloLTR-Beta.b4-Mpen	SoloLTR-Beta.bI-Mpen	NC_080027.1	16586099	16586530	+	Beta.b_LTR	96.065	0	ERV2-group
SoloLTR-Beta.b5-Mpen	SoloLTR-Beta.bI-Mpen	NC_080027.1	87968733	87969163	+	Beta.b_LTR	96.52	0	ERV2-group
SoloLTR-Beta.b6-Mpen	SoloLTR-Beta.bI-Mpen	NC_080029.1	76625041	76625470	+	Beta.b_LTR	96.056	0	ERV2-group
SoloLTR-Beta.b7-Mpen	SoloLTR-Beta.bI-Mpen	NC_080031.1	45458813	45459252	+	Beta.b_LTR	94.318	0	ERV2-group
SoloLTR-Beta.b8-Mpen	SoloLTR-Beta.bI-Mpen	NC_080031.1	45729696	45730128	+	Beta.b_LTR	92.727	8.69e-176	ERV2-group
SoloLTR-Beta.b9-Mpen	SoloLTR-Beta.bI-Mpen	NC_080036.1	9309378	9309808	+	Beta.b_LTR	94.896	0	ERV2-group
SoloLTR-Beta.b10-Mpen	SoloLTR-Beta.bI-Mpen	NC_080037.1	21120683	21121113	+	Beta.b_LTR	96.288	0	ERV2-group
SoloLTR-Beta.b11-Mpen	SoloLTR-Beta.bI-Mpen	NC_080039.1	4465263	4465702	+	Beta.b_LTR	95.227	0	ERV2-group
SoloLTR-Beta.b12-Mpen	SoloLTR-Beta.bI-Mpen	NC_080039.1	5429623	5430062	+	Beta.b_LTR	95.227	0	ERV2-group
SoloLTR-Beta.b13-Mpen	SoloLTR-Beta.bI-Mpen	NC_080039.1	6879289	6879728	+	Beta.b_LTR	95.909	0	ERV2-group
SoloLTR-Beta.b14-Mpen	SoloLTR-Beta.bI-Mpen	NC_080039.1	7909043	7909482	+	Beta.b_LTR	95.682	0	ERV2-group
SoloLTR-Beta.b15-Mpen	SoloLTR-Beta.bI-Mpen	NC_080039.1	8935460	8935899	+	Beta.b_LTR	95.227	0	ERV2-group
SoloLTR-Beta.b16-Mpen	SoloLTR-Beta.bII-Mpen	NC_080020.1	144299613	144300052	-	Beta.b_LTR	94.091	0	ERV2-group
SoloLTR-Beta.b17-Mpen	SoloLTR-Beta.bII-Mpen	NC_080020.1	151712420	151712859	-	Beta.b_LTR	95.227	0	ERV2-group
SoloLTR-Beta.b18-Mpen	SoloLTR-Beta.bII-Mpen	NC_080023.1	27704122	27704561	-	Beta.b_LTR	93.636	0	ERV2-group
SoloLTR-Beta.b19-Mpen	SoloLTR-Beta.bII-Mpen	NC_080023.1	57309064	57309491	-	Beta.b_LTR	94.896	0	ERV2-group
SoloLTR-Beta.b20-Mpen	SoloLTR-Beta.bII-Mpen	NC_080026.1	50575994	50576433	-	Beta.b_LTR	92.727	1.87e-177	ERV2-group
SoloLTR-Beta.b21-Mpen	SoloLTR-Beta.bII-Mpen	NC_080026.1	141027912	141028342	-	Beta.b_LTR	93.735	0	ERV2-group
SoloLTR-Beta.b22-Mpen	SoloLTR-Beta.bII-Mpen	NC_080032.1	66491291	66491721	-	Beta.b_LTR	96.752	0	ERV2-group
SoloLTR-Beta.b23-Mpen	SoloLTR-Beta.bII-Mpen	NC_080034.1	45469297	45469737	-	Beta.b_LTR	93.651	0	ERV2-group
SoloLTR-Beta.b24-Mpen	SoloLTR-Beta.bII-Mpen	NC_080034.1	60343453	60343883	-	Beta.b_LTR	96.288	0	ERV2-group
SoloLTR-Beta.b25-Mpen	SoloLTR-Beta.bII-Mpen	NC_080035.1	6528290	6528720	-	Beta.b_LTR	96.288	0	ERV2-group
SoloLTR-Beta.b26-Mpen	SoloLTR-Beta.bII-Mpen	NC_080038.1	60575814	60576245	-	Beta.b_LTR	95.602	0	ERV2-group
SoloLTR-Beta.b27-Mpen	SoloLTR-Beta.bII-Mpen	NC_080038.1	62497351	62497781	-	Beta.b_LTR	95.592	0	ERV2-group
SoloLTR-Beta.b28-Mpen	SoloLTR-Beta.bII-Mpen	NC_080038.1	148156684	148157112	-	Beta.b_LTR	91.879	1.13e-169	ERV2-group
SoloLTR-Beta.b29-Mpen	SoloLTR-Beta.bII-Mpen	NC_080038.1	149757934	149758353	-	Beta.b_LTR	91.375	5.3e-163	ERV2-group
SoloLTR-Beta.b30-Mpen	SoloLTR-Beta.bII-Mpen	NC_080039.1	1035875	1036314	-	Beta.b_LTR	95.227	0	ERV2-group
SoloLTR-Beta.b31-Mpen	SoloLTR-Beta.bII-Mpen	NC_080039.1	3425162	3425601	-	Beta.b_LTR	95.682	0	ERV2-group
SoloLTR-Beta.b32-Mpen	SoloLTR-Beta.bII-Mpen	NC_080039.1	5951584	5952023	-	Beta.b_LTR	95.682	0	ERV2-group
SoloLTR-Beta.b33-Mpen	SoloLTR-Beta.bII-Mpen	NW_026644725.1	145141	145560	-	Beta.b_LTR	91.142	2.47e-161	ERV2-group
SoloLTR-Beta.b34-Mpen	SoloLTR-Beta.bII-Mpen	NW_026645034.1	1	221	-	Beta.b_LTR	92.76	3.55e-85	ERV2-group
SoloLTR-Gamma.a1-Mpen	SoloLTR-Gamma.aI-Mpen	NC_080019.1	7356884	7357366	-	Gamma.a_LTR	97.125	0	ERV1
SoloLTR-Gamma.a2-Mpen	SoloLTR-Gamma.aI-Mpen	NC_080020.1	67392180	67392660	-	Gamma.a_LTR	97.113	0	ERV1
SoloLTR-Gamma.a3-Mpen	SoloLTR-Gamma.aI-Mpen	NC_080020.1	124841718	124842202	-	Gamma.a_LTR	99.794	0	ERV1
SoloLTR-Gamma.a4-Mpen	SoloLTR-Gamma.aI-Mpen	NC_080020.1	192391080	192391572	-	Gamma.a_LTR	97.566	0	ERV1
SoloLTR-Gamma.a5-Mpen	SoloLTR-Gamma.aI-Mpen	NC_080021.1	77796598	77797095	-	Gamma.a_LTR	96.386	0	ERV1
SoloLTR-Gamma.a6-Mpen	SoloLTR-Gamma.aI-Mpen	NC_080021.1	103737481	103737965	-	Gamma.a_LTR	99.381	0	ERV1
SoloLTR-Gamma.a7-Mpen	SoloLTR-Gamma.aI-Mpen	NC_080021.1	133998836	133999315	-	Gamma.a_LTR	96.708	0	ERV1
SoloLTR-Gamma.a8-Mpen	SoloLTR-Gamma.aI-Mpen	NC_080022.1	35094989	35095473	-	Gamma.a_LTR	98.765	0	ERV1
SoloLTR-Gamma.a9-Mpen	SoloLTR-Gamma.aI-Mpen	NC_080022.1	43571261	43571744	-	Gamma.a_LTR	99.175	0	ERV1
SoloLTR-Gamma.a10-Mpen	SoloLTR-Gamma.aI-Mpen	NC_080022.1	63810704	63811186	-	Gamma.a_LTR	98.557	0	ERV1
SoloLTR-Gamma.a11-Mpen	SoloLTR-Gamma.aI-Mpen	NC_080023.1	78248617	78249097	-	Gamma.a_LTR	97.938	0	ERV1
SoloLTR-Gamma.a12-Mpen	SoloLTR-Gamma.aI-Mpen	NC_080023.1	89692163	89692643	-	Gamma.a_LTR	97.32	0	ERV1
SoloLTR-Gamma.a13-Mpen	SoloLTR-Gamma.aI-Mpen	NC_080023.1	120135958	120136415	-	Gamma.a_LTR	91.358	0	ERV1
SoloLTR-Gamma.a14-Mpen	SoloLTR-Gamma.aI-Mpen	NC_080023.1	125118555	125119042	-	Gamma.a_LTR	97.951	0	ERV1
SoloLTR-Gamma.a15-Mpen	SoloLTR-Gamma.aI-Mpen	NC_080025.1	43806567	43807048	-	Gamma.a_LTR	99.379	0	ERV1
SoloLTR-Gamma.a16-Mpen	SoloLTR-Gamma.aI-Mpen	NC_080025.1	77668474	77668965	-	Gamma.a_LTR	97.561	0	ERV1
SoloLTR-Gamma.a17-Mpen	SoloLTR-Gamma.aI-Mpen	NC_080026.1	31194197	31194689	-	Gamma.a_LTR	97.16	0	ERV1
SoloLTR-Gamma.a18-Mpen	SoloLTR-Gamma.aI-Mpen	NC_080026.1	86126019	86126506	-	Gamma.a_LTR	98.156	0	ERV1
SoloLTR-Gamma.a19-Mpen	SoloLTR-Gamma.aI-Mpen	NC_080027.1	47617715	47618207	-	Gamma.a_LTR	95.74	0	ERV1
SoloLTR-Gamma.a20-Mpen	SoloLTR-Gamma.aI-Mpen	NC_080027.1	83077894	83078383	-	Gamma.a_LTR	98.367	0	ERV1
SoloLTR-Gamma.a21-Mpen	SoloLTR-Gamma.aI-Mpen	NC_080028.1	63092915	63093395	-	Gamma.a_LTR	96.495	0	ERV1
SoloLTR-Gamma.a22-Mpen	SoloLTR-Gamma.aI-Mpen	NC_080028.1	97724912	97725396	-	Gamma.a_LTR	99.588	0	ERV1
SoloLTR-Gamma.a23-Mpen	SoloLTR-Gamma.aI-Mpen	NC_080030.1	11328220	11328703	-	Gamma.a_LTR	98.351	0	ERV1
SoloLTR-Gamma.a24-Mpen	SoloLTR-Gamma.aI-Mpen	NC_080030.1	11421658	11422141	-	Gamma.a_LTR	98.351	0	ERV1
SoloLTR-Gamma.a25-Mpen	SoloLTR-Gamma.aI-Mpen	NC_080030.1	11808960	11809443	-	Gamma.a_LTR	98.144	0	ERV1
SoloLTR-Gamma.a26-Mpen	SoloLTR-Gamma.aI-Mpen	NC_080030.1	22118980	22119468	-	Gamma.a_LTR	97.342	0	ERV1
SoloLTR-Gamma.a27-Mpen	SoloLTR-Gamma.aI-Mpen	NC_080031.1	46440247	46440727	-	Gamma.a_LTR	97.113	0	ERV1
SoloLTR-Gamma.a28-Mpen	SoloLTR-Gamma.aI-Mpen	NC_080031.1	51552816	51553296	-	Gamma.a_LTR	94.421	0	ERV1
SoloLTR-Gamma.a29-Mpen	SoloLTR-Gamma.aI-Mpen	NC_080031.1	70317779	70318256	-	Gamma.a_LTR	98.954	0	ERV1
SoloLTR-Gamma.a30-Mpen	SoloLTR-Gamma.aI-Mpen	NC_080031.1	104284450	104284930	-	Gamma.a_LTR	96.289	0	ERV1
SoloLTR-Gamma.a31-Mpen	SoloLTR-Gamma.aI-Mpen	NC_080033.1	12523793	12524273	-	Gamma.a_LTR	96.907	0	ERV1
SoloLTR-Gamma.a32-Mpen	SoloLTR-Gamma.aI-Mpen	NC_080034.1	60539861	60540342	-	Gamma.a_LTR	98.351	0	ERV1
SoloLTR-Gamma.a33-Mpen	SoloLTR-Gamma.aI-Mpen	NC_080038.1	74306123	74306603	-	Gamma.a_LTR	96.701	0	ERV1
SoloLTR-Gamma.a34-Mpen	SoloLTR-Gamma.aI-Mpen	NC_080038.1	139606179	139606662	-	Gamma.a_LTR	99.381	0	ERV1
SoloLTR-Gamma.a35-Mpen	SoloLTR-Gamma.aI-Mpen	NW_026644588.1	1367447	1367928	-	Gamma.a_LTR	97.737	0	ERV1
SoloLTR-Gamma.a36-Mpen	SoloLTR-Gamma.aI-Mpen	NW_026644588.1	4639963	4640445	-	Gamma.a_LTR	98.969	0	ERV1
SoloLTR-Gamma.a37-Mpen	SoloLTR-Gamma.aI-Mpen	NW_026644588.1	4662041	4662523	-	Gamma.a_LTR	98.351	0	ERV1
SoloLTR-Gamma.a38-Mpen	SoloLTR-Gamma.aII-Mpen	NC_080019.1	14777340	14777831	+	Gamma.a_LTR	83.768	6.37e-123	ERV1
SoloLTR-Gamma.a39-Mpen	SoloLTR-Gamma.aII-Mpen	NC_080019.1	34125732	34126215	+	Gamma.a_LTR	84.663	6.32e-128	ERV1
SoloLTR-Gamma.a40-Mpen	SoloLTR-Gamma.aII-Mpen	NC_080019.1	214673797	214674281	+	Gamma.a_LTR	82.565	1.08e-110	ERV1
SoloLTR-Gamma.a41-Mpen	SoloLTR-Gamma.aII-Mpen	NC_080026.1	67680034	67680525	+	Gamma.a_LTR	84.168	2.94e-126	ERV1
SoloLTR-Gamma.a42-Mpen	SoloLTR-Gamma.aII-Mpen	NC_080030.1	69786779	69787269	+	Gamma.a_LTR	84.431	2.27e-127	ERV1
SoloLTR-Gamma.a43-Mpen	SoloLTR-Gamma.aII-Mpen	NC_080031.1	85429155	85429647	+	Gamma.a_LTR	85.17	1.35e-134	ERV1
SoloLTR-Gamma.a44-Mpen	SoloLTR-Gamma.aII-Mpen	NC_080031.1	85603676	85604169	+	Gamma.a_LTR	84.6	3.78e-130	ERV1
SoloLTR-Gamma.a45-Mpen	SoloLTR-Gamma.aII-Mpen	NC_080031.1	85803483	85803975	+	Gamma.a_LTR	84.168	2.94e-126	ERV1
SoloLTR-Gamma.a46-Mpen	SoloLTR-Gamma.aII-Mpen	NC_080031.1	85980379	85980871	+	Gamma.a_LTR	84.369	6.32e-128	ERV1
SoloLTR-Gamma.a47-Mpen	SoloLTR-Gamma.aII-Mpen	NC_080031.1	86366445	86366937	+	Gamma.a_LTR	84.369	6.32e-128	ERV1
SoloLTR-Gamma.a48-Mpen	SoloLTR-Gamma.aII-Mpen	NC_080031.1	86548773	86549265	+	Gamma.a_LTR	84.77	2.92e-131	ERV1
SoloLTR-Gamma.a49-Mpen	SoloLTR-Gamma.aII-Mpen	NC_080031.1	86760163	86760655	+	Gamma.a_LTR	84.77	2.92e-131	ERV1
SoloLTR-Gamma.a50-Mpen	SoloLTR-Gamma.aII-Mpen	NC_080031.1	87148613	87149105	+	Gamma.a_LTR	85.17	1.35e-134	ERV1
SoloLTR-Gamma.a51-Mpen	SoloLTR-Gamma.aII-Mpen	NC_080031.1	87340769	87341261	+	Gamma.a_LTR	84.369	6.32e-128	ERV1
SoloLTR-Gamma.a52-Mpen	SoloLTR-Gamma.aII-Mpen	NC_080032.1	66533774	66534198	+	Gamma.a_LTR	81.524	2.41e-87	ERV1
SoloLTR-Gamma.a53-Mpen	SoloLTR-Gamma.aII-Mpen	NC_080038.1	20630507	20631000	+	Gamma.a_LTR	84.369	1.76e-128	ERV1
SoloLTR-Gamma.a54-Mpen	SoloLTR-Gamma.aII-Mpen	NC_080038.1	31501291	31501715	+	Gamma.a_LTR	80.831	2.42e-82	ERV1
SoloLTR-Gamma.a55-Mpen	SoloLTR-Gamma.aII-Mpen	NC_080038.1	38535313	38535806	+	Gamma.a_LTR	83.768	1.77e-123	ERV1
SoloLTR-Gamma.a56-Mpen	SoloLTR-Gamma.aII-Mpen	NC_080038.1	55957937	55958362	+	Gamma.a_LTR	81.336	1.12e-85	ERV1
SoloLTR-Gamma.a57-Mpen	SoloLTR-Gamma.aII-Mpen	NC_080038.1	81005966	81006449	+	Gamma.a_LTR	84.286	1.37e-124	ERV1
SoloLTR-Gamma.a58-Mpen	SoloLTR-Gamma.aIII-Mpen	NC_080019.1	26705374	26705858	+	Gamma.a_LTR	98.144	0	ERV1
SoloLTR-Gamma.a59-Mpen	SoloLTR-Gamma.aIII-Mpen	NC_080019.1	30264794	30265277	+	Gamma.a_LTR	98.557	0	ERV1
SoloLTR-Gamma.a60-Mpen	SoloLTR-Gamma.aIII-Mpen	NC_080019.1	88855202	88855685	+	Gamma.a_LTR	99.381	0	ERV1
SoloLTR-Gamma.a61-Mpen	SoloLTR-Gamma.aIII-Mpen	NC_080019.1	143308313	143308791	+	Gamma.a_LTR	97.113	0	ERV1
SoloLTR-Gamma.a62-Mpen	SoloLTR-Gamma.aIII-Mpen	NC_080019.1	206207733	206208219	+	Gamma.a_LTR	96.926	0	ERV1
SoloLTR-Gamma.a63-Mpen	SoloLTR-Gamma.aIII-Mpen	NC_080021.1	160347233	160347718	+	Gamma.a_LTR	98.354	0	ERV1
SoloLTR-Gamma.a64-Mpen	SoloLTR-Gamma.aIII-Mpen	NC_080021.1	166485582	166486067	+	Gamma.a_LTR	98.971	0	ERV1
SoloLTR-Gamma.a65-Mpen	SoloLTR-Gamma.aIII-Mpen	NC_080021.1	177682736	177683213	+	Gamma.a_LTR	97.531	0	ERV1
SoloLTR-Gamma.a66-Mpen	SoloLTR-Gamma.aIII-Mpen	NC_080021.1	180320883	180321363	+	Gamma.a_LTR	97.732	0	ERV1
SoloLTR-Gamma.a67-Mpen	SoloLTR-Gamma.aIII-Mpen	NC_080022.1	70204092	70204579	+	Gamma.a_LTR	98.156	0	ERV1
SoloLTR-Gamma.a68-Mpen	SoloLTR-Gamma.aIII-Mpen	NC_080022.1	152702835	152703320	+	Gamma.a_LTR	97.737	0	ERV1
SoloLTR-Gamma.a69-Mpen	SoloLTR-Gamma.aIII-Mpen	NC_080023.1	53040524	53041013	+	Gamma.a_LTR	97.551	0	ERV1
SoloLTR-Gamma.a70-Mpen	SoloLTR-Gamma.aIII-Mpen	NC_080023.1	93034906	93035389	+	Gamma.a_LTR	97.732	0	ERV1
SoloLTR-Gamma.a71-Mpen	SoloLTR-Gamma.aIII-Mpen	NC_080025.1	57379789	57380267	+	Gamma.a_LTR	96.701	0	ERV1
SoloLTR-Gamma.a72-Mpen	SoloLTR-Gamma.aIII-Mpen	NC_080026.1	41182652	41183136	+	Gamma.a_LTR	97.732	0	ERV1
SoloLTR-Gamma.a73-Mpen	SoloLTR-Gamma.aIII-Mpen	NC_080026.1	121087984	121088465	+	Gamma.a_LTR	98.144	0	ERV1
SoloLTR-Gamma.a74-Mpen	SoloLTR-Gamma.aIII-Mpen	NC_080027.1	11120799	11121282	+	Gamma.a_LTR	99.588	0	ERV1
SoloLTR-Gamma.a75-Mpen	SoloLTR-Gamma.aIII-Mpen	NC_080027.1	62552992	62553467	+	Gamma.a_LTR	98.326	0	ERV1
SoloLTR-Gamma.a76-Mpen	SoloLTR-Gamma.aIII-Mpen	NC_080028.1	25463431	25463914	+	Gamma.a_LTR	99.588	0	ERV1
SoloLTR-Gamma.a77-Mpen	SoloLTR-Gamma.aIII-Mpen	NC_080028.1	63623177	63623666	+	Gamma.a_LTR	97.959	0	ERV1
SoloLTR-Gamma.a78-Mpen	SoloLTR-Gamma.aIII-Mpen	NC_080028.1	65067075	65067558	+	Gamma.a_LTR	99.794	0	ERV1
SoloLTR-Gamma.a79-Mpen	SoloLTR-Gamma.aIII-Mpen	NC_080030.1	11404535	11405018	+	Gamma.a_LTR	98.351	0	ERV1
SoloLTR-Gamma.a80-Mpen	SoloLTR-Gamma.aIII-Mpen	NC_080031.1	32056688	32057168	+	Gamma.a_LTR	96.907	0	ERV1
SoloLTR-Gamma.a81-Mpen	SoloLTR-Gamma.aIII-Mpen	NC_080031.1	48831524	48832011	+	Gamma.a_LTR	98.569	0	ERV1
SoloLTR-Gamma.a82-Mpen	SoloLTR-Gamma.aIII-Mpen	NC_080032.1	65096894	65097374	+	Gamma.a_LTR	97.32	0	ERV1
SoloLTR-Gamma.a83-Mpen	SoloLTR-Gamma.aIII-Mpen	NC_080033.1	15404652	15405134	+	Gamma.a_LTR	96.495	0	ERV1
SoloLTR-Gamma.a84-Mpen	SoloLTR-Gamma.aIII-Mpen	NC_080034.1	47859772	47860253	+	Gamma.a_LTR	96.914	0	ERV1
SoloLTR-Gamma.a85-Mpen	SoloLTR-Gamma.aIII-Mpen	NC_080038.1	25734013	25734497	+	Gamma.a_LTR	99.381	0	ERV1
SoloLTR-Gamma.a86-Mpen	SoloLTR-Gamma.aIII-Mpen	NW_026644588.1	234699	235182	+	Gamma.a_LTR	99.175	0	ERV1
SoloLTR-Gamma.a87-Mpen	SoloLTR-Gamma.aIII-Mpen	NW_026644588.1	925324	925810	+	Gamma.a_LTR	98.563	0	ERV1
SoloLTR-Gamma.a88-Mpen	SoloLTR-Gamma.aIV-Mpen	NC_080019.1	133283697	133284190	-	Gamma.a_LTR	83.567	8.24e-122	ERV1
SoloLTR-Gamma.a89-Mpen	SoloLTR-Gamma.aIV-Mpen	NC_080019.1	141113733	141114225	-	Gamma.a_LTR	83.567	2.96e-121	ERV1
SoloLTR-Gamma.a90-Mpen	SoloLTR-Gamma.aIV-Mpen	NC_080021.1	176855552	176856045	-	Gamma.a_LTR	84.97	1.75e-133	ERV1
SoloLTR-Gamma.a91-Mpen	SoloLTR-Gamma.aIV-Mpen	NC_080022.1	171710547	171711041	-	Gamma.a_LTR	84	3.8e-125	ERV1
SoloLTR-Gamma.a92-Mpen	SoloLTR-Gamma.aIV-Mpen	NC_080023.1	75470502	75470982	-	Gamma.a_LTR	82.822	8.35e-112	ERV1
SoloLTR-Gamma.a93-Mpen	SoloLTR-Gamma.aIV-Mpen	NC_080023.1	135307569	135308062	-	Gamma.a_LTR	83.633	8.24e-122	ERV1
SoloLTR-Gamma.a94-Mpen	SoloLTR-Gamma.aIV-Mpen	NC_080025.1	118421641	118422134	-	Gamma.a_LTR	83.567	8.24e-122	ERV1
SoloLTR-Gamma.a95-Mpen	SoloLTR-Gamma.aIV-Mpen	NC_080031.1	49493155	49493579	-	Gamma.a_LTR	80.6	1.13e-80	ERV1
SoloLTR-Gamma.a96-Mpen	SoloLTR-Gamma.aIV-Mpen	NC_080038.1	90443332	90443824	-	Gamma.a_LTR	83.166	6.41e-118	ERV1
SoloLTR-Gamma.a97-Mpen	SoloLTR-Gamma.aIV-Mpen	NC_080038.1	99603686	99604110	-	Gamma.a_LTR	80.876	2.42e-82	ERV1
SoloLTR-Gamma.a98-Mpen	SoloLTR-Gamma.aV-Mpen	NC_080020.1	84359797	84360094	+	Gamma.a_LTR	84.211	1.14e-75	ERV1
SoloLTR-Gamma.a99-Mpen	SoloLTR-Gamma.aV-Mpen	NC_080022.1	108897816	108898081	+	Gamma.a_LTR	85.609	2.46e-72	ERV1
SoloLTR-Gamma.a100-Mpen	SoloLTR-Gamma.aV-Mpen	NC_080023.1	140115414	140115677	+	Gamma.a_LTR	85.502	8.84e-72	ERV1
SoloLTR-Gamma.a101-Mpen	SoloLTR-Gamma.aV-Mpen	NC_080024.1	26373480	26373797	+	Gamma.a_LTR	82.209	4.11e-70	ERV1
SoloLTR-Gamma.a102-Mpen	SoloLTR-Gamma.aV-Mpen	NC_080024.1	26904505	26904822	+	Gamma.a_LTR	82.209	4.11e-70	ERV1
SoloLTR-Gamma.a103-Mpen	SoloLTR-Gamma.aV-Mpen	NC_080024.1	111332792	111333056	+	Gamma.a_LTR	84.815	1.91e-68	ERV1
SoloLTR-Gamma.a104-Mpen	SoloLTR-Gamma.aV-Mpen	NC_080025.1	87870107	87870423	+	Gamma.a_LTR	80.923	1.93e-63	ERV1
SoloLTR-Gamma.a105-Mpen	SoloLTR-Gamma.aVI-Mpen	NC_080020.1	156369071	156369368	-	Gamma.a_LTR	83.553	2.46e-72	ERV1
SoloLTR-Gamma.a106-Mpen	SoloLTR-Gamma.aVI-Mpen	NC_080020.1	193371593	193371857	-	Gamma.a_LTR	85.185	4.11e-70	ERV1
SoloLTR-Gamma.a107-Mpen	SoloLTR-Gamma.aVI-Mpen	NC_080021.1	120899791	120900088	-	Gamma.a_LTR	83.882	5.28e-74	ERV1
SoloLTR-Gamma.a108-Mpen	SoloLTR-Gamma.aVI-Mpen	NC_080023.1	119727471	119727735	-	Gamma.a_LTR	84.444	8.9e-67	ERV1
SoloLTR-Gamma.a109-Mpen	SoloLTR-Gamma.aVI-Mpen	NC_080024.1	26883249	26883566	-	Gamma.a_LTR	82.209	4.11e-70	ERV1
SoloLTR-Gamma.a110-Mpen	SoloLTR-Gamma.aVI-Mpen	NC_080024.1	27899672	27899989	-	Gamma.a_LTR	82.209	4.11e-70	ERV1
SoloLTR-Gamma.a111-Mpen	SoloLTR-Gamma.aVI-Mpen	NC_080024.1	63537229	63537493	-	Gamma.a_LTR	85.926	1.9e-73	ERV1
SoloLTR-Gamma.a112-Mpen	SoloLTR-Gamma.aVI-Mpen	NC_080025.1	104709233	104709495	-	Gamma.a_LTR	83.704	6.93e-63	ERV1
SoloLTR-Gamma.a113-Mpen	SoloLTR-Gamma.aVI-Mpen	NC_080029.1	51258135	51258399	-	Gamma.a_LTR	85.294	4.11e-70	ERV1
SoloLTR-Gamma.a114-Mpen	SoloLTR-Gamma.aVI-Mpen	NC_080029.1	71652224	71652488	-	Gamma.a_LTR	85.185	4.11e-70	ERV1
SoloLTR-Gamma.a115-Mpen	SoloLTR-Gamma.aVI-Mpen	NC_080032.1	71647965	71648262	-	Gamma.a_LTR	83.224	1.14e-70	ERV1
SoloLTR-Gamma.a116-Mpen	SoloLTR-Gamma.aVII-Mpen	NC_080029.1	76434560	76434876	-	Gamma.a_LTR	84.259	8.72e-82	ERV1
SoloLTR-Gamma.a117-Mpen	SoloLTR-Gamma.aVII-Mpen	NC_080031.1	79795360	79795677	-	Gamma.a_LTR	83.951	4.05e-80	ERV1
SoloLTR-Gamma.a118-Mpen	SoloLTR-Gamma.aVIII-Mpen	NC_080029.1	76828302	76828618	+	Gamma.a_LTR	84.259	8.72e-82	ERV1
SoloLTR-Gamma.a119-Mpen	SoloLTR-Gamma.aIX-Mpen	NC_080030.1	27711203	27711663	+	Gamma.a_LTR	81.391	2.37e-97	ERV1
SoloLTR-Gamma.b1-Mpen	SoloLTR-Gamma.bI-Mpen	NC_080019.1	7356884	7357357	+	Gamma.b_LTR	85.312	3.16e-136	ERV1
SoloLTR-Gamma.b2-Mpen	SoloLTR-Gamma.bI-Mpen	NC_080019.1	43117624	43118097	+	Gamma.b_LTR	84.306	6.89e-128	ERV1
SoloLTR-Gamma.b3-Mpen	SoloLTR-Gamma.bI-Mpen	NC_080019.1	43133711	43134175	+	Gamma.b_LTR	84.016	6.94e-123	ERV1
SoloLTR-Gamma.b4-Mpen	SoloLTR-Gamma.bI-Mpen	NC_080020.1	7773273	7773760	+	Gamma.b_LTR	80.822	2e-98	ERV1
SoloLTR-Gamma.b5-Mpen	SoloLTR-Gamma.bI-Mpen	NC_080020.1	67392180	67392651	+	Gamma.b_LTR	84.909	2.46e-132	ERV1
SoloLTR-Gamma.b6-Mpen	SoloLTR-Gamma.bI-Mpen	NC_080020.1	124841718	124842193	+	Gamma.b_LTR	84.168	8.91e-127	ERV1
SoloLTR-Gamma.b7-Mpen	SoloLTR-Gamma.bI-Mpen	NC_080020.1	192391080	192391563	+	Gamma.b_LTR	82.446	2.53e-112	ERV1
SoloLTR-Gamma.b8-Mpen	SoloLTR-Gamma.bI-Mpen	NC_080021.1	77796598	77797086	+	Gamma.b_LTR	81.445	1.98e-103	ERV1
SoloLTR-Gamma.b9-Mpen	SoloLTR-Gamma.bI-Mpen	NC_080021.1	103737481	103737956	+	Gamma.b_LTR	84.168	8.91e-127	ERV1
SoloLTR-Gamma.b10-Mpen	SoloLTR-Gamma.bI-Mpen	NC_080021.1	122776279	122776753	+	Gamma.b_LTR	84.739	8.85e-132	ERV1
SoloLTR-Gamma.b11-Mpen	SoloLTR-Gamma.bI-Mpen	NC_080021.1	133998836	133999306	+	Gamma.b_LTR	84.909	8.85e-132	ERV1
SoloLTR-Gamma.b12-Mpen	SoloLTR-Gamma.bI-Mpen	NC_080022.1	35094989	35095464	+	Gamma.b_LTR	83.567	8.98e-122	ERV1
SoloLTR-Gamma.b13-Mpen	SoloLTR-Gamma.bI-Mpen	NC_080022.1	42478027	42478499	+	Gamma.b_LTR	83.534	3.23e-121	ERV1
SoloLTR-Gamma.b14-Mpen	SoloLTR-Gamma.bI-Mpen	NC_080022.1	43571261	43571735	+	Gamma.b_LTR	85.141	1.47e-134	ERV1
SoloLTR-Gamma.b15-Mpen	SoloLTR-Gamma.bI-Mpen	NC_080022.1	63810704	63811177	+	Gamma.b_LTR	83.735	6.94e-123	ERV1
SoloLTR-Gamma.b16-Mpen	SoloLTR-Gamma.bI-Mpen	NC_080022.1	90063316	90063788	+	Gamma.b_LTR	84.538	1.48e-129	ERV1
SoloLTR-Gamma.b17-Mpen	SoloLTR-Gamma.bI-Mpen	NC_080022.1	97518236	97518713	+	Gamma.b_LTR	83.433	1.16e-120	ERV1
SoloLTR-Gamma.b18-Mpen	SoloLTR-Gamma.bI-Mpen	NC_080023.1	55140377	55140870	+	Gamma.b_LTR	80.271	2.01e-93	ERV1
SoloLTR-Gamma.b19-Mpen	SoloLTR-Gamma.bI-Mpen	NC_080023.1	78248617	78249088	+	Gamma.b_LTR	85.312	1.14e-135	ERV1
SoloLTR-Gamma.b20-Mpen	SoloLTR-Gamma.bI-Mpen	NC_080023.1	89692163	89692634	+	Gamma.b_LTR	84.708	1.14e-130	ERV1
SoloLTR-Gamma.b21-Mpen	SoloLTR-Gamma.bI-Mpen	NC_080023.1	116662904	116663383	+	Gamma.b_LTR	81.312	7.14e-103	ERV1
SoloLTR-Gamma.b22-Mpen	SoloLTR-Gamma.bI-Mpen	NC_080023.1	117935698	117936173	+	Gamma.b_LTR	82.6	1.96e-113	ERV1
SoloLTR-Gamma.b23-Mpen	SoloLTR-Gamma.bI-Mpen	NC_080023.1	119311907	119312384	+	Gamma.b_LTR	84.032	1.15e-125	ERV1
SoloLTR-Gamma.b24-Mpen	SoloLTR-Gamma.bI-Mpen	NC_080023.1	120135958	120136406	+	Gamma.b_LTR	81.653	5.56e-99	ERV1
SoloLTR-Gamma.b25-Mpen	SoloLTR-Gamma.bI-Mpen	NC_080023.1	125118555	125119033	+	Gamma.b_LTR	82.869	1.17e-115	ERV1
SoloLTR-Gamma.b26-Mpen	SoloLTR-Gamma.bI-Mpen	NC_080024.1	135604147	135604620	+	Gamma.b_LTR	82.766	1.51e-114	ERV1
SoloLTR-Gamma.b27-Mpen	SoloLTR-Gamma.bI-Mpen	NC_080025.1	43806567	43807039	+	Gamma.b_LTR	84.476	1.92e-128	ERV1
SoloLTR-Gamma.b28-Mpen	SoloLTR-Gamma.bI-Mpen	NC_080025.1	77668473	77668956	+	Gamma.b_LTR	83.629	2.5e-122	ERV1
SoloLTR-Gamma.b29-Mpen	SoloLTR-Gamma.bI-Mpen	NC_080026.1	9502538	9503022	+	Gamma.b_LTR	81.213	1.19e-100	ERV1
SoloLTR-Gamma.b30-Mpen	SoloLTR-Gamma.bI-Mpen	NC_080026.1	31194196	31194680	+	Gamma.b_LTR	83.268	1.5e-119	ERV1
SoloLTR-Gamma.b31-Mpen	SoloLTR-Gamma.bI-Mpen	NC_080026.1	41412406	41412880	+	Gamma.b_LTR	83.534	3.23e-121	ERV1
SoloLTR-Gamma.b32-Mpen	SoloLTR-Gamma.bI-Mpen	NC_080026.1	86126019	86126497	+	Gamma.b_LTR	82.669	5.44e-114	ERV1
SoloLTR-Gamma.b33-Mpen	SoloLTR-Gamma.bI-Mpen	NC_080027.1	47617715	47618198	+	Gamma.b_LTR	81.065	1.19e-100	ERV1
SoloLTR-Gamma.b34-Mpen	SoloLTR-Gamma.bI-Mpen	NC_080027.1	83077894	83078374	+	Gamma.b_LTR	82.937	3.25e-116	ERV1
SoloLTR-Gamma.b35-Mpen	SoloLTR-Gamma.bI-Mpen	NC_080028.1	87551045	87551524	+	Gamma.b_LTR	82.903	3.25e-116	ERV1
SoloLTR-Gamma.b36-Mpen	SoloLTR-Gamma.bI-Mpen	NC_080028.1	97724912	97725387	+	Gamma.b_LTR	83.968	4.15e-125	ERV1
SoloLTR-Gamma.b37-Mpen	SoloLTR-Gamma.bI-Mpen	NC_080029.1	46912735	46913210	+	Gamma.b_LTR	82.164	4.24e-110	ERV1
SoloLTR-Gamma.b38-Mpen	SoloLTR-Gamma.bI-Mpen	NC_080029.1	46928559	46929035	+	Gamma.b_LTR	83.2	5.4e-119	ERV1
SoloLTR-Gamma.b39-Mpen	SoloLTR-Gamma.bI-Mpen	NC_080029.1	98389127	98389604	+	Gamma.b_LTR	82.435	2.53e-112	ERV1
SoloLTR-Gamma.b40-Mpen	SoloLTR-Gamma.bI-Mpen	NC_080029.1	102446004	102446482	+	Gamma.b_LTR	82.869	1.17e-115	ERV1
SoloLTR-Gamma.b41-Mpen	SoloLTR-Gamma.bI-Mpen	NC_080030.1	11328220	11328694	+	Gamma.b_LTR	84.538	1.48e-129	ERV1
SoloLTR-Gamma.b42-Mpen	SoloLTR-Gamma.bI-Mpen	NC_080030.1	11421658	11422132	+	Gamma.b_LTR	84.538	1.48e-129	ERV1
SoloLTR-Gamma.b43-Mpen	SoloLTR-Gamma.bI-Mpen	NC_080030.1	11808960	11809434	+	Gamma.b_LTR	84.337	6.89e-128	ERV1
SoloLTR-Gamma.b44-Mpen	SoloLTR-Gamma.bI-Mpen	NC_080030.1	22118980	22119459	+	Gamma.b_LTR	82.704	1.51e-114	ERV1
SoloLTR-Gamma.b45-Mpen	SoloLTR-Gamma.bI-Mpen	NC_080030.1	25641194	25641666	+	Gamma.b_LTR	83.702	8.98e-122	ERV1
SoloLTR-Gamma.b46-Mpen	SoloLTR-Gamma.bI-Mpen	NC_080031.1	46440247	46440718	+	Gamma.b_LTR	84.909	2.46e-132	ERV1
SoloLTR-Gamma.b47-Mpen	SoloLTR-Gamma.bI-Mpen	NC_080031.1	47572242	47572716	+	Gamma.b_LTR	84.739	3.18e-131	ERV1
SoloLTR-Gamma.b48-Mpen	SoloLTR-Gamma.bI-Mpen	NC_080031.1	51552816	51553288	+	Gamma.b_LTR	81.162	1.19e-100	ERV1
SoloLTR-Gamma.b49-Mpen	SoloLTR-Gamma.bI-Mpen	NC_080031.1	70317779	70318256	+	Gamma.b_LTR	83.665	2.5e-122	ERV1
SoloLTR-Gamma.b50-Mpen	SoloLTR-Gamma.bI-Mpen	NC_080031.1	104284450	104284911	+	Gamma.b_LTR	85.421	1.9e-133	ERV1
SoloLTR-Gamma.b51-Mpen	SoloLTR-Gamma.bI-Mpen	NC_080032.1	84629560	84630035	+	Gamma.b_LTR	82.635	1.96e-113	ERV1
SoloLTR-Gamma.b52-Mpen	SoloLTR-Gamma.bI-Mpen	NC_080033.1	11695356	11695831	+	Gamma.b_LTR	84.77	8.85e-132	ERV1
SoloLTR-Gamma.b53-Mpen	SoloLTR-Gamma.bI-Mpen	NC_080033.1	12523793	12524264	+	Gamma.b_LTR	84.306	2.48e-127	ERV1
SoloLTR-Gamma.b54-Mpen	SoloLTR-Gamma.bI-Mpen	NC_080034.1	43883374	43883619	+	Gamma.b_LTR	82.772	5.92e-54	ERV1
SoloLTR-Gamma.b55-Mpen	SoloLTR-Gamma.bI-Mpen	NC_080034.1	60539861	60540333	+	Gamma.b_LTR	83.133	2.51e-117	ERV1
SoloLTR-Gamma.b56-Mpen	SoloLTR-Gamma.bI-Mpen	NC_080038.1	29425282	29425762	+	Gamma.b_LTR	83.135	1.94e-118	ERV1
SoloLTR-Gamma.b57-Mpen	SoloLTR-Gamma.bI-Mpen	NC_080038.1	73405479	73405956	+	Gamma.b_LTR	82.036	5.48e-109	ERV1
SoloLTR-Gamma.b58-Mpen	SoloLTR-Gamma.bI-Mpen	NC_080038.1	76356006	76356481	+	Gamma.b_LTR	84.105	8.91e-127	ERV1
SoloLTR-Gamma.b59-Mpen	SoloLTR-Gamma.bI-Mpen	NC_080038.1	139606179	139606653	+	Gamma.b_LTR	84.137	3.21e-126	ERV1
SoloLTR-Gamma.b60-Mpen	SoloLTR-Gamma.bI-Mpen	NW_026644588.1	1367447	1367919	+	Gamma.b_LTR	85.312	1.14e-135	ERV1
SoloLTR-Gamma.b61-Mpen	SoloLTR-Gamma.bI-Mpen	NW_026644588.1	4639963	4640436	+	Gamma.b_LTR	84.507	1.48e-129	ERV1
SoloLTR-Gamma.b62-Mpen	SoloLTR-Gamma.bII-Mpen	NC_080019.1	14777309	14777831	-	Gamma.b_LTR	97.143	0	ERV1
SoloLTR-Gamma.b63-Mpen	SoloLTR-Gamma.bII-Mpen	NC_080019.1	34125692	34126215	-	Gamma.b_LTR	98.095	0	ERV1
SoloLTR-Gamma.b64-Mpen	SoloLTR-Gamma.bII-Mpen	NC_080019.1	44867431	44867895	-	Gamma.b_LTR	93.39	0	ERV1
SoloLTR-Gamma.b65-Mpen	SoloLTR-Gamma.bII-Mpen	NC_080019.1	214673766	214674281	-	Gamma.b_LTR	95.81	0	ERV1
SoloLTR-Gamma.b66-Mpen	SoloLTR-Gamma.bII-Mpen	NC_080023.1	36907676	36908199	-	Gamma.b_LTR	97.524	0	ERV1
SoloLTR-Gamma.b67-Mpen	SoloLTR-Gamma.bII-Mpen	NC_080023.1	128670760	128671283	-	Gamma.b_LTR	94.677	0	ERV1
SoloLTR-Gamma.b68-Mpen	SoloLTR-Gamma.bII-Mpen	NC_080023.1	128686787	128687309	-	Gamma.b_LTR	94.476	0	ERV1
SoloLTR-Gamma.b69-Mpen	SoloLTR-Gamma.bII-Mpen	NC_080026.1	67680003	67680525	-	Gamma.b_LTR	98.667	0	ERV1
SoloLTR-Gamma.b70-Mpen	SoloLTR-Gamma.bII-Mpen	NC_080030.1	69786748	69787269	-	Gamma.b_LTR	98.095	0	ERV1
SoloLTR-Gamma.b71-Mpen	SoloLTR-Gamma.bII-Mpen	NC_080031.1	85429124	85429648	-	Gamma.b_LTR	97.148	0	ERV1
SoloLTR-Gamma.b72-Mpen	SoloLTR-Gamma.bII-Mpen	NC_080031.1	85603645	85604170	-	Gamma.b_LTR	96.774	0	ERV1
SoloLTR-Gamma.b73-Mpen	SoloLTR-Gamma.bII-Mpen	NC_080031.1	85803452	85803976	-	Gamma.b_LTR	96.578	0	ERV1
SoloLTR-Gamma.b74-Mpen	SoloLTR-Gamma.bII-Mpen	NC_080031.1	85980348	85980872	-	Gamma.b_LTR	96.388	0	ERV1
SoloLTR-Gamma.b75-Mpen	SoloLTR-Gamma.bII-Mpen	NC_080031.1	86366414	86366938	-	Gamma.b_LTR	96.768	0	ERV1
SoloLTR-Gamma.b76-Mpen	SoloLTR-Gamma.bII-Mpen	NC_080031.1	86548742	86549266	-	Gamma.b_LTR	96.958	0	ERV1
SoloLTR-Gamma.b77-Mpen	SoloLTR-Gamma.bII-Mpen	NC_080031.1	86760132	86760656	-	Gamma.b_LTR	96.768	0	ERV1
SoloLTR-Gamma.b78-Mpen	SoloLTR-Gamma.bII-Mpen	NC_080031.1	87148582	87149106	-	Gamma.b_LTR	97.148	0	ERV1
SoloLTR-Gamma.b79-Mpen	SoloLTR-Gamma.bII-Mpen	NC_080031.1	87340738	87341262	-	Gamma.b_LTR	96.768	0	ERV1
SoloLTR-Gamma.b80-Mpen	SoloLTR-Gamma.bII-Mpen	NC_080032.1	66533734	66534198	-	Gamma.b_LTR	93.39	0	ERV1
SoloLTR-Gamma.b81-Mpen	SoloLTR-Gamma.bII-Mpen	NC_080038.1	20630476	20631000	-	Gamma.b_LTR	99.619	0	ERV1
SoloLTR-Gamma.b82-Mpen	SoloLTR-Gamma.bII-Mpen	NC_080038.1	31501251	31501715	-	Gamma.b_LTR	93.39	0	ERV1
SoloLTR-Gamma.b83-Mpen	SoloLTR-Gamma.bII-Mpen	NC_080038.1	38535282	38535806	-	Gamma.b_LTR	98.667	0	ERV1
SoloLTR-Gamma.b84-Mpen	SoloLTR-Gamma.bII-Mpen	NC_080038.1	55957897	55958362	-	Gamma.b_LTR	95.096	0	ERV1
SoloLTR-Gamma.b85-Mpen	SoloLTR-Gamma.bII-Mpen	NC_080038.1	74209801	74210261	-	Gamma.b_LTR	91.471	3.84e-180	ERV1
SoloLTR-Gamma.b86-Mpen	SoloLTR-Gamma.bII-Mpen	NC_080038.1	81005926	81006449	-	Gamma.b_LTR	94.106	0	ERV1
SoloLTR-Gamma.b87-Mpen	SoloLTR-Gamma.bIII-Mpen	NC_080019.1	26705383	26705858	-	Gamma.b_LTR	82.966	9.04e-117	ERV1
SoloLTR-Gamma.b88-Mpen	SoloLTR-Gamma.bIII-Mpen	NC_080019.1	30264803	30265277	-	Gamma.b_LTR	83.333	1.5e-119	ERV1
SoloLTR-Gamma.b89-Mpen	SoloLTR-Gamma.bIII-Mpen	NC_080019.1	88855211	88855685	-	Gamma.b_LTR	84.137	3.21e-126	ERV1
SoloLTR-Gamma.b90-Mpen	SoloLTR-Gamma.bIII-Mpen	NC_080019.1	143308322	143308791	-	Gamma.b_LTR	83.903	1.93e-123	ERV1
SoloLTR-Gamma.b91-Mpen	SoloLTR-Gamma.bIII-Mpen	NC_080020.1	183943961	183944454	-	Gamma.b_LTR	81.044	4.3e-100	ERV1
SoloLTR-Gamma.b92-Mpen	SoloLTR-Gamma.bIII-Mpen	NC_080021.1	46286090	46286561	-	Gamma.b_LTR	84.909	2.46e-132	ERV1
SoloLTR-Gamma.b93-Mpen	SoloLTR-Gamma.bIII-Mpen	NC_080021.1	51854387	51854861	-	Gamma.b_LTR	83.534	3.23e-121	ERV1
SoloLTR-Gamma.b94-Mpen	SoloLTR-Gamma.bIII-Mpen	NC_080021.1	52244216	52244693	-	Gamma.b_LTR	83.433	1.16e-120	ERV1
SoloLTR-Gamma.b95-Mpen	SoloLTR-Gamma.bIII-Mpen	NC_080021.1	111471229	111471717	-	Gamma.b_LTR	81.676	1.19e-105	ERV1
SoloLTR-Gamma.b96-Mpen	SoloLTR-Gamma.bIII-Mpen	NC_080021.1	111488163	111488647	-	Gamma.b_LTR	82.48	2.53e-112	ERV1
SoloLTR-Gamma.b97-Mpen	SoloLTR-Gamma.bIII-Mpen	NC_080021.1	122118605	122119081	-	Gamma.b_LTR	83	2.51e-117	ERV1
SoloLTR-Gamma.b98-Mpen	SoloLTR-Gamma.bIII-Mpen	NC_080021.1	156694043	156694515	-	Gamma.b_LTR	83.065	9.04e-117	ERV1
SoloLTR-Gamma.b99-Mpen	SoloLTR-Gamma.bIII-Mpen	NC_080021.1	160347242	160347718	-	Gamma.b_LTR	83.2	1.94e-118	ERV1
SoloLTR-Gamma.b100-Mpen	SoloLTR-Gamma.bIII-Mpen	NC_080021.1	166485591	166486067	-	Gamma.b_LTR	83.4	4.18e-120	ERV1
SoloLTR-Gamma.b101-Mpen	SoloLTR-Gamma.bIII-Mpen	NC_080021.1	177682745	177683214	-	Gamma.b_LTR	84	1.93e-123	ERV1
SoloLTR-Gamma.b102-Mpen	SoloLTR-Gamma.bIII-Mpen	NC_080021.1	180320892	180321363	-	Gamma.b_LTR	85.111	5.29e-134	ERV1
SoloLTR-Gamma.b103-Mpen	SoloLTR-Gamma.bIII-Mpen	NC_080022.1	70204101	70204579	-	Gamma.b_LTR	83.698	2.5e-122	ERV1
SoloLTR-Gamma.b104-Mpen	SoloLTR-Gamma.bIII-Mpen	NC_080022.1	110181069	110181544	-	Gamma.b_LTR	82.365	9.1e-112	ERV1
SoloLTR-Gamma.b105-Mpen	SoloLTR-Gamma.bIII-Mpen	NC_080022.1	113938564	113939043	-	Gamma.b_LTR	82.97	3.25e-116	ERV1
SoloLTR-Gamma.b106-Mpen	SoloLTR-Gamma.bIII-Mpen	NC_080022.1	138488037	138488514	-	Gamma.b_LTR	81.312	2.57e-102	ERV1
SoloLTR-Gamma.b107-Mpen	SoloLTR-Gamma.bIII-Mpen	NC_080022.1	152702844	152703320	-	Gamma.b_LTR	83.2	1.94e-118	ERV1
SoloLTR-Gamma.b108-Mpen	SoloLTR-Gamma.bIII-Mpen	NC_080023.1	53040533	53041013	-	Gamma.b_LTR	82.54	7.04e-113	ERV1
SoloLTR-Gamma.b109-Mpen	SoloLTR-Gamma.bIII-Mpen	NC_080023.1	93034915	93035389	-	Gamma.b_LTR	83.133	6.99e-118	ERV1
SoloLTR-Gamma.b110-Mpen	SoloLTR-Gamma.bIII-Mpen	NC_080023.1	124765912	124766386	-	Gamma.b_LTR	82.731	1.51e-114	ERV1
SoloLTR-Gamma.b111-Mpen	SoloLTR-Gamma.bIII-Mpen	NC_080024.1	110567711	110568201	-	Gamma.b_LTR	81.323	2.57e-102	ERV1
SoloLTR-Gamma.b112-Mpen	SoloLTR-Gamma.bIII-Mpen	NC_080025.1	34786643	34787117	-	Gamma.b_LTR	84.739	3.18e-131	ERV1
SoloLTR-Gamma.b113-Mpen	SoloLTR-Gamma.bIII-Mpen	NC_080025.1	57379798	57380267	-	Gamma.b_LTR	84.677	4.12e-130	ERV1
SoloLTR-Gamma.b114-Mpen	SoloLTR-Gamma.bIII-Mpen	NC_080025.1	85334300	85334775	-	Gamma.b_LTR	82.565	1.96e-113	ERV1
SoloLTR-Gamma.b115-Mpen	SoloLTR-Gamma.bIII-Mpen	NC_080026.1	121087993	121088465	-	Gamma.b_LTR	83.768	2.5e-122	ERV1
SoloLTR-Gamma.b116-Mpen	SoloLTR-Gamma.bIII-Mpen	NC_080027.1	11120808	11121282	-	Gamma.b_LTR	84.337	6.89e-128	ERV1
SoloLTR-Gamma.b117-Mpen	SoloLTR-Gamma.bIII-Mpen	NC_080027.1	62553001	62553467	-	Gamma.b_LTR	83.061	1.51e-114	ERV1
SoloLTR-Gamma.b118-Mpen	SoloLTR-Gamma.bIII-Mpen	NC_080027.1	107757365	107757841	-	Gamma.b_LTR	84.2	8.91e-127	ERV1
SoloLTR-Gamma.b119-Mpen	SoloLTR-Gamma.bIII-Mpen	NC_080028.1	25463440	25463914	-	Gamma.b_LTR	84.337	6.89e-128	ERV1
SoloLTR-Gamma.b120-Mpen	SoloLTR-Gamma.bIII-Mpen	NC_080028.1	63623186	63623666	-	Gamma.b_LTR	82.738	1.51e-114	ERV1
SoloLTR-Gamma.b121-Mpen	SoloLTR-Gamma.bIII-Mpen	NC_080028.1	65067084	65067558	-	Gamma.b_LTR	84.538	1.48e-129	ERV1
SoloLTR-Gamma.b122-Mpen	SoloLTR-Gamma.bIII-Mpen	NC_080030.1	11404544	11405018	-	Gamma.b_LTR	84.538	1.48e-129	ERV1
SoloLTR-Gamma.b123-Mpen	SoloLTR-Gamma.bIII-Mpen	NC_080031.1	48831533	48832011	-	Gamma.b_LTR	83.499	1.16e-120	ERV1
SoloLTR-Gamma.b124-Mpen	SoloLTR-Gamma.bIII-Mpen	NC_080031.1	58987241	58987717	-	Gamma.b_LTR	83.4	1.16e-120	ERV1
SoloLTR-Gamma.b125-Mpen	SoloLTR-Gamma.bIII-Mpen	NC_080031.1	89427945	89428190	-	Gamma.b_LTR	82.397	2.76e-52	ERV1
SoloLTR-Gamma.b126-Mpen	SoloLTR-Gamma.bIII-Mpen	NC_080032.1	41563015	41563494	-	Gamma.b_LTR	82.704	1.51e-114	ERV1
SoloLTR-Gamma.b127-Mpen	SoloLTR-Gamma.bIII-Mpen	NC_080032.1	65096903	65097374	-	Gamma.b_LTR	85.111	5.29e-134	ERV1
SoloLTR-Gamma.b128-Mpen	SoloLTR-Gamma.bIII-Mpen	NC_080032.1	84671478	84671954	-	Gamma.b_LTR	82.6	1.96e-113	ERV1
SoloLTR-Gamma.b129-Mpen	SoloLTR-Gamma.bIII-Mpen	NC_080034.1	23386369	23386843	-	Gamma.b_LTR	84.137	3.21e-126	ERV1
SoloLTR-Gamma.b130-Mpen	SoloLTR-Gamma.bIII-Mpen	NC_080034.1	44632763	44633236	-	Gamma.b_LTR	84.105	3.21e-126	ERV1
SoloLTR-Gamma.b131-Mpen	SoloLTR-Gamma.bIII-Mpen	NC_080035.1	10481106	10481581	-	Gamma.b_LTR	84.369	1.92e-128	ERV1
SoloLTR-Gamma.b132-Mpen	SoloLTR-Gamma.bIII-Mpen	NC_080035.1	21098372	21098847	-	Gamma.b_LTR	82.966	9.04e-117	ERV1
SoloLTR-Gamma.b133-Mpen	SoloLTR-Gamma.bIII-Mpen	NC_080038.1	25734022	25734497	-	Gamma.b_LTR	83.768	1.93e-123	ERV1
SoloLTR-Gamma.b134-Mpen	SoloLTR-Gamma.bIII-Mpen	NC_080038.1	83832756	83833228	-	Gamma.b_LTR	83.735	2.5e-122	ERV1
SoloLTR-Gamma.b135-Mpen	SoloLTR-Gamma.bIII-Mpen	NW_026644588.1	925333	925810	-	Gamma.b_LTR	84.431	5.33e-129	ERV1
SoloLTR-Gamma.b136-Mpen	SoloLTR-Gamma.bIV-Mpen	NC_080019.1	133283697	133284221	+	Gamma.b_LTR	98.667	0	ERV1
SoloLTR-Gamma.b137-Mpen	SoloLTR-Gamma.bIV-Mpen	NC_080019.1	141113733	141114256	+	Gamma.b_LTR	98.095	0	ERV1
SoloLTR-Gamma.b138-Mpen	SoloLTR-Gamma.bIV-Mpen	NC_080021.1	136531929	136532453	+	Gamma.b_LTR	98.479	0	ERV1
SoloLTR-Gamma.b139-Mpen	SoloLTR-Gamma.bIV-Mpen	NC_080021.1	176855552	176856076	+	Gamma.b_LTR	99.429	0	ERV1
SoloLTR-Gamma.b140-Mpen	SoloLTR-Gamma.bIV-Mpen	NC_080022.1	171710547	171711072	+	Gamma.b_LTR	98.669	0	ERV1
SoloLTR-Gamma.b141-Mpen	SoloLTR-Gamma.bIV-Mpen	NC_080023.1	75470502	75471022	+	Gamma.b_LTR	94.667	0	ERV1
SoloLTR-Gamma.b142-Mpen	SoloLTR-Gamma.bIV-Mpen	NC_080023.1	135307569	135308093	+	Gamma.b_LTR	98.667	0	ERV1
SoloLTR-Gamma.b143-Mpen	SoloLTR-Gamma.bIV-Mpen	NC_080025.1	118421641	118422165	+	Gamma.b_LTR	98.857	0	ERV1
SoloLTR-Gamma.b144-Mpen	SoloLTR-Gamma.bIV-Mpen	NC_080031.1	49493155	49493619	+	Gamma.b_LTR	92.324	0	ERV1
SoloLTR-Gamma.b145-Mpen	SoloLTR-Gamma.bIV-Mpen	NC_080038.1	90443332	90443855	+	Gamma.b_LTR	97.333	0	ERV1
SoloLTR-Gamma.b146-Mpen	SoloLTR-Gamma.bIV-Mpen	NC_080038.1	90611183	90611647	+	Gamma.b_LTR	93.177	0	ERV1
SoloLTR-Gamma.b147-Mpen	SoloLTR-Gamma.bIV-Mpen	NC_080038.1	99603686	99604150	+	Gamma.b_LTR	92.979	0	ERV1
SoloLTR-Gamma.b148-Mpen	SoloLTR-Gamma.bV-Mpen	NC_080020.1	84359760	84360094	-	Gamma.b_LTR	84.751	1.57e-89	ERV1
SoloLTR-Gamma.b149-Mpen	SoloLTR-Gamma.bV-Mpen	NC_080020.1	135825098	135825432	-	Gamma.b_LTR	84.457	7.29e-88	ERV1
SoloLTR-Gamma.b150-Mpen	SoloLTR-Gamma.bV-Mpen	NC_080022.1	108897810	108898081	-	Gamma.b_LTR	87.681	2.04e-83	ERV1
SoloLTR-Gamma.b151-Mpen	SoloLTR-Gamma.bV-Mpen	NC_080023.1	140115414	140115677	-	Gamma.b_LTR	86.617	3.44e-76	ERV1
SoloLTR-Gamma.b152-Mpen	SoloLTR-Gamma.bV-Mpen	NC_080024.1	26373316	26373798	-	Gamma.b_LTR	81.174	2.57e-102	ERV1
SoloLTR-Gamma.b153-Mpen	SoloLTR-Gamma.bV-Mpen	NC_080024.1	26904341	26904823	-	Gamma.b_LTR	80.972	1.19e-100	ERV1
SoloLTR-Gamma.b154-Mpen	SoloLTR-Gamma.bV-Mpen	NC_080024.1	111332792	111333056	-	Gamma.b_LTR	87.361	4.42e-80	ERV1
SoloLTR-Gamma.b155-Mpen	SoloLTR-Gamma.bV-Mpen	NC_080030.1	71634031	71634365	-	Gamma.b_LTR	84.795	1.57e-89	ERV1
SoloLTR-Gamma.b156-Mpen	SoloLTR-Gamma.bV-Mpen	NC_080031.1	71483486	71483821	-	Gamma.b_LTR	84.795	4.36e-90	ERV1
SoloLTR-Gamma.b157-Mpen	SoloLTR-Gamma.bV-Mpen	NC_080038.1	81930687	81930951	-	Gamma.b_LTR	86.245	4.45e-75	ERV1
SoloLTR-Gamma.b158-Mpen	SoloLTR-Gamma.bV-Mpen	NC_080038.1	85337497	85337831	-	Gamma.b_LTR	84.164	3.39e-86	ERV1
SoloLTR-Gamma.b159-Mpen	SoloLTR-Gamma.bVI-Mpen	NC_080020.1	156369071	156369405	+	Gamma.b_LTR	84.164	3.39e-86	ERV1
SoloLTR-Gamma.b160-Mpen	SoloLTR-Gamma.bVI-Mpen	NC_080020.1	193371593	193371857	+	Gamma.b_LTR	86.989	2.06e-78	ERV1
SoloLTR-Gamma.b161-Mpen	SoloLTR-Gamma.bVI-Mpen	NC_080021.1	120899791	120900125	+	Gamma.b_LTR	83.871	1.58e-84	ERV1
SoloLTR-Gamma.b162-Mpen	SoloLTR-Gamma.bVI-Mpen	NC_080023.1	108933728	108933992	+	Gamma.b_LTR	86.716	9.57e-77	ERV1
SoloLTR-Gamma.b163-Mpen	SoloLTR-Gamma.bVI-Mpen	NC_080023.1	119727471	119727735	+	Gamma.b_LTR	85.874	2.07e-73	ERV1
SoloLTR-Gamma.b164-Mpen	SoloLTR-Gamma.bVI-Mpen	NC_080024.1	26883248	26883730	+	Gamma.b_LTR	80.972	1.19e-100	ERV1
SoloLTR-Gamma.b165-Mpen	SoloLTR-Gamma.bVI-Mpen	NC_080024.1	27899671	27900153	+	Gamma.b_LTR	81.174	2.57e-102	ERV1
SoloLTR-Gamma.b166-Mpen	SoloLTR-Gamma.bVI-Mpen	NC_080024.1	63537229	63537493	+	Gamma.b_LTR	88.476	4.39e-85	ERV1
SoloLTR-Gamma.b167-Mpen	SoloLTR-Gamma.bVI-Mpen	NC_080029.1	51258135	51258399	+	Gamma.b_LTR	86.989	2.06e-78	ERV1
SoloLTR-Gamma.b168-Mpen	SoloLTR-Gamma.bVI-Mpen	NC_080029.1	71652223	71652488	+	Gamma.b_LTR	87.037	5.72e-79	ERV1
SoloLTR-Gamma.b169-Mpen	SoloLTR-Gamma.bVI-Mpen	NC_080029.1	76434560	76434920	+	Gamma.b_LTR	85.054	5.56e-99	ERV1
SoloLTR-Gamma.b170-Mpen	SoloLTR-Gamma.bVI-Mpen	NC_080031.1	54401651	54401986	+	Gamma.b_LTR	84.211	3.39e-86	ERV1
SoloLTR-Gamma.b171-Mpen	SoloLTR-Gamma.bVI-Mpen	NC_080031.1	79795360	79795721	+	Gamma.b_LTR	85.326	3.32e-101	ERV1
SoloLTR-Gamma.b172-Mpen	SoloLTR-Gamma.bVI-Mpen	NC_080032.1	71647965	71648299	+	Gamma.b_LTR	83.871	1.58e-84	ERV1
SoloLTR-Gamma.b173-Mpen	SoloLTR-Gamma.bVI-Mpen	NC_080035.1	19684119	19684321	+	Gamma.b_LTR	88.626	2.1e-63	ERV1
SoloLTR-Gamma.b174-Mpen	SoloLTR-Gamma.bVII-Mpen	NC_080022.1	110468527	110469071	-	Gamma.b_LTR	93.59	0	ERV1
SoloLTR-Gamma.b175-Mpen	SoloLTR-Gamma.bVII-Mpen	NC_080031.1	54356281	54356826	-	Gamma.b_LTR	92.857	0	ERV1
SoloLTR-Gamma.b176-Mpen	SoloLTR-Gamma.bVII-Mpen	NC_080033.1	10223061	10223607	-	Gamma.b_LTR	93.613	0	ERV1
SoloLTR-Gamma.b177-Mpen	SoloLTR-Gamma.bVIII-Mpen	NC_080023.1	112905768	112906313	+	Gamma.b_LTR	91.758	0	ERV1
SoloLTR-Gamma.b178-Mpen	SoloLTR-Gamma.bVIII-Mpen	NC_080024.1	66817061	66817606	+	Gamma.b_LTR	93.04	0	ERV1
SoloLTR-Gamma.b179-Mpen	SoloLTR-Gamma.bIX-Mpen	NC_080028.1	121190319	121190672	+	Gamma.b_LTR	82.667	1.23e-80	ERV1
SoloLTR-Gamma.b180-Mpen	SoloLTR-Gamma.bX-Mpen	NC_080029.1	76828255	76828618	-	Gamma.b_LTR	84.906	5.56e-99	ERV1
SoloLTR-Gamma.c1-Mpen	SoloLTR-Gamma.cI-Mpen	NC_080019.1	72841001	72841274	+	Gamma.c_LTR	84.477	7.05e-68	ERV1
SoloLTR-Gamma.c2-Mpen	SoloLTR-Gamma.cI-Mpen	NC_080021.1	113764743	113765174	+	Gamma.c_LTR	84.667	3.06e-116	ERV1
SoloLTR-Gamma.c3-Mpen	SoloLTR-Gamma.cI-Mpen	NC_080022.1	113443288	113443717	+	Gamma.c_LTR	84.787	8.49e-117	ERV1
SoloLTR-Gamma.c4-Mpen	SoloLTR-Gamma.cI-Mpen	NC_080022.1	114171409	114171835	+	Gamma.c_LTR	84.081	3.08e-111	ERV1
SoloLTR-Gamma.c5-Mpen	SoloLTR-Gamma.cI-Mpen	NC_080022.1	121419368	121419793	+	Gamma.c_LTR	83.632	2.4e-107	ERV1
SoloLTR-Gamma.c6-Mpen	SoloLTR-Gamma.cI-Mpen	NC_080023.1	120113468	120113897	+	Gamma.c_LTR	84.787	8.49e-117	ERV1
SoloLTR-Gamma.c7-Mpen	SoloLTR-Gamma.cI-Mpen	NC_080024.1	124035500	124035850	+	Gamma.c_LTR	85.286	3.14e-96	ERV1
SoloLTR-Gamma.c8-Mpen	SoloLTR-Gamma.cI-Mpen	NC_080025.1	57243550	57243817	+	Gamma.c_LTR	87.912	6.9e-83	ERV1
SoloLTR-Gamma.c9-Mpen	SoloLTR-Gamma.cI-Mpen	NC_080026.1	49177603	49178031	+	Gamma.c_LTR	84.564	3.95e-115	ERV1
SoloLTR-Gamma.c10-Mpen	SoloLTR-Gamma.cI-Mpen	NC_080026.1	110475974	110476403	+	Gamma.c_LTR	84.34	1.84e-113	ERV1
SoloLTR-Gamma.c11-Mpen	SoloLTR-Gamma.cI-Mpen	NC_080027.1	110091681	110092119	+	Gamma.c_LTR	86.771	1.38e-134	ERV1
SoloLTR-Gamma.c12-Mpen	SoloLTR-Gamma.cI-Mpen	NC_080029.1	76672279	76672708	+	Gamma.c_LTR	84.598	3.95e-115	ERV1
SoloLTR-Gamma.c13-Mpen	SoloLTR-Gamma.cI-Mpen	NC_080030.1	26762335	26762765	+	Gamma.c_LTR	84.41	5.11e-114	ERV1
SoloLTR-Gamma.c14-Mpen	SoloLTR-Gamma.cI-Mpen	NC_080030.1	72989888	72990317	+	Gamma.c_LTR	84.598	3.95e-115	ERV1
SoloLTR-Gamma.c15-Mpen	SoloLTR-Gamma.cI-Mpen	NC_080030.1	80134439	80134846	+	Gamma.c_LTR	84.235	3.1e-106	ERV1
SoloLTR-Gamma.c16-Mpen	SoloLTR-Gamma.cI-Mpen	NC_080030.1	90685722	90686151	+	Gamma.c_LTR	84.564	3.95e-115	ERV1
SoloLTR-Gamma.c17-Mpen	SoloLTR-Gamma.cI-Mpen	NC_080032.1	66930075	66930504	+	Gamma.c_LTR	83.259	4.01e-105	ERV1
SoloLTR-Gamma.c18-Mpen	SoloLTR-Gamma.cI-Mpen	NC_080034.1	53521474	53521903	+	Gamma.c_LTR	83.929	3.98e-110	ERV1
SoloLTR-Gamma.c19-Mpen	SoloLTR-Gamma.cI-Mpen	NC_080034.1	54989052	54989479	+	Gamma.c_LTR	83.857	5.15e-109	ERV1
SoloLTR-Gamma.c20-Mpen	SoloLTR-Gamma.cI-Mpen	NC_080036.1	764891	765320	+	Gamma.c_LTR	84.821	8.49e-117	ERV1
SoloLTR-Gamma.c21-Mpen	SoloLTR-Gamma.cI-Mpen	NC_080038.1	58605112	58605541	+	Gamma.c_LTR	86.323	1.8e-128	ERV1
SoloLTR-Gamma.c22-Mpen	SoloLTR-Gamma.cI-Mpen	NC_080038.1	60571705	60572134	+	Gamma.c_LTR	84.787	8.49e-117	ERV1
SoloLTR-Gamma.c23-Mpen	SoloLTR-Gamma.cI-Mpen	NC_080038.1	85347437	85347697	+	Gamma.c_LTR	81.159	5.6e-49	ERV1
SoloLTR-Gamma.c24-Mpen	SoloLTR-Gamma.cI-Mpen	NC_080038.1	99045536	99045977	+	Gamma.c_LTR	87.751	8.2e-142	ERV1
SoloLTR-Gamma.c25-Mpen	SoloLTR-Gamma.cI-Mpen	NC_080038.1	99521788	99522229	+	Gamma.c_LTR	87.751	8.2e-142	ERV1
SoloLTR-Gamma.c26-Mpen	SoloLTR-Gamma.cI-Mpen	NC_080038.1	126688210	126688639	+	Gamma.c_LTR	84.564	3.95e-115	ERV1
SoloLTR-Gamma.c27-Mpen	SoloLTR-Gamma.cII-Mpen	NC_080019.1	84895673	84896111	+	Gamma.c_LTR	95.485	0	ERV1
SoloLTR-Gamma.c28-Mpen	SoloLTR-Gamma.cII-Mpen	NC_080019.1	97391442	97391875	+	Gamma.c_LTR	91.196	2.85e-166	ERV1
SoloLTR-Gamma.c29-Mpen	SoloLTR-Gamma.cII-Mpen	NC_080019.1	129335412	129335851	+	Gamma.c_LTR	95.485	0	ERV1
SoloLTR-Gamma.c30-Mpen	SoloLTR-Gamma.cII-Mpen	NC_080019.1	149839347	149839780	+	Gamma.c_LTR	89.616	1.34e-154	ERV1
SoloLTR-Gamma.c31-Mpen	SoloLTR-Gamma.cII-Mpen	NC_080019.1	160257720	160258218	+	Gamma.c_LTR	96.192	0	ERV1
SoloLTR-Gamma.c32-Mpen	SoloLTR-Gamma.cII-Mpen	NC_080019.1	207542533	207542966	+	Gamma.c_LTR	90.068	6.21e-158	ERV1
SoloLTR-Gamma.c33-Mpen	SoloLTR-Gamma.cII-Mpen	NC_080020.1	211966116	211966599	+	Gamma.c_LTR	94.008	0	ERV1
SoloLTR-Gamma.c34-Mpen	SoloLTR-Gamma.cII-Mpen	NC_080021.1	64595066	64595504	+	Gamma.c_LTR	95.475	0	ERV1
SoloLTR-Gamma.c35-Mpen	SoloLTR-Gamma.cII-Mpen	NC_080021.1	77469148	77469582	+	Gamma.c_LTR	94.344	0	ERV1
SoloLTR-Gamma.c36-Mpen	SoloLTR-Gamma.cII-Mpen	NC_080021.1	128091214	128091652	+	Gamma.c_LTR	95.475	0	ERV1
SoloLTR-Gamma.c37-Mpen	SoloLTR-Gamma.cII-Mpen	NC_080021.1	129029537	129029974	+	Gamma.c_LTR	92.986	1e-180	ERV1
SoloLTR-Gamma.c38-Mpen	SoloLTR-Gamma.cII-Mpen	NC_080021.1	181592307	181592807	+	Gamma.c_LTR	98.403	0	ERV1
SoloLTR-Gamma.c39-Mpen	SoloLTR-Gamma.cII-Mpen	NC_080022.1	63662949	63663448	+	Gamma.c_LTR	96.6	0	ERV1
SoloLTR-Gamma.c40-Mpen	SoloLTR-Gamma.cII-Mpen	NC_080022.1	102769276	102769715	+	Gamma.c_LTR	95.26	0	ERV1
SoloLTR-Gamma.c41-Mpen	SoloLTR-Gamma.cII-Mpen	NC_080022.1	110008081	110008518	+	Gamma.c_LTR	92.135	4.7e-174	ERV1
SoloLTR-Gamma.c42-Mpen	SoloLTR-Gamma.cII-Mpen	NC_080022.1	113487316	113487754	+	Gamma.c_LTR	95.023	0	ERV1
SoloLTR-Gamma.c43-Mpen	SoloLTR-Gamma.cII-Mpen	NC_080022.1	118155864	118156362	+	Gamma.c_LTR	95.591	0	ERV1
SoloLTR-Gamma.c44-Mpen	SoloLTR-Gamma.cII-Mpen	NC_080022.1	118649702	118650203	+	Gamma.c_LTR	95.618	0	ERV1
SoloLTR-Gamma.c45-Mpen	SoloLTR-Gamma.cII-Mpen	NC_080022.1	128508522	128509021	+	Gamma.c_LTR	96.4	0	ERV1
SoloLTR-Gamma.c46-Mpen	SoloLTR-Gamma.cII-Mpen	NC_080022.1	133444325	133444762	+	Gamma.c_LTR	95.034	0	ERV1
SoloLTR-Gamma.c47-Mpen	SoloLTR-Gamma.cII-Mpen	NC_080023.1	38011380	38011884	+	Gamma.c_LTR	97.624	0	ERV1
SoloLTR-Gamma.c48-Mpen	SoloLTR-Gamma.cII-Mpen	NC_080023.1	41655144	41655643	+	Gamma.c_LTR	95.8	0	ERV1
SoloLTR-Gamma.c49-Mpen	SoloLTR-Gamma.cII-Mpen	NC_080023.1	57570020	57570456	+	Gamma.c_LTR	90.971	3.68e-165	ERV1
SoloLTR-Gamma.c50-Mpen	SoloLTR-Gamma.cII-Mpen	NC_080023.1	100872350	100872784	+	Gamma.c_LTR	90.068	1.73e-158	ERV1
SoloLTR-Gamma.c51-Mpen	SoloLTR-Gamma.cII-Mpen	NC_080024.1	33054824	33055328	+	Gamma.c_LTR	95.842	0	ERV1
SoloLTR-Gamma.c52-Mpen	SoloLTR-Gamma.cII-Mpen	NC_080024.1	50623742	50624177	+	Gamma.c_LTR	93.878	0	ERV1
SoloLTR-Gamma.c53-Mpen	SoloLTR-Gamma.cII-Mpen	NC_080024.1	107415022	107415434	+	Gamma.c_LTR	93.301	7.86e-172	ERV1
SoloLTR-Gamma.c54-Mpen	SoloLTR-Gamma.cII-Mpen	NC_080024.1	113634545	113634983	+	Gamma.c_LTR	95.034	0	ERV1
SoloLTR-Gamma.c55-Mpen	SoloLTR-Gamma.cII-Mpen	NC_080024.1	120096746	120097245	+	Gamma.c_LTR	96	0	ERV1
SoloLTR-Gamma.c56-Mpen	SoloLTR-Gamma.cII-Mpen	NC_080025.1	105101610	105102046	+	Gamma.c_LTR	93.878	0	ERV1
SoloLTR-Gamma.c57-Mpen	SoloLTR-Gamma.cII-Mpen	NC_080026.1	47572080	47572512	+	Gamma.c_LTR	90.724	2.22e-162	ERV1
SoloLTR-Gamma.c58-Mpen	SoloLTR-Gamma.cII-Mpen	NC_080026.1	71655369	71655807	+	Gamma.c_LTR	95.023	0	ERV1
SoloLTR-Gamma.c59-Mpen	SoloLTR-Gamma.cII-Mpen	NC_080026.1	119302968	119303406	+	Gamma.c_LTR	95.701	0	ERV1
SoloLTR-Gamma.c60-Mpen	SoloLTR-Gamma.cII-Mpen	NC_080026.1	138471196	138471635	+	Gamma.c_LTR	95.711	0	ERV1
SoloLTR-Gamma.c61-Mpen	SoloLTR-Gamma.cII-Mpen	NC_080027.1	43264391	43264825	+	Gamma.c_LTR	91.403	1.7e-168	ERV1
SoloLTR-Gamma.c62-Mpen	SoloLTR-Gamma.cII-Mpen	NC_080027.1	70730346	70730785	+	Gamma.c_LTR	95.485	0	ERV1
SoloLTR-Gamma.c63-Mpen	SoloLTR-Gamma.cII-Mpen	NC_080027.1	70828920	70829356	+	Gamma.c_LTR	89.414	4.83e-154	ERV1
SoloLTR-Gamma.c64-Mpen	SoloLTR-Gamma.cII-Mpen	NC_080027.1	93430436	93430935	+	Gamma.c_LTR	96.4	0	ERV1
SoloLTR-Gamma.c65-Mpen	SoloLTR-Gamma.cII-Mpen	NC_080027.1	99751365	99751718	+	Gamma.c_LTR	90.808	2.99e-131	ERV1
SoloLTR-Gamma.c66-Mpen	SoloLTR-Gamma.cII-Mpen	NC_080028.1	39193028	39193463	+	Gamma.c_LTR	90.135	1.73e-158	ERV1
SoloLTR-Gamma.c67-Mpen	SoloLTR-Gamma.cII-Mpen	NC_080028.1	44058093	44058532	+	Gamma.c_LTR	95.485	0	ERV1
SoloLTR-Gamma.c68-Mpen	SoloLTR-Gamma.cII-Mpen	NC_080028.1	48820356	48820854	+	Gamma.c_LTR	95.992	0	ERV1
SoloLTR-Gamma.c69-Mpen	SoloLTR-Gamma.cII-Mpen	NC_080028.1	49387726	49388167	+	Gamma.c_LTR	95.281	0	ERV1
SoloLTR-Gamma.c70-Mpen	SoloLTR-Gamma.cII-Mpen	NC_080028.1	121101232	121101726	+	Gamma.c_LTR	98.79	0	ERV1
SoloLTR-Gamma.c71-Mpen	SoloLTR-Gamma.cII-Mpen	NC_080028.1	121137005	121137439	+	Gamma.c_LTR	91.403	1.7e-168	ERV1
SoloLTR-Gamma.c72-Mpen	SoloLTR-Gamma.cII-Mpen	NC_080029.1	21249394	21249814	+	Gamma.c_LTR	88.288	2.95e-141	ERV1
SoloLTR-Gamma.c73-Mpen	SoloLTR-Gamma.cII-Mpen	NC_080029.1	76724660	76725160	+	Gamma.c_LTR	96.208	0	ERV1
SoloLTR-Gamma.c74-Mpen	SoloLTR-Gamma.cII-Mpen	NC_080030.1	2684389	2684824	+	Gamma.c_LTR	95.011	0	ERV1
SoloLTR-Gamma.c75-Mpen	SoloLTR-Gamma.cII-Mpen	NC_080030.1	43333672	43334148	+	Gamma.c_LTR	93.305	0	ERV1
SoloLTR-Gamma.c76-Mpen	SoloLTR-Gamma.cII-Mpen	NC_080031.1	19150470	19150909	+	Gamma.c_LTR	95.485	0	ERV1
SoloLTR-Gamma.c77-Mpen	SoloLTR-Gamma.cII-Mpen	NC_080031.1	19176649	19177088	+	Gamma.c_LTR	95.485	0	ERV1
SoloLTR-Gamma.c78-Mpen	SoloLTR-Gamma.cII-Mpen	NC_080031.1	47350756	47351191	+	Gamma.c_LTR	93.891	0	ERV1
SoloLTR-Gamma.c79-Mpen	SoloLTR-Gamma.cII-Mpen	NC_080031.1	51837093	51837569	+	Gamma.c_LTR	93.737	0	ERV1
SoloLTR-Gamma.c80-Mpen	SoloLTR-Gamma.cII-Mpen	NC_080031.1	56153749	56154251	+	Gamma.c_LTR	95.427	0	ERV1
SoloLTR-Gamma.c81-Mpen	SoloLTR-Gamma.cII-Mpen	NC_080031.1	59928387	59928886	+	Gamma.c_LTR	96	0	ERV1
SoloLTR-Gamma.c82-Mpen	SoloLTR-Gamma.cII-Mpen	NC_080031.1	60224668	60225101	+	Gamma.c_LTR	89.165	2.91e-151	ERV1
SoloLTR-Gamma.c83-Mpen	SoloLTR-Gamma.cII-Mpen	NC_080031.1	62489477	62489975	+	Gamma.c_LTR	95.02	0	ERV1
SoloLTR-Gamma.c84-Mpen	SoloLTR-Gamma.cII-Mpen	NC_080031.1	104792771	104793209	+	Gamma.c_LTR	93.891	0	ERV1
SoloLTR-Gamma.c85-Mpen	SoloLTR-Gamma.cII-Mpen	NC_080032.1	52096060	52096499	+	Gamma.c_LTR	95.711	0	ERV1
SoloLTR-Gamma.c86-Mpen	SoloLTR-Gamma.cII-Mpen	NC_080032.1	52811645	52812084	+	Gamma.c_LTR	95.034	0	ERV1
SoloLTR-Gamma.c87-Mpen	SoloLTR-Gamma.cII-Mpen	NC_080032.1	56158868	56159307	+	Gamma.c_LTR	94.808	0	ERV1
SoloLTR-Gamma.c88-Mpen	SoloLTR-Gamma.cII-Mpen	NC_080032.1	66971988	66972415	+	Gamma.c_LTR	89.593	6.25e-153	ERV1
SoloLTR-Gamma.c89-Mpen	SoloLTR-Gamma.cII-Mpen	NC_080032.1	67409930	67410357	+	Gamma.c_LTR	89.14	1.35e-149	ERV1
SoloLTR-Gamma.c90-Mpen	SoloLTR-Gamma.cII-Mpen	NC_080032.1	67860137	67860564	+	Gamma.c_LTR	89.593	6.25e-153	ERV1
SoloLTR-Gamma.c91-Mpen	SoloLTR-Gamma.cII-Mpen	NC_080032.1	84554839	84555272	+	Gamma.c_LTR	89.616	1.34e-154	ERV1
SoloLTR-Gamma.c92-Mpen	SoloLTR-Gamma.cII-Mpen	NC_080033.1	31412591	31413087	+	Gamma.c_LTR	97.988	0	ERV1
SoloLTR-Gamma.c93-Mpen	SoloLTR-Gamma.cII-Mpen	NC_080033.1	40896891	40897389	+	Gamma.c_LTR	96.192	0	ERV1
SoloLTR-Gamma.c94-Mpen	SoloLTR-Gamma.cII-Mpen	NC_080034.1	45945410	45945847	+	Gamma.c_LTR	93.679	0	ERV1
SoloLTR-Gamma.c95-Mpen	SoloLTR-Gamma.cII-Mpen	NC_080035.1	8568972	8569405	+	Gamma.c_LTR	91.422	6.12e-168	ERV1
SoloLTR-Gamma.c96-Mpen	SoloLTR-Gamma.cII-Mpen	NC_080036.1	11634717	11635150	+	Gamma.c_LTR	89.391	6.25e-153	ERV1
SoloLTR-Gamma.c97-Mpen	SoloLTR-Gamma.cII-Mpen	NC_080037.1	28671681	28672180	+	Gamma.c_LTR	96.8	0	ERV1
SoloLTR-Gamma.c98-Mpen	SoloLTR-Gamma.cII-Mpen	NC_080038.1	33289065	33289504	+	Gamma.c_LTR	95.711	0	ERV1
SoloLTR-Gamma.c99-Mpen	SoloLTR-Gamma.cII-Mpen	NC_080038.1	73929664	73930103	+	Gamma.c_LTR	94.131	0	ERV1
SoloLTR-Gamma.c100-Mpen	SoloLTR-Gamma.cII-Mpen	NC_080038.1	80814935	80815371	+	Gamma.c_LTR	92.986	1e-180	ERV1
SoloLTR-Gamma.c101-Mpen	SoloLTR-Gamma.cII-Mpen	NC_080038.1	124192955	124193394	+	Gamma.c_LTR	95.711	0	ERV1
SoloLTR-Gamma.c102-Mpen	SoloLTR-Gamma.cIII-Mpen	NC_080019.1	85183665	85184103	-	Gamma.c_LTR	95.711	0	ERV1
SoloLTR-Gamma.c103-Mpen	SoloLTR-Gamma.cIII-Mpen	NC_080019.1	106287740	106288236	-	Gamma.c_LTR	98.189	0	ERV1
SoloLTR-Gamma.c104-Mpen	SoloLTR-Gamma.cIII-Mpen	NC_080019.1	168854606	168855105	-	Gamma.c_LTR	96.6	0	ERV1
SoloLTR-Gamma.c105-Mpen	SoloLTR-Gamma.cIII-Mpen	NC_080019.1	188563734	188564231	-	Gamma.c_LTR	95.992	0	ERV1
SoloLTR-Gamma.c106-Mpen	SoloLTR-Gamma.cIII-Mpen	NC_080019.1	190277069	190277504	-	Gamma.c_LTR	90.293	3.71e-160	ERV1
SoloLTR-Gamma.c107-Mpen	SoloLTR-Gamma.cIII-Mpen	NC_080020.1	28487832	28488271	-	Gamma.c_LTR	95.937	0	ERV1
SoloLTR-Gamma.c108-Mpen	SoloLTR-Gamma.cIII-Mpen	NC_080020.1	118484589	118485023	-	Gamma.c_LTR	90.498	7.97e-162	ERV1
SoloLTR-Gamma.c109-Mpen	SoloLTR-Gamma.cIII-Mpen	NC_080020.1	164221377	164221875	-	Gamma.c_LTR	96.393	0	ERV1
SoloLTR-Gamma.c110-Mpen	SoloLTR-Gamma.cIII-Mpen	NC_080021.1	85254049	85254552	-	Gamma.c_LTR	96.23	0	ERV1
SoloLTR-Gamma.c111-Mpen	SoloLTR-Gamma.cIII-Mpen	NC_080021.1	122960314	122960748	-	Gamma.c_LTR	92.76	1.68e-178	ERV1
SoloLTR-Gamma.c112-Mpen	SoloLTR-Gamma.cIII-Mpen	NC_080021.1	206803328	206803761	-	Gamma.c_LTR	89.165	2.91e-151	ERV1
SoloLTR-Gamma.c113-Mpen	SoloLTR-Gamma.cIII-Mpen	NC_080022.1	42739031	42739470	-	Gamma.c_LTR	95.034	0	ERV1
SoloLTR-Gamma.c114-Mpen	SoloLTR-Gamma.cIII-Mpen	NC_080022.1	98548928	98549359	-	Gamma.c_LTR	92.534	1.01e-175	ERV1
SoloLTR-Gamma.c115-Mpen	SoloLTR-Gamma.cIII-Mpen	NC_080022.1	113684471	113684910	-	Gamma.c_LTR	95.485	0	ERV1
SoloLTR-Gamma.c116-Mpen	SoloLTR-Gamma.cIII-Mpen	NC_080023.1	10187031	10187465	-	Gamma.c_LTR	91.648	3.66e-170	ERV1
SoloLTR-Gamma.c117-Mpen	SoloLTR-Gamma.cIII-Mpen	NC_080024.1	20727422	20727861	-	Gamma.c_LTR	95.937	0	ERV1
SoloLTR-Gamma.c118-Mpen	SoloLTR-Gamma.cIII-Mpen	NC_080024.1	42888363	42888800	-	Gamma.c_LTR	93.891	0	ERV1
SoloLTR-Gamma.c119-Mpen	SoloLTR-Gamma.cIII-Mpen	NC_080024.1	50563851	50564290	-	Gamma.c_LTR	95.937	0	ERV1
SoloLTR-Gamma.c120-Mpen	SoloLTR-Gamma.cIII-Mpen	NC_080024.1	127260698	127261131	-	Gamma.c_LTR	93.197	0	ERV1
SoloLTR-Gamma.c121-Mpen	SoloLTR-Gamma.cIII-Mpen	NC_080024.1	144563878	144564316	-	Gamma.c_LTR	95.475	0	ERV1
SoloLTR-Gamma.c122-Mpen	SoloLTR-Gamma.cIII-Mpen	NC_080025.1	38659626	38660125	-	Gamma.c_LTR	96.2	0	ERV1
SoloLTR-Gamma.c123-Mpen	SoloLTR-Gamma.cIII-Mpen	NC_080025.1	62659382	62659816	-	Gamma.c_LTR	91.648	3.66e-170	ERV1
SoloLTR-Gamma.c124-Mpen	SoloLTR-Gamma.cIII-Mpen	NC_080026.1	48456378	48456811	-	Gamma.c_LTR	89.616	1.34e-154	ERV1
SoloLTR-Gamma.c125-Mpen	SoloLTR-Gamma.cIII-Mpen	NC_080026.1	71581886	71582325	-	Gamma.c_LTR	95.711	0	ERV1
SoloLTR-Gamma.c126-Mpen	SoloLTR-Gamma.cIII-Mpen	NC_080027.1	78845850	78846283	-	Gamma.c_LTR	90.93	1.32e-164	ERV1
SoloLTR-Gamma.c127-Mpen	SoloLTR-Gamma.cIII-Mpen	NC_080027.1	119109094	119109532	-	Gamma.c_LTR	95.249	0	ERV1
SoloLTR-Gamma.c128-Mpen	SoloLTR-Gamma.cIII-Mpen	NC_080028.1	6366361	6366800	-	Gamma.c_LTR	95.034	0	ERV1
SoloLTR-Gamma.c129-Mpen	SoloLTR-Gamma.cIII-Mpen	NC_080028.1	45326203	45326703	-	Gamma.c_LTR	97.605	0	ERV1
SoloLTR-Gamma.c130-Mpen	SoloLTR-Gamma.cIII-Mpen	NC_080028.1	48620511	48621009	-	Gamma.c_LTR	95.992	0	ERV1
SoloLTR-Gamma.c131-Mpen	SoloLTR-Gamma.cIII-Mpen	NC_080028.1	83064997	83065435	-	Gamma.c_LTR	93.905	0	ERV1
SoloLTR-Gamma.c132-Mpen	SoloLTR-Gamma.cIII-Mpen	NC_080028.1	83081563	83082002	-	Gamma.c_LTR	94.595	0	ERV1
SoloLTR-Gamma.c133-Mpen	SoloLTR-Gamma.cIII-Mpen	NC_080030.1	23962744	23963220	-	Gamma.c_LTR	93.305	0	ERV1
SoloLTR-Gamma.c134-Mpen	SoloLTR-Gamma.cIII-Mpen	NC_080030.1	58166867	58167367	-	Gamma.c_LTR	96.008	0	ERV1
SoloLTR-Gamma.c135-Mpen	SoloLTR-Gamma.cIII-Mpen	NC_080030.1	75684688	75685126	-	Gamma.c_LTR	94.57	0	ERV1
SoloLTR-Gamma.c136-Mpen	SoloLTR-Gamma.cIII-Mpen	NC_080031.1	21103167	21103666	-	Gamma.c_LTR	96.2	0	ERV1
SoloLTR-Gamma.c137-Mpen	SoloLTR-Gamma.cIII-Mpen	NC_080031.1	33027597	33028095	-	Gamma.c_LTR	96.393	0	ERV1
SoloLTR-Gamma.c138-Mpen	SoloLTR-Gamma.cIII-Mpen	NC_080031.1	47806721	47807154	-	Gamma.c_LTR	90.023	6.21e-158	ERV1
SoloLTR-Gamma.c139-Mpen	SoloLTR-Gamma.cIII-Mpen	NC_080031.1	50926898	50927336	-	Gamma.c_LTR	95.701	0	ERV1
SoloLTR-Gamma.c140-Mpen	SoloLTR-Gamma.cIII-Mpen	NC_080031.1	78574188	78574686	-	Gamma.c_LTR	96.593	0	ERV1
SoloLTR-Gamma.c141-Mpen	SoloLTR-Gamma.cIII-Mpen	NC_080032.1	11231301	11231737	-	Gamma.c_LTR	95.26	0	ERV1
SoloLTR-Gamma.c142-Mpen	SoloLTR-Gamma.cIII-Mpen	NC_080032.1	25642459	25642898	-	Gamma.c_LTR	95.034	0	ERV1
SoloLTR-Gamma.c143-Mpen	SoloLTR-Gamma.cIII-Mpen	NC_080033.1	39899466	39899964	-	Gamma.c_LTR	95.992	0	ERV1
SoloLTR-Gamma.c144-Mpen	SoloLTR-Gamma.cIII-Mpen	NC_080033.1	41292646	41293144	-	Gamma.c_LTR	96.192	0	ERV1
SoloLTR-Gamma.c145-Mpen	SoloLTR-Gamma.cIII-Mpen	NC_080033.1	67768974	67769473	-	Gamma.c_LTR	96	0	ERV1
SoloLTR-Gamma.c146-Mpen	SoloLTR-Gamma.cIII-Mpen	NC_080034.1	43635168	43635591	-	Gamma.c_LTR	91.422	3.68e-165	ERV1
SoloLTR-Gamma.c147-Mpen	SoloLTR-Gamma.cIII-Mpen	NC_080034.1	45572045	45572479	-	Gamma.c_LTR	91.403	1.7e-168	ERV1
SoloLTR-Gamma.c148-Mpen	SoloLTR-Gamma.cIII-Mpen	NC_080038.1	73279852	73280287	-	Gamma.c_LTR	93.891	0	ERV1
SoloLTR-Gamma.c149-Mpen	SoloLTR-Gamma.cIII-Mpen	NC_080038.1	77280928	77281366	-	Gamma.c_LTR	94.118	0	ERV1
SoloLTR-Gamma.c150-Mpen	SoloLTR-Gamma.cIII-Mpen	NC_080038.1	89652954	89653451	-	Gamma.c_LTR	98.193	0	ERV1
SoloLTR-Gamma.c151-Mpen	SoloLTR-Gamma.cIII-Mpen	NC_080038.1	90613738	90614174	-	Gamma.c_LTR	95.034	0	ERV1
SoloLTR-Gamma.c152-Mpen	SoloLTR-Gamma.cIII-Mpen	NW_026644588.1	3523048	3523484	-	Gamma.c_LTR	91.892	2.18e-172	ERV1
SoloLTR-Gamma.c153-Mpen	SoloLTR-Gamma.cIII-Mpen	NW_026644608.1	242414	242846	-	Gamma.c_LTR	89.616	1.34e-154	ERV1
SoloLTR-Gamma.c154-Mpen	SoloLTR-Gamma.cIV-Mpen	NC_080019.1	195186224	195186653	-	Gamma.c_LTR	84.787	8.49e-117	ERV1
SoloLTR-Gamma.c155-Mpen	SoloLTR-Gamma.cIV-Mpen	NC_080020.1	155834542	155834800	-	Gamma.c_LTR	83.273	1.99e-58	ERV1
SoloLTR-Gamma.c156-Mpen	SoloLTR-Gamma.cIV-Mpen	NC_080021.1	142907	143334	-	Gamma.c_LTR	84.34	6.61e-113	ERV1
SoloLTR-Gamma.c157-Mpen	SoloLTR-Gamma.cIV-Mpen	NC_080022.1	127296280	127296705	-	Gamma.c_LTR	83.632	2.4e-107	ERV1
SoloLTR-Gamma.c158-Mpen	SoloLTR-Gamma.cIV-Mpen	NC_080022.1	129083846	129084271	-	Gamma.c_LTR	83.184	5.19e-104	ERV1
SoloLTR-Gamma.c159-Mpen	SoloLTR-Gamma.cIV-Mpen	NC_080028.1	39559458	39559887	-	Gamma.c_LTR	86.801	8.32e-132	ERV1
SoloLTR-Gamma.c160-Mpen	SoloLTR-Gamma.cIV-Mpen	NC_080028.1	39813574	39814003	-	Gamma.c_LTR	86.323	1.8e-128	ERV1
SoloLTR-Gamma.c161-Mpen	SoloLTR-Gamma.cIV-Mpen	NC_080028.1	40177906	40178335	-	Gamma.c_LTR	86.323	1.8e-128	ERV1
SoloLTR-Gamma.c162-Mpen	SoloLTR-Gamma.cIV-Mpen	NC_080028.1	40439600	40440028	-	Gamma.c_LTR	85.426	3.03e-121	ERV1
SoloLTR-Gamma.c163-Mpen	SoloLTR-Gamma.cIV-Mpen	NC_080028.1	40943881	40944310	-	Gamma.c_LTR	87.054	1.79e-133	ERV1
SoloLTR-Gamma.c164-Mpen	SoloLTR-Gamma.cIV-Mpen	NC_080028.1	41196902	41197330	-	Gamma.c_LTR	86.742	2.99e-131	ERV1
SoloLTR-Gamma.c165-Mpen	SoloLTR-Gamma.cIV-Mpen	NC_080028.1	41503857	41504286	-	Gamma.c_LTR	86.323	1.8e-128	ERV1
SoloLTR-Gamma.c166-Mpen	SoloLTR-Gamma.cIV-Mpen	NC_080028.1	41768138	41768566	-	Gamma.c_LTR	86.067	3.01e-126	ERV1
SoloLTR-Gamma.c167-Mpen	SoloLTR-Gamma.cIV-Mpen	NC_080028.1	58456846	58457104	-	Gamma.c_LTR	82.909	9.25e-57	ERV1
SoloLTR-Gamma.c168-Mpen	SoloLTR-Gamma.cIV-Mpen	NC_080028.1	96728006	96728431	-	Gamma.c_LTR	83.221	5.19e-104	ERV1
SoloLTR-Gamma.c169-Mpen	SoloLTR-Gamma.cIV-Mpen	NC_080030.1	80429624	80430048	-	Gamma.c_LTR	85.135	5.08e-119	ERV1
SoloLTR-Gamma.c170-Mpen	SoloLTR-Gamma.cIV-Mpen	NC_080031.1	54532985	54533241	-	Gamma.c_LTR	81.022	7.25e-48	ERV1
SoloLTR-Gamma.c171-Mpen	SoloLTR-Gamma.cIV-Mpen	NC_080032.1	66778661	66779089	-	Gamma.c_LTR	84.34	1.84e-113	ERV1
SoloLTR-Gamma.c172-Mpen	SoloLTR-Gamma.cIV-Mpen	NC_080034.1	54314880	54315309	-	Gamma.c_LTR	84.375	1.84e-113	ERV1
SoloLTR-Gamma.c173-Mpen	SoloLTR-Gamma.cIV-Mpen	NC_080037.1	95127	95553	-	Gamma.c_LTR	84.564	1.42e-114	ERV1
SoloLTR-Gamma.c174-Mpen	SoloLTR-Gamma.cIV-Mpen	NC_080038.1	73479032	73479461	-	Gamma.c_LTR	84.787	8.49e-117	ERV1
SoloLTR-Gamma.c175-Mpen	SoloLTR-Gamma.cIV-Mpen	NC_080039.1	28661010	28661437	-	Gamma.c_LTR	85.202	5.08e-119	ERV1
SoloLTR-Gamma.c176-Mpen	SoloLTR-Gamma.cV-Mpen	NC_080022.1	113143805	113144072	-	Gamma.c_LTR	87.546	3.21e-81	ERV1
SoloLTR-Gamma.c177-Mpen	SoloLTR-Gamma.cV-Mpen	NC_080027.1	90400330	90400602	-	Gamma.c_LTR	84.229	1.18e-65	ERV1
SoloLTR-Gamma.c178-Mpen	SoloLTR-Gamma.cV-Mpen	NC_080028.1	87502095	87502535	-	Gamma.c_LTR	87.444	1.37e-139	ERV1
SoloLTR-Gamma.c179-Mpen	SoloLTR-Gamma.cVI-Mpen	NC_080022.1	126639171	126639617	+	Gamma.c_LTR	82.895	4.01e-105	ERV1
SoloLTR-Gamma.c180-Mpen	SoloLTR-Gamma.cVI-Mpen	NC_080022.1	128460071	128460517	+	Gamma.c_LTR	82.675	1.86e-103	ERV1
SoloLTR-Gamma.c181-Mpen	SoloLTR-Gamma.cVI-Mpen	NC_080031.1	88790606	88791052	+	Gamma.c_LTR	83.333	1.85e-108	ERV1
SoloLTR-Gamma.c182-Mpen	SoloLTR-Gamma.cVII-Mpen	NC_080024.1	50700053	50700520	-	Gamma.c_LTR	80.876	1.13e-95	ERV1
SoloLTR-Gamma.c183-Mpen	SoloLTR-Gamma.cVII-Mpen	NC_080032.1	84534549	84535016	-	Gamma.c_LTR	80.279	1.14e-90	ERV1
SoloLTR-Gamma.c184-Mpen	SoloLTR-Gamma.cVIII-Mpen	NC_080029.1	11036088	11036521	+	Gamma.c_LTR	86.696	2.99e-131	ERV1
SoloLTR-Gamma.c185-Mpen	SoloLTR-Gamma.cIX-Mpen	NC_080038.1	147743910	147744347	-	Gamma.c_LTR	83.186	1.11e-105	ERV1
SoloLTR-Gamma.d1-Mpen	SoloLTR-Gamma.dI-Mpen	NC_080019.1	43569797	43570033	-	Gamma.d_LTR	88.608	1.2e-75	ERV1
SoloLTR-Gamma.d2-Mpen	SoloLTR-Gamma.dI-Mpen	NC_080019.1	74595086	74595322	-	Gamma.d_LTR	86.92	5.62e-69	ERV1
SoloLTR-Gamma.d3-Mpen	SoloLTR-Gamma.dI-Mpen	NC_080019.1	145286735	145286978	-	Gamma.d_LTR	90.984	7.07e-88	ERV1
SoloLTR-Gamma.d4-Mpen	SoloLTR-Gamma.dI-Mpen	NC_080021.1	22600946	22601189	-	Gamma.d_LTR	90.164	1.53e-84	ERV1
SoloLTR-Gamma.d5-Mpen	SoloLTR-Gamma.dI-Mpen	NC_080021.1	79062686	79062930	-	Gamma.d_LTR	91.429	1.52e-89	ERV1
SoloLTR-Gamma.d6-Mpen	SoloLTR-Gamma.dI-Mpen	NC_080021.1	109587011	109587247	-	Gamma.d_LTR	87.866	2.6e-72	ERV1
SoloLTR-Gamma.d7-Mpen	SoloLTR-Gamma.dI-Mpen	NC_080022.1	84072153	84072396	-	Gamma.d_LTR	90.164	1.53e-84	ERV1
SoloLTR-Gamma.d8-Mpen	SoloLTR-Gamma.dI-Mpen	NC_080022.1	151295834	151296085	-	Gamma.d_LTR	89.286	9.21e-82	ERV1
SoloLTR-Gamma.d9-Mpen	SoloLTR-Gamma.dI-Mpen	NC_080022.1	151689564	151689815	-	Gamma.d_LTR	88.889	4.29e-80	ERV1
SoloLTR-Gamma.d10-Mpen	SoloLTR-Gamma.dI-Mpen	NC_080023.1	12128920	12129163	-	Gamma.d_LTR	90.574	3.29e-86	ERV1
SoloLTR-Gamma.d11-Mpen	SoloLTR-Gamma.dI-Mpen	NC_080023.1	61423695	61423930	-	Gamma.d_LTR	85.654	2.04e-63	ERV1
SoloLTR-Gamma.d12-Mpen	SoloLTR-Gamma.dI-Mpen	NC_080023.1	79347998	79348234	-	Gamma.d_LTR	86.498	2.62e-67	ERV1
SoloLTR-Gamma.d13-Mpen	SoloLTR-Gamma.dI-Mpen	NC_080023.1	92328304	92328540	-	Gamma.d_LTR	88.186	5.58e-74	ERV1
SoloLTR-Gamma.d14-Mpen	SoloLTR-Gamma.dI-Mpen	NC_080024.1	111328501	111328742	-	Gamma.d_LTR	87.705	5.58e-74	ERV1
SoloLTR-Gamma.d15-Mpen	SoloLTR-Gamma.dI-Mpen	NC_080024.1	129566831	129567074	-	Gamma.d_LTR	89.754	7.12e-83	ERV1
SoloLTR-Gamma.d16-Mpen	SoloLTR-Gamma.dI-Mpen	NC_080025.1	69515574	69515817	-	Gamma.d_LTR	89.344	3.31e-81	ERV1
SoloLTR-Gamma.d17-Mpen	SoloLTR-Gamma.dI-Mpen	NC_080026.1	16950456	16950692	-	Gamma.d_LTR	87.764	2.6e-72	ERV1
SoloLTR-Gamma.d18-Mpen	SoloLTR-Gamma.dI-Mpen	NC_080026.1	104871301	104871537	-	Gamma.d_LTR	87.342	1.21e-70	ERV1
SoloLTR-Gamma.d19-Mpen	SoloLTR-Gamma.dI-Mpen	NC_080027.1	64144660	64144896	-	Gamma.d_LTR	88.608	1.2e-75	ERV1
SoloLTR-Gamma.d20-Mpen	SoloLTR-Gamma.dI-Mpen	NC_080027.1	66523192	66523428	-	Gamma.d_LTR	88.608	1.2e-75	ERV1
SoloLTR-Gamma.d21-Mpen	SoloLTR-Gamma.dI-Mpen	NC_080027.1	106354714	106354950	-	Gamma.d_LTR	86.611	2.62e-67	ERV1
SoloLTR-Gamma.d22-Mpen	SoloLTR-Gamma.dI-Mpen	NC_080028.1	60021517	60021759	-	Gamma.d_LTR	88.934	5.54e-79	ERV1
SoloLTR-Gamma.d23-Mpen	SoloLTR-Gamma.dI-Mpen	NC_080028.1	82602242	82602485	-	Gamma.d_LTR	90.164	1.53e-84	ERV1
SoloLTR-Gamma.d24-Mpen	SoloLTR-Gamma.dI-Mpen	NC_080028.1	106416725	106416969	-	Gamma.d_LTR	91.837	3.27e-91	ERV1
SoloLTR-Gamma.d25-Mpen	SoloLTR-Gamma.dI-Mpen	NC_080029.1	87037641	87037872	-	Gamma.d_LTR	86.498	1.22e-65	ERV1
SoloLTR-Gamma.d26-Mpen	SoloLTR-Gamma.dI-Mpen	NC_080031.1	33096822	33097058	-	Gamma.d_LTR	87.342	1.21e-70	ERV1
SoloLTR-Gamma.d27-Mpen	SoloLTR-Gamma.dI-Mpen	NC_080031.1	57702351	57702587	-	Gamma.d_LTR	89.03	2.58e-77	ERV1
SoloLTR-Gamma.d28-Mpen	SoloLTR-Gamma.dI-Mpen	NC_080031.1	81398030	81398272	-	Gamma.d_LTR	88.934	5.54e-79	ERV1
SoloLTR-Gamma.d29-Mpen	SoloLTR-Gamma.dI-Mpen	NC_080032.1	65097699	65097942	-	Gamma.d_LTR	90.984	7.07e-88	ERV1
SoloLTR-Gamma.d30-Mpen	SoloLTR-Gamma.dI-Mpen	NC_080034.1	34498215	34498458	-	Gamma.d_LTR	89.754	7.12e-83	ERV1
SoloLTR-Gamma.d31-Mpen	SoloLTR-Gamma.dI-Mpen	NC_080035.1	50764445	50764688	-	Gamma.d_LTR	92.623	1.51e-94	ERV1
SoloLTR-Gamma.d32-Mpen	SoloLTR-Gamma.dI-Mpen	NC_080035.1	62188601	62188844	-	Gamma.d_LTR	88.934	1.54e-79	ERV1
SoloLTR-Gamma.d33-Mpen	SoloLTR-Gamma.dI-Mpen	NC_080036.1	964742	964984	-	Gamma.d_LTR	87.654	5.58e-74	ERV1
SoloLTR-Gamma.d34-Mpen	SoloLTR-Gamma.dI-Mpen	NC_080037.1	7640619	7640855	-	Gamma.d_LTR	86.555	2.62e-67	ERV1
SoloLTR-Gamma.d35-Mpen	SoloLTR-Gamma.dI-Mpen	NC_080037.1	24730539	24730778	-	Gamma.d_LTR	89.754	9.21e-82	ERV1
SoloLTR-Gamma.d36-Mpen	SoloLTR-Gamma.dI-Mpen	NC_080038.1	60587183	60587426	-	Gamma.d_LTR	88.934	1.54e-79	ERV1
SoloLTR-Gamma.d37-Mpen	SoloLTR-Gamma.dI-Mpen	NC_080038.1	92203009	92203252	-	Gamma.d_LTR	90.164	1.53e-84	ERV1
SoloLTR-Gamma.d38-Mpen	SoloLTR-Gamma.dI-Mpen	NW_026644965.1	22072	22323	-	Gamma.d_LTR	89.286	9.21e-82	ERV1
SoloLTR-Gamma.d39-Mpen	SoloLTR-Gamma.dII-Mpen	NC_080019.1	44981031	44981520	-	Gamma.d_LTR	93.346	0	ERV1
SoloLTR-Gamma.d40-Mpen	SoloLTR-Gamma.dII-Mpen	NC_080019.1	132739133	132739634	-	Gamma.d_LTR	95.499	0	ERV1
SoloLTR-Gamma.d41-Mpen	SoloLTR-Gamma.dII-Mpen	NC_080019.1	165867462	165867972	-	Gamma.d_LTR	99.022	0	ERV1
SoloLTR-Gamma.d42-Mpen	SoloLTR-Gamma.dII-Mpen	NC_080020.1	17200293	17200803	-	Gamma.d_LTR	97.847	0	ERV1
SoloLTR-Gamma.d43-Mpen	SoloLTR-Gamma.dII-Mpen	NC_080020.1	85184729	85185239	-	Gamma.d_LTR	98.63	0	ERV1
SoloLTR-Gamma.d44-Mpen	SoloLTR-Gamma.dII-Mpen	NC_080020.1	106019792	106020303	-	Gamma.d_LTR	97.852	0	ERV1
SoloLTR-Gamma.d45-Mpen	SoloLTR-Gamma.dII-Mpen	NC_080020.1	208443490	208443991	-	Gamma.d_LTR	95.89	0	ERV1
SoloLTR-Gamma.d46-Mpen	SoloLTR-Gamma.dII-Mpen	NC_080021.1	53062287	53062786	-	Gamma.d_LTR	90.998	0	ERV1
SoloLTR-Gamma.d47-Mpen	SoloLTR-Gamma.dII-Mpen	NC_080021.1	120746412	120746922	-	Gamma.d_LTR	98.239	0	ERV1
SoloLTR-Gamma.d48-Mpen	SoloLTR-Gamma.dII-Mpen	NC_080022.1	29416317	29416815	-	Gamma.d_LTR	95.303	0	ERV1
SoloLTR-Gamma.d49-Mpen	SoloLTR-Gamma.dII-Mpen	NC_080022.1	110247354	110247863	-	Gamma.d_LTR	97.456	0	ERV1
SoloLTR-Gamma.d50-Mpen	SoloLTR-Gamma.dII-Mpen	NC_080023.1	49589829	49590339	-	Gamma.d_LTR	96.673	0	ERV1
SoloLTR-Gamma.d51-Mpen	SoloLTR-Gamma.dII-Mpen	NC_080023.1	85522183	85522667	-	Gamma.d_LTR	93.712	0	ERV1
SoloLTR-Gamma.d52-Mpen	SoloLTR-Gamma.dII-Mpen	NC_080023.1	133509953	133510462	-	Gamma.d_LTR	96.863	0	ERV1
SoloLTR-Gamma.d53-Mpen	SoloLTR-Gamma.dII-Mpen	NC_080023.1	139692781	139693282	-	Gamma.d_LTR	94.912	0	ERV1
SoloLTR-Gamma.d54-Mpen	SoloLTR-Gamma.dII-Mpen	NC_080024.1	16190305	16190814	-	Gamma.d_LTR	96.477	0	ERV1
SoloLTR-Gamma.d55-Mpen	SoloLTR-Gamma.dII-Mpen	NC_080024.1	95253667	95254179	-	Gamma.d_LTR	96.881	0	ERV1
SoloLTR-Gamma.d56-Mpen	SoloLTR-Gamma.dII-Mpen	NC_080024.1	101455854	101456362	-	Gamma.d_LTR	96.869	0	ERV1
SoloLTR-Gamma.d57-Mpen	SoloLTR-Gamma.dII-Mpen	NC_080026.1	24790938	24791448	-	Gamma.d_LTR	97.456	0	ERV1
SoloLTR-Gamma.d58-Mpen	SoloLTR-Gamma.dII-Mpen	NC_080026.1	86501562	86502067	-	Gamma.d_LTR	96.869	0	ERV1
SoloLTR-Gamma.d59-Mpen	SoloLTR-Gamma.dII-Mpen	NC_080027.1	51177073	51177579	-	Gamma.d_LTR	93.798	0	ERV1
SoloLTR-Gamma.d60-Mpen	SoloLTR-Gamma.dII-Mpen	NC_080028.1	24965333	24965843	-	Gamma.d_LTR	98.043	0	ERV1
SoloLTR-Gamma.d61-Mpen	SoloLTR-Gamma.dII-Mpen	NC_080028.1	77127090	77127591	-	Gamma.d_LTR	95.89	0	ERV1
SoloLTR-Gamma.d62-Mpen	SoloLTR-Gamma.dII-Mpen	NC_080029.1	20972216	20972726	-	Gamma.d_LTR	96.086	0	ERV1
SoloLTR-Gamma.d63-Mpen	SoloLTR-Gamma.dII-Mpen	NC_080029.1	76293462	76293972	-	Gamma.d_LTR	97.847	0	ERV1
SoloLTR-Gamma.d64-Mpen	SoloLTR-Gamma.dII-Mpen	NC_080030.1	55484936	55485446	-	Gamma.d_LTR	96.869	0	ERV1
SoloLTR-Gamma.d65-Mpen	SoloLTR-Gamma.dII-Mpen	NC_080030.1	77065226	77065735	-	Gamma.d_LTR	97.26	0	ERV1
SoloLTR-Gamma.d66-Mpen	SoloLTR-Gamma.dII-Mpen	NC_080032.1	18333618	18334124	-	Gamma.d_LTR	96.086	0	ERV1
SoloLTR-Gamma.d67-Mpen	SoloLTR-Gamma.dII-Mpen	NC_080032.1	38127961	38128462	-	Gamma.d_LTR	95.303	0	ERV1
SoloLTR-Gamma.d68-Mpen	SoloLTR-Gamma.dII-Mpen	NC_080033.1	1615439	1615949	-	Gamma.d_LTR	97.456	0	ERV1
SoloLTR-Gamma.d69-Mpen	SoloLTR-Gamma.dII-Mpen	NC_080034.1	32927902	32928410	-	Gamma.d_LTR	95.89	0	ERV1
SoloLTR-Gamma.d70-Mpen	SoloLTR-Gamma.dII-Mpen	NC_080035.1	15843673	15844175	-	Gamma.d_LTR	93.164	0	ERV1
SoloLTR-Gamma.d71-Mpen	SoloLTR-Gamma.dII-Mpen	NC_080038.1	15020152	15020654	-	Gamma.d_LTR	94.922	0	ERV1
SoloLTR-Gamma.d72-Mpen	SoloLTR-Gamma.dII-Mpen	NC_080038.1	55317157	55317667	-	Gamma.d_LTR	96.282	0	ERV1
SoloLTR-Gamma.d73-Mpen	SoloLTR-Gamma.dIII-Mpen	NC_080038.1	70910522	70911024	-	Gamma.d_LTR	95.703	0	ERV1
SoloLTR-Gamma.d74-Mpen	SoloLTR-Gamma.dIII-Mpen	NC_080019.1	132650274	132650518	+	Gamma.d_LTR	95.918	1.91e-108	ERV1
SoloLTR-Gamma.d75-Mpen	SoloLTR-Gamma.dIII-Mpen	NC_080021.1	14888144	14888659	+	Gamma.d_LTR	96.899	0	ERV1
SoloLTR-Gamma.d76-Mpen	SoloLTR-Gamma.dIII-Mpen	NC_080021.1	48251159	48251669	+	Gamma.d_LTR	97.847	0	ERV1
SoloLTR-Gamma.d77-Mpen	SoloLTR-Gamma.dIII-Mpen	NC_080021.1	118722023	118722534	+	Gamma.d_LTR	97.461	0	ERV1
SoloLTR-Gamma.d78-Mpen	SoloLTR-Gamma.dIII-Mpen	NC_080021.1	136590437	136590938	+	Gamma.d_LTR	95.303	0	ERV1
SoloLTR-Gamma.d79-Mpen	SoloLTR-Gamma.dIII-Mpen	NC_080022.1	14327674	14328184	+	Gamma.d_LTR	95.695	0	ERV1
SoloLTR-Gamma.d80-Mpen	SoloLTR-Gamma.dIII-Mpen	NC_080023.1	57135158	57135668	+	Gamma.d_LTR	97.26	0	ERV1
SoloLTR-Gamma.d81-Mpen	SoloLTR-Gamma.dIII-Mpen	NC_080023.1	105717615	105718125	+	Gamma.d_LTR	97.26	0	ERV1
SoloLTR-Gamma.d82-Mpen	SoloLTR-Gamma.dIII-Mpen	NC_080024.1	108860407	108860917	+	Gamma.d_LTR	98.434	0	ERV1
SoloLTR-Gamma.d83-Mpen	SoloLTR-Gamma.dIII-Mpen	NC_080024.1	126536903	126537404	+	Gamma.d_LTR	95.303	0	ERV1
SoloLTR-Gamma.d84-Mpen	SoloLTR-Gamma.dIII-Mpen	NC_080025.1	32623900	32624400	+	Gamma.d_LTR	93.945	0	ERV1
SoloLTR-Gamma.d85-Mpen	SoloLTR-Gamma.dIII-Mpen	NC_080025.1	100348760	100349273	+	Gamma.d_LTR	95.525	0	ERV1
SoloLTR-Gamma.d86-Mpen	SoloLTR-Gamma.dIII-Mpen	NC_080025.1	137318244	137318754	+	Gamma.d_LTR	97.652	0	ERV1
SoloLTR-Gamma.d87-Mpen	SoloLTR-Gamma.dIII-Mpen	NC_080026.1	49106100	49106606	+	Gamma.d_LTR	97.652	0	ERV1
SoloLTR-Gamma.d88-Mpen	SoloLTR-Gamma.dIII-Mpen	NC_080026.1	50628367	50628876	+	Gamma.d_LTR	97.26	0	ERV1
SoloLTR-Gamma.d89-Mpen	SoloLTR-Gamma.dIII-Mpen	NC_080026.1	92517617	92518127	+	Gamma.d_LTR	95.898	0	ERV1
SoloLTR-Gamma.d90-Mpen	SoloLTR-Gamma.dIII-Mpen	NC_080027.1	61467577	61468087	+	Gamma.d_LTR	96.477	0	ERV1
SoloLTR-Gamma.d91-Mpen	SoloLTR-Gamma.dIII-Mpen	NC_080027.1	85175983	85176482	+	Gamma.d_LTR	94.716	0	ERV1
SoloLTR-Gamma.d92-Mpen	SoloLTR-Gamma.dIII-Mpen	NC_080028.1	96753231	96753742	+	Gamma.d_LTR	95.703	0	ERV1
SoloLTR-Gamma.d93-Mpen	SoloLTR-Gamma.dIII-Mpen	NC_080029.1	26669214	26669715	+	Gamma.d_LTR	95.108	0	ERV1
SoloLTR-Gamma.d94-Mpen	SoloLTR-Gamma.dIII-Mpen	NC_080029.1	73798514	73799024	+	Gamma.d_LTR	97.652	0	ERV1
SoloLTR-Gamma.d95-Mpen	SoloLTR-Gamma.dIII-Mpen	NC_080029.1	84933962	84934464	+	Gamma.d_LTR	95.703	0	ERV1
SoloLTR-Gamma.d96-Mpen	SoloLTR-Gamma.dIII-Mpen	NC_080030.1	40905175	40905685	+	Gamma.d_LTR	98.239	0	ERV1
SoloLTR-Gamma.d97-Mpen	SoloLTR-Gamma.dIII-Mpen	NC_080031.1	61397974	61398484	+	Gamma.d_LTR	97.847	0	ERV1
SoloLTR-Gamma.d98-Mpen	SoloLTR-Gamma.dIII-Mpen	NC_080031.1	99070070	99070580	+	Gamma.d_LTR	96.282	0	ERV1
SoloLTR-Gamma.d99-Mpen	SoloLTR-Gamma.dIII-Mpen	NC_080033.1	26811778	26812288	+	Gamma.d_LTR	97.652	0	ERV1
SoloLTR-Gamma.d100-Mpen	SoloLTR-Gamma.dIII-Mpen	NC_080033.1	32363876	32364386	+	Gamma.d_LTR	98.434	0	ERV1
SoloLTR-Gamma.d101-Mpen	SoloLTR-Gamma.dIII-Mpen	NC_080034.1	26432164	26432674	+	Gamma.d_LTR	97.065	0	ERV1
SoloLTR-Gamma.d102-Mpen	SoloLTR-Gamma.dIII-Mpen	NC_080034.1	32904616	32905124	+	Gamma.d_LTR	95.303	0	ERV1
SoloLTR-Gamma.d103-Mpen	SoloLTR-Gamma.dIII-Mpen	NC_080035.1	33732748	33733258	+	Gamma.d_LTR	97.065	0	ERV1
SoloLTR-Gamma.d104-Mpen	SoloLTR-Gamma.dIII-Mpen	NC_080036.1	790103	790613	+	Gamma.d_LTR	97.456	0	ERV1
SoloLTR-Gamma.d105-Mpen	SoloLTR-Gamma.dIII-Mpen	NC_080037.1	25136335	25136832	+	Gamma.d_LTR	92.759	0	ERV1
SoloLTR-Gamma.d106-Mpen	SoloLTR-Gamma.dIII-Mpen	NC_080038.1	37551111	37551621	+	Gamma.d_LTR	98.043	0	ERV1
SoloLTR-Gamma.d107-Mpen	SoloLTR-Gamma.dIII-Mpen	NC_080038.1	56678610	56679111	+	Gamma.d_LTR	94.912	0	ERV1
SoloLTR-Gamma.d108-Mpen	SoloLTR-Gamma.dIII-Mpen	NC_080038.1	85331220	85331722	+	Gamma.d_LTR	96.282	0	ERV1
SoloLTR-Gamma.d109-Mpen	SoloLTR-Gamma.dIII-Mpen	NC_080038.1	88018045	88018547	+	Gamma.d_LTR	95.89	0	ERV1
SoloLTR-Gamma.d110-Mpen	SoloLTR-Gamma.dIV-Mpen	NC_080019.1	143320055	143320292	+	Gamma.d_LTR	91.176	3.29e-86	ERV1
SoloLTR-Gamma.d111-Mpen	SoloLTR-Gamma.dIV-Mpen	NC_080020.1	142734802	142735039	+	Gamma.d_LTR	88.655	3.34e-76	ERV1
SoloLTR-Gamma.d112-Mpen	SoloLTR-Gamma.dIV-Mpen	NC_080021.1	67809779	67810016	+	Gamma.d_LTR	88.655	3.34e-76	ERV1
SoloLTR-Gamma.d113-Mpen	SoloLTR-Gamma.dIV-Mpen	NC_080021.1	74968648	74968883	+	Gamma.d_LTR	90.254	9.21e-82	ERV1
SoloLTR-Gamma.d114-Mpen	SoloLTR-Gamma.dIV-Mpen	NC_080021.1	109561382	109561619	+	Gamma.d_LTR	89.958	3.31e-81	ERV1
SoloLTR-Gamma.d115-Mpen	SoloLTR-Gamma.dIV-Mpen	NC_080021.1	141995810	141996047	+	Gamma.d_LTR	89.496	1.54e-79	ERV1
SoloLTR-Gamma.d116-Mpen	SoloLTR-Gamma.dIV-Mpen	NC_080022.1	69622072	69622308	+	Gamma.d_LTR	86.076	1.22e-65	ERV1
SoloLTR-Gamma.d117-Mpen	SoloLTR-Gamma.dIV-Mpen	NC_080022.1	94235216	94235440	+	Gamma.d_LTR	88	5.62e-69	ERV1
SoloLTR-Gamma.d118-Mpen	SoloLTR-Gamma.dIV-Mpen	NC_080022.1	124057950	124058183	+	Gamma.d_LTR	88.085	2.6e-72	ERV1
SoloLTR-Gamma.d119-Mpen	SoloLTR-Gamma.dIV-Mpen	NC_080022.1	151376913	151377158	+	Gamma.d_LTR	89.837	9.21e-82	ERV1
SoloLTR-Gamma.d120-Mpen	SoloLTR-Gamma.dIV-Mpen	NC_080022.1	151787589	151787834	+	Gamma.d_LTR	89.837	9.21e-82	ERV1
SoloLTR-Gamma.d121-Mpen	SoloLTR-Gamma.dIV-Mpen	NC_080022.1	152194492	152194737	+	Gamma.d_LTR	89.431	4.29e-80	ERV1
SoloLTR-Gamma.d122-Mpen	SoloLTR-Gamma.dIV-Mpen	NC_080022.1	152532716	152532961	+	Gamma.d_LTR	89.431	4.29e-80	ERV1
SoloLTR-Gamma.d123-Mpen	SoloLTR-Gamma.dIV-Mpen	NC_080023.1	125115967	125116202	+	Gamma.d_LTR	87.342	4.35e-70	ERV1
SoloLTR-Gamma.d124-Mpen	SoloLTR-Gamma.dIV-Mpen	NC_080024.1	139895117	139895351	+	Gamma.d_LTR	90.678	7.12e-83	ERV1
SoloLTR-Gamma.d125-Mpen	SoloLTR-Gamma.dIV-Mpen	NC_080026.1	41361201	41361437	+	Gamma.d_LTR	90.795	5.51e-84	ERV1
SoloLTR-Gamma.d126-Mpen	SoloLTR-Gamma.dIV-Mpen	NC_080026.1	69241433	69241668	+	Gamma.d_LTR	91.102	4.26e-85	ERV1
SoloLTR-Gamma.d127-Mpen	SoloLTR-Gamma.dIV-Mpen	NC_080027.1	43534737	43534974	+	Gamma.d_LTR	90.756	1.53e-84	ERV1
SoloLTR-Gamma.d128-Mpen	SoloLTR-Gamma.dIV-Mpen	NC_080027.1	54402998	54403235	+	Gamma.d_LTR	90.336	7.12e-83	ERV1
SoloLTR-Gamma.d129-Mpen	SoloLTR-Gamma.dIV-Mpen	NC_080027.1	117543200	117543437	+	Gamma.d_LTR	89.496	1.54e-79	ERV1
SoloLTR-Gamma.d130-Mpen	SoloLTR-Gamma.dIV-Mpen	NC_080028.1	55971032	55971269	+	Gamma.d_LTR	89.916	3.31e-81	ERV1
SoloLTR-Gamma.d131-Mpen	SoloLTR-Gamma.dIV-Mpen	NC_080028.1	111707400	111707637	+	Gamma.d_LTR	90.756	1.53e-84	ERV1
SoloLTR-Gamma.d132-Mpen	SoloLTR-Gamma.dIV-Mpen	NC_080029.1	60262991	60263226	+	Gamma.d_LTR	90.678	1.98e-83	ERV1
SoloLTR-Gamma.d133-Mpen	SoloLTR-Gamma.dIV-Mpen	NC_080029.1	100968694	100968930	+	Gamma.d_LTR	87.764	2.6e-72	ERV1
SoloLTR-Gamma.d134-Mpen	SoloLTR-Gamma.dIV-Mpen	NC_080030.1	62516813	62517049	+	Gamma.d_LTR	88.608	1.2e-75	ERV1
SoloLTR-Gamma.d135-Mpen	SoloLTR-Gamma.dIV-Mpen	NC_080031.1	30626627	30626864	+	Gamma.d_LTR	89.916	3.31e-81	ERV1
SoloLTR-Gamma.d136-Mpen	SoloLTR-Gamma.dIV-Mpen	NC_080031.1	49512919	49513151	+	Gamma.d_LTR	89.7	1.99e-78	ERV1
SoloLTR-Gamma.d137-Mpen	SoloLTR-Gamma.dIV-Mpen	NC_080031.1	51540968	51541204	+	Gamma.d_LTR	86.076	1.22e-65	ERV1
SoloLTR-Gamma.d138-Mpen	SoloLTR-Gamma.dIV-Mpen	NC_080032.1	12370933	12371172	+	Gamma.d_LTR	90.417	1.98e-83	ERV1
SoloLTR-Gamma.d139-Mpen	SoloLTR-Gamma.dIV-Mpen	NC_080032.1	36939173	36939409	+	Gamma.d_LTR	86.92	5.62e-69	ERV1
SoloLTR-Gamma.d140-Mpen	SoloLTR-Gamma.dIV-Mpen	NC_080032.1	38281163	38281401	+	Gamma.d_LTR	90.417	7.12e-83	ERV1
SoloLTR-Gamma.d141-Mpen	SoloLTR-Gamma.dIV-Mpen	NC_080032.1	54539534	54539771	+	Gamma.d_LTR	89.916	3.31e-81	ERV1
SoloLTR-Gamma.d142-Mpen	SoloLTR-Gamma.dIV-Mpen	NC_080033.1	26989483	26989719	+	Gamma.d_LTR	87.342	1.21e-70	ERV1
SoloLTR-Gamma.d143-Mpen	SoloLTR-Gamma.dIV-Mpen	NC_080033.1	48951470	48951706	+	Gamma.d_LTR	83.966	2.65e-57	ERV1
SoloLTR-Gamma.d144-Mpen	SoloLTR-Gamma.dIV-Mpen	NC_080035.1	19032153	19032390	+	Gamma.d_LTR	93.277	1.51e-94	ERV1
SoloLTR-Gamma.d145-Mpen	SoloLTR-Gamma.dIV-Mpen	NC_080038.1	37404784	37405020	+	Gamma.d_LTR	87.342	1.21e-70	ERV1
SoloLTR-Gamma.d146-Mpen	SoloLTR-Gamma.dIV-Mpen	NC_080038.1	84013911	84014147	+	Gamma.d_LTR	87.342	1.21e-70	ERV1
SoloLTR-Gamma.d147-Mpen	SoloLTR-Gamma.dIV-Mpen	NC_080038.1	87404658	87404895	+	Gamma.d_LTR	89.496	1.54e-79	ERV1
SoloLTR-Gamma.d148-Mpen	SoloLTR-Gamma.dIV-Mpen	NC_080038.1	139580736	139580979	+	Gamma.d_LTR	90.984	7.07e-88	ERV1
SoloLTR-Gamma.d149-Mpen	SoloLTR-Gamma.dIV-Mpen	NW_026644926.1	5827	6072	+	Gamma.d_LTR	89.837	9.21e-82	ERV1
SoloLTR-Gamma.d150-Mpen	SoloLTR-Gamma.dV-Mpen	NC_080021.1	86887166	86887622	+	Gamma.d_LTR	83.117	1.48e-109	ERV1
SoloLTR-Gamma.d151-Mpen	SoloLTR-Gamma.dVI-Mpen	NC_080021.1	160375746	160376271	-	Gamma.d_LTR	85.579	3.88e-150	ERV1
SoloLTR-Gamma.d152-Mpen	SoloLTR-Gamma.dVI-Mpen	NC_080022.1	121472858	121473355	-	Gamma.d_LTR	81.764	1.49e-104	ERV1
SoloLTR-Gamma.d153-Mpen	SoloLTR-Gamma.dVI-Mpen	NC_080038.1	137391135	137391678	-	Gamma.d_LTR	82.353	8.71e-122	ERV1
SoloLTR-Gamma.d154-Mpen	SoloLTR-Gamma.dVII-Mpen	NC_080022.1	127242679	127243158	+	Gamma.d_LTR	82.536	3.2e-106	ERV1
SoloLTR-Gamma.d155-Mpen	SoloLTR-Gamma.dVII-Mpen	NC_080022.1	129030198	129030677	+	Gamma.d_LTR	82.952	1.48e-109	ERV1
SoloLTR-Gamma.d156-Mpen	SoloLTR-Gamma.dVII-Mpen	NC_080027.1	78406673	78407201	+	Gamma.d_LTR	85.122	3.02e-146	ERV1
SoloLTR-Gamma.d157-Mpen	SoloLTR-Gamma.dVII-Mpen	NC_080031.1	29692396	29692939	+	Gamma.d_LTR	84.037	8.52e-137	ERV1
SoloLTR-Gamma.d158-Mpen	SoloLTR-Gamma.dVIII-Mpen	NC_080022.1	162976124	162976583	-	Gamma.d_LTR	83.084	4.11e-110	ERV1
SoloLTR-Gamma.d159-Mpen	SoloLTR-Gamma.dVIII-Mpen	NC_080026.1	53578750	53579204	-	Gamma.d_LTR	82.251	2.49e-102	ERV1
SoloLTR-Gamma.d160-Mpen	SoloLTR-Gamma.dIX-Mpen	NC_080025.1	105104431	105104963	-	Gamma.d_LTR	93.621	0	ERV1
SoloLTR-Gamma.d161-Mpen	SoloLTR-Gamma.dX-Mpen	NC_080026.1	122816376	122816890	-	Gamma.d_LTR	85.227	5.06e-144	ERV1
SoloLTR-Gamma.d162-Mpen	SoloLTR-Gamma.dXI-Mpen	NC_080030.1	69246952	69247430	+	Gamma.d_LTR	90.411	0	ERV1
SoloLTR-Gamma.d163-Mpen	SoloLTR-Gamma.dXII-Mpen	NC_080038.1	77238929	77239147	+	Gamma.d_LTR	82.128	4.5e-45	ERV1
SoloLTR-Gamma.e1-Mpen	SoloLTR-Gamma.eI-Mpen	NC_080019.1	36625563	36625811	-	Gamma.e_LTR	89.723	4.7e-85	ERV1
SoloLTR-Gamma.e2-Mpen	SoloLTR-Gamma.eI-Mpen	NC_080019.1	68527496	68527748	-	Gamma.e_LTR	89.723	3.63e-86	ERV1
SoloLTR-Gamma.e3-Mpen	SoloLTR-Gamma.eI-Mpen	NC_080019.1	84895930	84896181	-	Gamma.e_LTR	94.862	2.73e-107	ERV1
SoloLTR-Gamma.e4-Mpen	SoloLTR-Gamma.eI-Mpen	NC_080019.1	97391699	97391944	-	Gamma.e_LTR	89.2	1.02e-81	ERV1
SoloLTR-Gamma.e5-Mpen	SoloLTR-Gamma.eI-Mpen	NC_080019.1	129335670	129335922	-	Gamma.e_LTR	93.281	3.55e-101	ERV1
SoloLTR-Gamma.e6-Mpen	SoloLTR-Gamma.eI-Mpen	NC_080019.1	207542739	207543035	-	Gamma.e_LTR	87.013	2.17e-88	ERV1
SoloLTR-Gamma.e7-Mpen	SoloLTR-Gamma.eI-Mpen	NC_080021.1	64595322	64595574	-	Gamma.e_LTR	94.466	3.53e-106	ERV1
SoloLTR-Gamma.e8-Mpen	SoloLTR-Gamma.eI-Mpen	NC_080021.1	77469400	77469652	-	Gamma.e_LTR	94.071	1.64e-104	ERV1
SoloLTR-Gamma.e9-Mpen	SoloLTR-Gamma.eI-Mpen	NC_080021.1	128091470	128091719	-	Gamma.e_LTR	94.422	1.64e-104	ERV1
SoloLTR-Gamma.e10-Mpen	SoloLTR-Gamma.eI-Mpen	NC_080021.1	129029792	129030044	-	Gamma.e_LTR	93.676	7.64e-103	ERV1
SoloLTR-Gamma.e11-Mpen	SoloLTR-Gamma.eI-Mpen	NC_080022.1	102769533	102769785	-	Gamma.e_LTR	93.281	3.55e-101	ERV1
SoloLTR-Gamma.e12-Mpen	SoloLTR-Gamma.eI-Mpen	NC_080022.1	118413856	118414417	-	Gamma.e_LTR	98.05	0	ERV1
SoloLTR-Gamma.e13-Mpen	SoloLTR-Gamma.eI-Mpen	NC_080022.1	126639446	126639687	-	Gamma.e_LTR	88.98	6.12e-79	ERV1
SoloLTR-Gamma.e14-Mpen	SoloLTR-Gamma.eI-Mpen	NC_080022.1	128460346	128460587	-	Gamma.e_LTR	88.98	6.12e-79	ERV1
SoloLTR-Gamma.e15-Mpen	SoloLTR-Gamma.eI-Mpen	NC_080022.1	133444580	133444832	-	Gamma.e_LTR	94.071	1.64e-104	ERV1
SoloLTR-Gamma.e16-Mpen	SoloLTR-Gamma.eI-Mpen	NC_080023.1	57570275	57570526	-	Gamma.e_LTR	91.7	5.99e-94	ERV1
SoloLTR-Gamma.e17-Mpen	SoloLTR-Gamma.eI-Mpen	NC_080023.1	100872605	100872853	-	Gamma.e_LTR	91.7	2.15e-93	ERV1
SoloLTR-Gamma.e18-Mpen	SoloLTR-Gamma.eI-Mpen	NC_080024.1	107415255	107415503	-	Gamma.e_LTR	92.095	4.63e-95	ERV1
SoloLTR-Gamma.e19-Mpen	SoloLTR-Gamma.eI-Mpen	NC_080024.1	113634801	113635053	-	Gamma.e_LTR	91.7	1.67e-94	ERV1
SoloLTR-Gamma.e20-Mpen	SoloLTR-Gamma.eI-Mpen	NC_080025.1	105101817	105102116	-	Gamma.e_LTR	88.312	3.58e-96	ERV1
SoloLTR-Gamma.e21-Mpen	SoloLTR-Gamma.eI-Mpen	NC_080026.1	47572334	47572581	-	Gamma.e_LTR	90.909	1.68e-89	ERV1
SoloLTR-Gamma.e22-Mpen	SoloLTR-Gamma.eI-Mpen	NC_080026.1	71655577	71655878	-	Gamma.e_LTR	89.968	4.57e-105	ERV1
SoloLTR-Gamma.e23-Mpen	SoloLTR-Gamma.eI-Mpen	NC_080026.1	119303224	119303477	-	Gamma.e_LTR	92.913	1.65e-99	ERV1
SoloLTR-Gamma.e24-Mpen	SoloLTR-Gamma.eI-Mpen	NC_080026.1	138471453	138471705	-	Gamma.e_LTR	92.49	7.7e-98	ERV1
SoloLTR-Gamma.e25-Mpen	SoloLTR-Gamma.eI-Mpen	NC_080027.1	43264646	43264894	-	Gamma.e_LTR	90.514	2.17e-88	ERV1
SoloLTR-Gamma.e26-Mpen	SoloLTR-Gamma.eI-Mpen	NC_080027.1	70730603	70730855	-	Gamma.e_LTR	94.466	3.53e-106	ERV1
SoloLTR-Gamma.e27-Mpen	SoloLTR-Gamma.eI-Mpen	NC_080027.1	70829174	70829425	-	Gamma.e_LTR	90.514	6.03e-89	ERV1
SoloLTR-Gamma.e28-Mpen	SoloLTR-Gamma.eI-Mpen	NC_080027.1	99751365	99751627	-	Gamma.e_LTR	83.395	2.26e-58	ERV1
SoloLTR-Gamma.e29-Mpen	SoloLTR-Gamma.eI-Mpen	NC_080028.1	39193236	39193533	-	Gamma.e_LTR	87.987	5.99e-94	ERV1
SoloLTR-Gamma.e30-Mpen	SoloLTR-Gamma.eI-Mpen	NC_080028.1	44058350	44058602	-	Gamma.e_LTR	94.071	1.64e-104	ERV1
SoloLTR-Gamma.e31-Mpen	SoloLTR-Gamma.eI-Mpen	NC_080028.1	49387985	49388236	-	Gamma.e_LTR	94.071	5.91e-104	ERV1
SoloLTR-Gamma.e32-Mpen	SoloLTR-Gamma.eI-Mpen	NC_080028.1	121137260	121137508	-	Gamma.e_LTR	91.7	2.15e-93	ERV1
SoloLTR-Gamma.e33-Mpen	SoloLTR-Gamma.eI-Mpen	NC_080029.1	11036342	11036591	-	Gamma.e_LTR	92.885	2.14e-98	ERV1
SoloLTR-Gamma.e34-Mpen	SoloLTR-Gamma.eI-Mpen	NC_080029.1	21249635	21249883	-	Gamma.e_LTR	91.7	2.15e-93	ERV1
SoloLTR-Gamma.e35-Mpen	SoloLTR-Gamma.eI-Mpen	NC_080030.1	2684645	2684895	-	Gamma.e_LTR	91.373	2.79e-92	ERV1
SoloLTR-Gamma.e36-Mpen	SoloLTR-Gamma.eI-Mpen	NC_080031.1	47351009	47351261	-	Gamma.e_LTR	93.281	3.55e-101	ERV1
SoloLTR-Gamma.e37-Mpen	SoloLTR-Gamma.eI-Mpen	NC_080031.1	60224922	60225170	-	Gamma.e_LTR	90.119	1.01e-86	ERV1
SoloLTR-Gamma.e38-Mpen	SoloLTR-Gamma.eI-Mpen	NC_080031.1	88790824	88791121	-	Gamma.e_LTR	85.437	1.32e-80	ERV1
SoloLTR-Gamma.e39-Mpen	SoloLTR-Gamma.eI-Mpen	NC_080031.1	104792979	104793278	-	Gamma.e_LTR	89.286	3.55e-101	ERV1
SoloLTR-Gamma.e40-Mpen	SoloLTR-Gamma.eI-Mpen	NC_080032.1	16217092	16217652	-	Gamma.e_LTR	98.754	0	ERV1
SoloLTR-Gamma.e41-Mpen	SoloLTR-Gamma.eI-Mpen	NC_080032.1	52096317	52096569	-	Gamma.e_LTR	94.466	3.53e-106	ERV1
SoloLTR-Gamma.e42-Mpen	SoloLTR-Gamma.eI-Mpen	NC_080032.1	52811902	52812152	-	Gamma.e_LTR	93.281	1.28e-100	ERV1
SoloLTR-Gamma.e43-Mpen	SoloLTR-Gamma.eI-Mpen	NC_080032.1	56159125	56159377	-	Gamma.e_LTR	93.676	7.64e-103	ERV1
SoloLTR-Gamma.e44-Mpen	SoloLTR-Gamma.eI-Mpen	NC_080032.1	66972236	66972485	-	Gamma.e_LTR	92.4	3.58e-96	ERV1
SoloLTR-Gamma.e45-Mpen	SoloLTR-Gamma.eI-Mpen	NC_080032.1	67410175	67410427	-	Gamma.e_LTR	91.304	7.75e-93	ERV1
SoloLTR-Gamma.e46-Mpen	SoloLTR-Gamma.eI-Mpen	NC_080032.1	67860382	67860634	-	Gamma.e_LTR	91.304	7.75e-93	ERV1
SoloLTR-Gamma.e47-Mpen	SoloLTR-Gamma.eI-Mpen	NC_080034.1	45945668	45945918	-	Gamma.e_LTR	90.945	1.3e-90	ERV1
SoloLTR-Gamma.e48-Mpen	SoloLTR-Gamma.eI-Mpen	NC_080036.1	11634923	11635219	-	Gamma.e_LTR	87.013	2.17e-88	ERV1
SoloLTR-Gamma.e49-Mpen	SoloLTR-Gamma.eI-Mpen	NC_080038.1	33289322	33289574	-	Gamma.e_LTR	94.071	1.64e-104	ERV1
SoloLTR-Gamma.e50-Mpen	SoloLTR-Gamma.eI-Mpen	NC_080038.1	60571904	60572203	-	Gamma.e_LTR	90.909	1.63e-109	ERV1
SoloLTR-Gamma.e51-Mpen	SoloLTR-Gamma.eI-Mpen	NC_080038.1	73929921	73930172	-	Gamma.e_LTR	92.095	1.29e-95	ERV1
SoloLTR-Gamma.e52-Mpen	SoloLTR-Gamma.eI-Mpen	NC_080038.1	80815189	80815440	-	Gamma.e_LTR	93.281	1.28e-100	ERV1
SoloLTR-Gamma.e53-Mpen	SoloLTR-Gamma.eI-Mpen	NC_080038.1	85347437	85347998	-	Gamma.e_LTR	97.331	0	ERV1
SoloLTR-Gamma.e54-Mpen	SoloLTR-Gamma.eI-Mpen	NC_080038.1	89644304	89644866	-	Gamma.e_LTR	98.227	0	ERV1
SoloLTR-Gamma.e55-Mpen	SoloLTR-Gamma.eI-Mpen	NC_080038.1	99045748	99046046	-	Gamma.e_LTR	91.883	5.82e-114	ERV1
SoloLTR-Gamma.e56-Mpen	SoloLTR-Gamma.eI-Mpen	NC_080038.1	99522000	99522298	-	Gamma.e_LTR	91.883	5.82e-114	ERV1
SoloLTR-Gamma.e57-Mpen	SoloLTR-Gamma.eI-Mpen	NC_080038.1	124193212	124193464	-	Gamma.e_LTR	94.466	3.53e-106	ERV1
SoloLTR-Gamma.e58-Mpen	SoloLTR-Gamma.eII-Mpen	NC_080019.1	72841001	72841554	-	Gamma.e_LTR	87.348	8.89e-177	ERV1
SoloLTR-Gamma.e59-Mpen	SoloLTR-Gamma.eIII-Mpen	NC_080019.1	85183595	85183840	+	Gamma.e_LTR	95.142	1.27e-105	ERV1
SoloLTR-Gamma.e60-Mpen	SoloLTR-Gamma.eIII-Mpen	NC_080019.1	195186155	195186454	+	Gamma.e_LTR	90.909	1.63e-109	ERV1
SoloLTR-Gamma.e61-Mpen	SoloLTR-Gamma.eIII-Mpen	NC_080020.1	28487762	28488008	+	Gamma.e_LTR	95.142	3.53e-106	ERV1
SoloLTR-Gamma.e62-Mpen	SoloLTR-Gamma.eIII-Mpen	NC_080020.1	105613819	105614166	+	Gamma.e_LTR	90.217	2.65e-127	ERV1
SoloLTR-Gamma.e63-Mpen	SoloLTR-Gamma.eIII-Mpen	NC_080020.1	107396110	107396355	+	Gamma.e_LTR	94.332	2.75e-102	ERV1
SoloLTR-Gamma.e64-Mpen	SoloLTR-Gamma.eIII-Mpen	NC_080020.1	118484520	118484762	+	Gamma.e_LTR	90.688	1.01e-86	ERV1
SoloLTR-Gamma.e65-Mpen	SoloLTR-Gamma.eIII-Mpen	NC_080021.1	142838	143135	+	Gamma.e_LTR	90.26	1.27e-105	ERV1
SoloLTR-Gamma.e66-Mpen	SoloLTR-Gamma.eIII-Mpen	NC_080021.1	35160717	35160964	+	Gamma.e_LTR	93.548	1.65e-99	ERV1
SoloLTR-Gamma.e67-Mpen	SoloLTR-Gamma.eIII-Mpen	NC_080021.1	120891329	120891572	+	Gamma.e_LTR	92.339	2.15e-93	ERV1
SoloLTR-Gamma.e68-Mpen	SoloLTR-Gamma.eIII-Mpen	NC_080021.1	122960245	122960487	+	Gamma.e_LTR	91.498	4.66e-90	ERV1
SoloLTR-Gamma.e69-Mpen	SoloLTR-Gamma.eIII-Mpen	NC_080022.1	42738961	42739207	+	Gamma.e_LTR	94.332	7.64e-103	ERV1
SoloLTR-Gamma.e70-Mpen	SoloLTR-Gamma.eIII-Mpen	NC_080022.1	113684401	113684647	+	Gamma.e_LTR	95.142	3.53e-106	ERV1
SoloLTR-Gamma.e71-Mpen	SoloLTR-Gamma.eIII-Mpen	NC_080023.1	10186962	10187204	+	Gamma.e_LTR	90.688	1.01e-86	ERV1
SoloLTR-Gamma.e72-Mpen	SoloLTR-Gamma.eIII-Mpen	NC_080024.1	20727352	20727598	+	Gamma.e_LTR	94.737	1.64e-104	ERV1
SoloLTR-Gamma.e73-Mpen	SoloLTR-Gamma.eIII-Mpen	NC_080024.1	42888293	42888539	+	Gamma.e_LTR	93.927	3.55e-101	ERV1
SoloLTR-Gamma.e74-Mpen	SoloLTR-Gamma.eIII-Mpen	NC_080024.1	50563781	50564027	+	Gamma.e_LTR	94.737	1.64e-104	ERV1
SoloLTR-Gamma.e75-Mpen	SoloLTR-Gamma.eIII-Mpen	NC_080024.1	127260627	127260871	+	Gamma.e_LTR	90.726	2.81e-87	ERV1
SoloLTR-Gamma.e76-Mpen	SoloLTR-Gamma.eIII-Mpen	NC_080025.1	27703996	27704276	+	Gamma.e_LTR	89.735	5.95e-99	ERV1
SoloLTR-Gamma.e77-Mpen	SoloLTR-Gamma.eIII-Mpen	NC_080025.1	62659314	62659555	+	Gamma.e_LTR	91.903	3.61e-91	ERV1
SoloLTR-Gamma.e78-Mpen	SoloLTR-Gamma.eIII-Mpen	NC_080026.1	71581816	71582062	+	Gamma.e_LTR	94.332	7.64e-103	ERV1
SoloLTR-Gamma.e79-Mpen	SoloLTR-Gamma.eIII-Mpen	NC_080027.1	78845780	78846023	+	Gamma.e_LTR	93.927	4.6e-100	ERV1
SoloLTR-Gamma.e80-Mpen	SoloLTR-Gamma.eIII-Mpen	NC_080027.1	119109023	119109269	+	Gamma.e_LTR	93.522	1.65e-99	ERV1
SoloLTR-Gamma.e81-Mpen	SoloLTR-Gamma.eIII-Mpen	NC_080028.1	6366290	6366536	+	Gamma.e_LTR	93.927	3.55e-101	ERV1
SoloLTR-Gamma.e82-Mpen	SoloLTR-Gamma.eIII-Mpen	NC_080028.1	39559390	39559634	+	Gamma.e_LTR	90.763	2.81e-87	ERV1
SoloLTR-Gamma.e83-Mpen	SoloLTR-Gamma.eIII-Mpen	NC_080028.1	40943812	40944057	+	Gamma.e_LTR	90.726	2.81e-87	ERV1
SoloLTR-Gamma.e84-Mpen	SoloLTR-Gamma.eIII-Mpen	NC_080028.1	49405417	49405973	+	Gamma.e_LTR	88.502	0	ERV1
SoloLTR-Gamma.e85-Mpen	SoloLTR-Gamma.eIII-Mpen	NC_080028.1	83064923	83065173	+	Gamma.e_LTR	92.032	5.99e-94	ERV1
SoloLTR-Gamma.e86-Mpen	SoloLTR-Gamma.eIII-Mpen	NC_080028.1	83081489	83081740	+	Gamma.e_LTR	91.667	2.79e-92	ERV1
SoloLTR-Gamma.e87-Mpen	SoloLTR-Gamma.eIII-Mpen	NC_080028.1	87502024	87502323	+	Gamma.e_LTR	91.234	3.5e-111	ERV1
SoloLTR-Gamma.e88-Mpen	SoloLTR-Gamma.eIII-Mpen	NC_080028.1	96727937	96728236	+	Gamma.e_LTR	91.558	7.53e-113	ERV1
SoloLTR-Gamma.e89-Mpen	SoloLTR-Gamma.eIII-Mpen	NC_080029.1	670025	670230	+	Gamma.e_LTR	95.652	2.17e-88	ERV1
SoloLTR-Gamma.e90-Mpen	SoloLTR-Gamma.eIII-Mpen	NC_080029.1	685354	685559	+	Gamma.e_LTR	95.652	2.17e-88	ERV1
SoloLTR-Gamma.e91-Mpen	SoloLTR-Gamma.eIII-Mpen	NC_080031.1	47806653	47806894	+	Gamma.e_LTR	93.117	3.58e-96	ERV1
SoloLTR-Gamma.e92-Mpen	SoloLTR-Gamma.eIII-Mpen	NC_080031.1	50926828	50927073	+	Gamma.e_LTR	93.522	5.95e-99	ERV1
SoloLTR-Gamma.e93-Mpen	SoloLTR-Gamma.eIII-Mpen	NC_080031.1	77767774	77768068	+	Gamma.e_LTR	91.776	7.53e-113	ERV1
SoloLTR-Gamma.e94-Mpen	SoloLTR-Gamma.eIII-Mpen	NC_080032.1	11231231	11231474	+	Gamma.e_LTR	93.927	4.6e-100	ERV1
SoloLTR-Gamma.e95-Mpen	SoloLTR-Gamma.eIII-Mpen	NC_080032.1	25642389	25642635	+	Gamma.e_LTR	94.737	1.64e-104	ERV1
SoloLTR-Gamma.e96-Mpen	SoloLTR-Gamma.eIII-Mpen	NC_080033.1	4796801	4797095	+	Gamma.e_LTR	93.046	1.61e-119	ERV1
SoloLTR-Gamma.e97-Mpen	SoloLTR-Gamma.eIII-Mpen	NC_080033.1	17448046	17448346	+	Gamma.e_LTR	92.88	3.46e-121	ERV1
SoloLTR-Gamma.e98-Mpen	SoloLTR-Gamma.eIII-Mpen	NC_080034.1	43635137	43635342	+	Gamma.e_LTR	91.388	6.16e-74	ERV1
SoloLTR-Gamma.e99-Mpen	SoloLTR-Gamma.eIII-Mpen	NC_080034.1	45571976	45572218	+	Gamma.e_LTR	89.474	1.02e-81	ERV1
SoloLTR-Gamma.e100-Mpen	SoloLTR-Gamma.eIII-Mpen	NC_080037.1	7033688	7034201	+	Gamma.e_LTR	81.481	2.71e-112	ERV1
SoloLTR-Gamma.e101-Mpen	SoloLTR-Gamma.eIII-Mpen	NC_080038.1	31596083	31596418	+	Gamma.e_LTR	89.045	1.25e-115	ERV1
SoloLTR-Gamma.e102-Mpen	SoloLTR-Gamma.eIII-Mpen	NC_080038.1	73279781	73280027	+	Gamma.e_LTR	93.522	1.65e-99	ERV1
SoloLTR-Gamma.e103-Mpen	SoloLTR-Gamma.eIII-Mpen	NC_080038.1	77280856	77281104	+	Gamma.e_LTR	93.976	9.88e-102	ERV1
SoloLTR-Gamma.e104-Mpen	SoloLTR-Gamma.eIII-Mpen	NW_026644588.1	3522979	3523224	+	Gamma.e_LTR	92.713	1.29e-95	ERV1
SoloLTR-Gamma.e105-Mpen	SoloLTR-Gamma.eIV-Mpen	NC_080019.1	111036469	111037005	-	Gamma.e_LTR	81.142	2.71e-112	ERV1
SoloLTR-Gamma.e106-Mpen	SoloLTR-Gamma.eIV-Mpen	NC_080025.1	41445376	41445664	-	Gamma.e_LTR	92.359	5.82e-114	ERV1
SoloLTR-Gamma.e107-Mpen	SoloLTR-Gamma.eIV-Mpen	NC_080025.1	41510297	41510585	-	Gamma.e_LTR	92.359	5.82e-114	ERV1
SoloLTR-Gamma.e108-Mpen	SoloLTR-Gamma.eIV-Mpen	NC_080033.1	17790643	17790962	-	Gamma.e_LTR	92.073	4.44e-125	ERV1
SoloLTR-Gamma.e109-Mpen	SoloLTR-Gamma.eIV-Mpen	NC_080033.1	20472377	20472696	-	Gamma.e_LTR	92.073	4.44e-125	ERV1
SoloLTR-Gamma.e110-Mpen	SoloLTR-Gamma.eIV-Mpen	NC_080033.1	21336993	21337346	-	Gamma.e_LTR	90	7.38e-128	ERV1
SoloLTR-Gamma.e111-Mpen	SoloLTR-Gamma.eIV-Mpen	NC_080038.1	31353020	31353355	-	Gamma.e_LTR	89.045	1.25e-115	ERV1
SoloLTR-Gamma.e112-Mpen	SoloLTR-Gamma.eV-Mpen	NC_080021.1	188545236	188545535	+	Gamma.e_LTR	88.923	2.75e-102	ERV1
SoloLTR-Gamma.e113-Mpen	SoloLTR-Gamma.eVI-Mpen	NC_080021.1	206803259	206803555	+	Gamma.e_LTR	86.688	1.01e-86	ERV1
SoloLTR-Gamma.e114-Mpen	SoloLTR-Gamma.eVI-Mpen	NC_080026.1	48456309	48456551	+	Gamma.e_LTR	89.069	4.73e-80	ERV1
SoloLTR-Gamma.e115-Mpen	SoloLTR-Gamma.eVII-Mpen	NC_080022.1	98548851	98549098	+	Gamma.e_LTR	88.235	3.68e-76	ERV1
SoloLTR-Gamma.e116-Mpen	SoloLTR-Gamma.eVIII-Mpen	NC_080022.1	110008288	110008588	-	Gamma.e_LTR	85.761	7.86e-83	ERV1
SoloLTR-Gamma.e117-Mpen	SoloLTR-Gamma.eIX-Mpen	NC_080026.1	91459047	91459598	-	Gamma.e_LTR	88.328	0	ERV1
SoloLTR-Gamma.e118-Mpen	SoloLTR-Gamma.eIX-Mpen	NC_080026.1	92179137	92179686	-	Gamma.e_LTR	88.328	0	ERV1
SoloLTR-Gamma.e119-Mpen	SoloLTR-Gamma.eIX-Mpen	NC_080026.1	129669554	129669806	-	Gamma.e_LTR	92.095	3.58e-96	ERV1
SoloLTR-Gamma.e120-Mpen	SoloLTR-Gamma.eX-Mpen	NC_080028.1	58456562	58457104	+	Gamma.e_LTR	90.036	0	ERV1
SoloLTR-Gamma.e121-Mpen	SoloLTR-Gamma.eXI-Mpen	NC_080029.1	9052363	9052666	+	Gamma.e_LTR	88.308	4.6e-100	ERV1
SoloLTR-Gamma.e122-Mpen	SoloLTR-Gamma.eXI-Mpen	NC_080031.1	77933735	77934067	+	Gamma.e_LTR	88.333	3.5e-111	ERV1
SoloLTR-Gamma.e123-Mpen	SoloLTR-Gamma.eXI-Mpen	NC_080033.1	92843	93181	+	Gamma.e_LTR	85.831	7.7e-98	ERV1
SoloLTR-Gamma.e124-Mpen	SoloLTR-Gamma.eXI-Mpen	NC_080033.1	241909	242250	+	Gamma.e_LTR	85.135	1.67e-94	ERV1
SoloLTR-Gamma.e125-Mpen	SoloLTR-Gamma.eXII-Mpen	NC_080030.1	69753439	69753676	+	Gamma.e_LTR	87.243	1.33e-70	ERV1
SoloLTR-Gamma.e126-Mpen	SoloLTR-Gamma.eXIII-Mpen	NC_080030.1	80266237	80266797	+	Gamma.e_LTR	97.687	0	ERV1
SoloLTR-Gamma.e127-Mpen	SoloLTR-Gamma.eXIV-Mpen	NC_080038.1	31501592	31501797	-	Gamma.e_LTR	89.32	2.25e-63	ERV1
SoloLTR-Gamma.e128-Mpen	SoloLTR-Gamma.eXV-Mpen	NC_080039.1	31856895	31857447	+	Gamma.e_LTR	86.851	8.95e-172	ERV1
