# Supplementary material for: Diversity and evolutionary history of endogenous retroviruses in the genome of Manis pentadactyla
Source: Microbiol Spectr. 2025 Sep 30;13(11):e03203-24. doi: 10.1128/spectrum.03203-24 (PMC12584738; doi:10.1128/spectrum.03203-24)
Supplement: Table S3 — Genomic mapping of the RT sequences associated with MPERVs in the Malayan pangolin genome. [file spectrum.03203-24-s0004.xlsx]

## Sheet: Sheet1
RT_id	Contig Name	Identity	Query coverage	E Value	Hit start	Hit end	Strand	Related_MPERV_RT
NC_133156.1.1	NC_133156.1	0.855	1	0	6187978	6188610	-	ERV-Alpha-Mpen-RT
NC_133156.1.2	NC_133156.1	0.852	1	0	8530724	8531356	+	ERV-Alpha-Mpen-RT
NC_133156.1.3	NC_133156.1	0.858	1	0	13965532	13966164	-	ERV-Alpha-Mpen-RT
NC_133156.1.4	NC_133156.1	0.856	1	0	15441783	15442415	-	ERV-Alpha-Mpen-RT
NC_133156.1.5	NC_133156.1	0.864	1	0	33337658	33338290	+	ERV-Alpha-Mpen-RT
NC_133156.1.6	NC_133156.1	0.864	1	0	57167714	57168346	+	ERV-Alpha-Mpen-RT
NC_133156.1.7	NC_133156.1	0.863	1	0	66677906	66678538	-	ERV-Alpha-Mpen-RT
NC_133156.1.8	NC_133156.1	0.861	1	0	93305068	93305699	-	ERV-Alpha-Mpen-RT
NC_133156.1.9	NC_133156.1	0.863	1	0	109189293	109189925	+	ERV-Alpha-Mpen-RT
NC_133156.1.10	NC_133156.1	0.86	1	0	110005994	110006627	-	ERV-Alpha-Mpen-RT
NC_133156.1.11	NC_133156.1	0.863	1	0	112482133	112482765	-	ERV-Alpha-Mpen-RT
NC_133156.1.12	NC_133156.1	0.866	1	0	113101717	113102349	+	ERV-Alpha-Mpen-RT
NC_133156.1.13	NC_133156.1	0.85	1	0	116352151	116352783	+	ERV-Alpha-Mpen-RT
NC_133156.1.14	NC_133156.1	0.863	0.9779	0	119357382	119358000	-	ERV-Alpha-Mpen-RT
NC_133156.1.15	NC_133156.1	0.863	1	0	119477540	119478172	+	ERV-Alpha-Mpen-RT
NC_133156.1.16	NC_133156.1	0.861	1	0	127739494	127740126	+	ERV-Alpha-Mpen-RT
NC_133156.1.17	NC_133156.1	0.858	1	0	128792921	128793553	+	ERV-Alpha-Mpen-RT
NC_133156.1.18	NC_133156.1	0.863	1	0	131448966	131449598	-	ERV-Alpha-Mpen-RT
NC_133156.1.19	NC_133156.1	0.863	1	0	143607364	143607996	+	ERV-Alpha-Mpen-RT
NC_133156.1.20	NC_133156.1	0.864	1	0	152226436	152227068	+	ERV-Alpha-Mpen-RT
NC_133156.1.21	NC_133156.1	0.956	1	0	154054229	154054861	-	ERV-Alpha-Mpen-RT
NC_133156.1.22	NC_133156.1	0.861	1	0	159199641	159200273	+	ERV-Alpha-Mpen-RT
NC_133156.1.23	NC_133156.1	0.863	1	0	177332193	177332825	-	ERV-Alpha-Mpen-RT
NC_133156.1.24	NC_133156.1	0.863	1	0	183735937	183736569	+	ERV-Alpha-Mpen-RT
NC_133156.1.25	NC_133156.1	0.861	1	0	197504632	197505264	-	ERV-Alpha-Mpen-RT
NC_133156.1.26	NC_133156.1	0.863	1	0	200860931	200861563	-	ERV-Alpha-Mpen-RT
NC_133156.1.27	NC_133156.1	0.85	1	0	202486383	202487009	+	ERV-Alpha-Mpen-RT
NC_133156.1.28	NC_133156.1	0.858	1	0	209338169	209338801	-	ERV-Alpha-Mpen-RT
NC_133156.1.29	NC_133156.1	0.863	1	0	213478478	213479110	-	ERV-Alpha-Mpen-RT
NC_133156.1.30	NC_133156.1	0.855	1	0	217370854	217371487	+	ERV-Alpha-Mpen-RT
NC_133156.1.31	NC_133156.1	0.852	1	0	221221501	221222133	+	ERV-Alpha-Mpen-RT
NC_133156.1.32	NC_133156.1	0.866	1	0	231630171	231630803	-	ERV-Alpha-Mpen-RT
NC_133156.1.33	NC_133156.1	0.864	1	0	235518338	235518970	+	ERV-Alpha-Mpen-RT
NC_133156.1.34	NC_133156.1	0.863	1	0	241840801	241841433	-	ERV-Alpha-Mpen-RT
NC_133157.1.1	NC_133157.1	0.848	1	0	22885	23517	+	ERV-Alpha-Mpen-RT
NC_133157.1.2	NC_133157.1	0.864	1	0	15474284	15474916	+	ERV-Alpha-Mpen-RT
NC_133157.1.3	NC_133157.1	0.86	1	0	33164605	33165238	-	ERV-Alpha-Mpen-RT
NC_133157.1.4	NC_133157.1	0.861	1	0	41972239	41972871	+	ERV-Alpha-Mpen-RT
NC_133157.1.5	NC_133157.1	0.863	1	0	44629817	44630449	+	ERV-Alpha-Mpen-RT
NC_133157.1.6	NC_133157.1	0.863	1	0	50655119	50655751	+	ERV-Alpha-Mpen-RT
NC_133157.1.7	NC_133157.1	0.866	1	0	51265627	51266259	+	ERV-Alpha-Mpen-RT
NC_133157.1.8	NC_133157.1	0.859	1	0	55787566	55788198	+	ERV-Alpha-Mpen-RT
NC_133157.1.9	NC_133157.1	0.859	1	0	56679359	56679990	-	ERV-Alpha-Mpen-RT
NC_133157.1.10	NC_133157.1	0.853	1	0	59922383	59923015	+	ERV-Alpha-Mpen-RT
NC_133157.1.11	NC_133157.1	0.863	1	0	60535109	60535741	-	ERV-Alpha-Mpen-RT
NC_133157.1.12	NC_133157.1	0.863	1	0	60650196	60650828	+	ERV-Alpha-Mpen-RT
NC_133157.1.13	NC_133157.1	0.867	1	0	72642490	72643122	+	ERV-Alpha-Mpen-RT
NC_133157.1.14	NC_133157.1	0.856	1	0	75279743	75280375	+	ERV-Alpha-Mpen-RT
NC_133157.1.15	NC_133157.1	0.848	1	0	76914913	76915545	+	ERV-Alpha-Mpen-RT
NC_133157.1.16	NC_133157.1	0.863	1	0	80619820	80620452	-	ERV-Alpha-Mpen-RT
NC_133157.1.17	NC_133157.1	0.856	1	0	81832616	81833248	+	ERV-Alpha-Mpen-RT
NC_133157.1.18	NC_133157.1	0.954	1	0	83596033	83596665	+	ERV-Alpha-Mpen-RT
NC_133157.1.19	NC_133157.1	0.858	1	0	86199676	86200308	+	ERV-Alpha-Mpen-RT
NC_133157.1.20	NC_133157.1	0.852	1	0	87063255	87063887	-	ERV-Alpha-Mpen-RT
NC_133157.1.21	NC_133157.1	0.864	1	0	90578493	90579125	-	ERV-Alpha-Mpen-RT
NC_133157.1.22	NC_133157.1	0.853	1	0	90785054	90785686	+	ERV-Alpha-Mpen-RT
NC_133157.1.23	NC_133157.1	0.864	1	0	91191732	91192364	-	ERV-Alpha-Mpen-RT
NC_133157.1.24	NC_133157.1	0.866	1	0	95640126	95640758	-	ERV-Alpha-Mpen-RT
NC_133157.1.25	NC_133157.1	0.864	1	0	95956105	95956737	+	ERV-Alpha-Mpen-RT
NC_133157.1.26	NC_133157.1	0.858	1	0	100592750	100593382	+	ERV-Alpha-Mpen-RT
NC_133157.1.27	NC_133157.1	0.855	1	0	104414155	104414787	+	ERV-Alpha-Mpen-RT
NC_133157.1.28	NC_133157.1	0.88	1	0	105246303	105246935	+	ERV-Alpha-Mpen-RT
NC_133157.1.29	NC_133157.1	0.859	1	0	108240134	108240766	-	ERV-Alpha-Mpen-RT
NC_133157.1.30	NC_133157.1	0.859	1	0	108355968	108356599	+	ERV-Alpha-Mpen-RT
NC_133157.1.31	NC_133157.1	0.859	1	0	108572573	108573205	-	ERV-Alpha-Mpen-RT
NC_133157.1.32	NC_133157.1	0.863	1	0	111973930	111974562	-	ERV-Alpha-Mpen-RT
NC_133157.1.33	NC_133157.1	0.863	1	0	122000328	122000960	+	ERV-Alpha-Mpen-RT
NC_133157.1.34	NC_133157.1	0.864	1	0	130706447	130707079	+	ERV-Alpha-Mpen-RT
NC_133157.1.35	NC_133157.1	0.866	1	0	136823661	136824293	+	ERV-Alpha-Mpen-RT
NC_133157.1.36	NC_133157.1	0.836	1	0	143490611	143491257	-	ERV-Alpha-Mpen-RT
NC_133157.1.37	NC_133157.1	0.864	1	0	144443466	144444098	+	ERV-Alpha-Mpen-RT
NC_133157.1.38	NC_133157.1	0.861	1	0	145602242	145602874	+	ERV-Alpha-Mpen-RT
NC_133157.1.39	NC_133157.1	0.864	1	0	153851387	153852019	+	ERV-Alpha-Mpen-RT
NC_133157.1.40	NC_133157.1	0.864	0.9968	0	157886029	157886659	-	ERV-Alpha-Mpen-RT
NC_133157.1.41	NC_133157.1	0.857	0.9968	0	164827807	164828437	+	ERV-Alpha-Mpen-RT
NC_133157.1.42	NC_133157.1	0.864	1	0	166976896	166977528	-	ERV-Alpha-Mpen-RT
NC_133157.1.43	NC_133157.1	0.863	1	0	171946090	171946722	-	ERV-Alpha-Mpen-RT
NC_133157.1.44	NC_133157.1	0.864	1	0	172035528	172036160	-	ERV-Alpha-Mpen-RT
NC_133157.1.45	NC_133157.1	0.863	1	0	172660612	172661244	+	ERV-Alpha-Mpen-RT
NC_133157.1.46	NC_133157.1	0.866	1	0	173424502	173425134	-	ERV-Alpha-Mpen-RT
NC_133157.1.47	NC_133157.1	0.861	1	0	174516524	174517156	+	ERV-Alpha-Mpen-RT
NC_133157.1.48	NC_133157.1	0.863	1	0	176772445	176773077	-	ERV-Alpha-Mpen-RT
NC_133157.1.49	NC_133157.1	0.863	1	0	178753327	178753959	+	ERV-Alpha-Mpen-RT
NC_133157.1.50	NC_133157.1	0.861	1	0	183934096	183934728	-	ERV-Alpha-Mpen-RT
NC_133157.1.51	NC_133157.1	0.857	0.9968	0	184718924	184719554	+	ERV-Alpha-Mpen-RT
NC_133157.1.52	NC_133157.1	0.863	1	0	185263767	185264399	-	ERV-Alpha-Mpen-RT
NC_133157.1.53	NC_133157.1	0.878	1	0	187016465	187017097	+	ERV-Alpha-Mpen-RT
NC_133157.1.54	NC_133157.1	0.864	1	0	188971324	188971956	-	ERV-Alpha-Mpen-RT
NC_133157.1.55	NC_133157.1	0.949	1	0	190037753	190038385	-	ERV-Alpha-Mpen-RT
NC_133157.1.56	NC_133157.1	0.864	1	0	192284920	192285552	+	ERV-Alpha-Mpen-RT
NC_133157.1.57	NC_133157.1	0.863	1	0	193968336	193968968	-	ERV-Alpha-Mpen-RT
NC_133157.1.58	NC_133157.1	0.866	1	0	197332018	197332650	-	ERV-Alpha-Mpen-RT
NC_133157.1.59	NC_133157.1	0.817	1	1.06e-169	201285170	201285783	-	ERV-Alpha-Mpen-RT
NC_133157.1.60	NC_133157.1	0.861	1	0	208580727	208581359	+	ERV-Alpha-Mpen-RT
NC_133157.1.61	NC_133157.1	0.863	1	0	226235228	226235860	-	ERV-Alpha-Mpen-RT
NC_133158.1.1	NC_133158.1	0.861	1	0	15207945	15208577	+	ERV-Alpha-Mpen-RT
NC_133158.1.2	NC_133158.1	0.864	1	0	23129632	23130264	-	ERV-Alpha-Mpen-RT
NC_133158.1.3	NC_133158.1	0.864	1	0	26971269	26971901	+	ERV-Alpha-Mpen-RT
NC_133158.1.4	NC_133158.1	0.861	1	0	29025503	29026135	+	ERV-Alpha-Mpen-RT
NC_133158.1.5	NC_133158.1	0.864	1	0	38683857	38684489	-	ERV-Alpha-Mpen-RT
NC_133158.1.6	NC_133158.1	0.861	1	0	45185979	45186611	-	ERV-Alpha-Mpen-RT
NC_133158.1.7	NC_133158.1	0.863	1	0	48252115	48252747	-	ERV-Alpha-Mpen-RT
NC_133158.1.8	NC_133158.1	0.867	1	0	60053389	60054021	+	ERV-Alpha-Mpen-RT
NC_133158.1.9	NC_133158.1	0.863	1	0	73543121	73543753	-	ERV-Alpha-Mpen-RT
NC_133158.1.10	NC_133158.1	0.859	1	0	78123088	78123720	+	ERV-Alpha-Mpen-RT
NC_133158.1.11	NC_133158.1	0.859	1	0	78486557	78487189	+	ERV-Alpha-Mpen-RT
NC_133158.1.12	NC_133158.1	0.863	1	0	80320838	80321470	-	ERV-Alpha-Mpen-RT
NC_133158.1.13	NC_133158.1	0.864	1	0	82633275	82633907	+	ERV-Alpha-Mpen-RT
NC_133158.1.14	NC_133158.1	0.861	1	0	84659528	84660160	+	ERV-Alpha-Mpen-RT
NC_133158.1.15	NC_133158.1	0.864	1	0	86390887	86391519	-	ERV-Alpha-Mpen-RT
NC_133158.1.16	NC_133158.1	0.863	1	0	91318971	91319603	+	ERV-Alpha-Mpen-RT
NC_133158.1.17	NC_133158.1	0.861	1	0	92802721	92803353	-	ERV-Alpha-Mpen-RT
NC_133158.1.18	NC_133158.1	0.863	1	0	94065989	94066621	+	ERV-Alpha-Mpen-RT
NC_133158.1.19	NC_133158.1	0.855	1	0	97792794	97793426	-	ERV-Alpha-Mpen-RT
NC_133158.1.20	NC_133158.1	0.858	1	0	101089346	101089978	+	ERV-Alpha-Mpen-RT
NC_133158.1.21	NC_133158.1	0.864	1	0	104117154	104117786	+	ERV-Alpha-Mpen-RT
NC_133158.1.22	NC_133158.1	0.863	1	0	105459954	105460586	-	ERV-Alpha-Mpen-RT
NC_133158.1.23	NC_133158.1	0.859	1	0	109040684	109041316	+	ERV-Alpha-Mpen-RT
NC_133158.1.24	NC_133158.1	0.84	1	0	111332304	111332923	+	ERV-Alpha-Mpen-RT
NC_133158.1.25	NC_133158.1	0.859	1	0	111648484	111649116	-	ERV-Alpha-Mpen-RT
NC_133158.1.26	NC_133158.1	0.861	1	0	123786169	123786801	-	ERV-Alpha-Mpen-RT
NC_133158.1.27	NC_133158.1	0.861	1	0	124093135	124093767	+	ERV-Alpha-Mpen-RT
NC_133158.1.28	NC_133158.1	0.864	1	0	129203189	129203821	-	ERV-Alpha-Mpen-RT
NC_133158.1.29	NC_133158.1	0.864	1	0	136912593	136913225	+	ERV-Alpha-Mpen-RT
NC_133158.1.30	NC_133158.1	0.862	0.9305	0	137864231	137864819	+	ERV-Alpha-Mpen-RT
NC_133158.1.31	NC_133158.1	0.861	1	0	139749975	139750607	-	ERV-Alpha-Mpen-RT
NC_133158.1.32	NC_133158.1	0.866	1	0	141613274	141613906	-	ERV-Alpha-Mpen-RT
NC_133158.1.33	NC_133158.1	0.864	1	0	142022500	142023132	+	ERV-Alpha-Mpen-RT
NC_133158.1.34	NC_133158.1	0.864	1	0	143886344	143886976	-	ERV-Alpha-Mpen-RT
NC_133158.1.35	NC_133158.1	0.864	1	0	148804083	148804715	-	ERV-Alpha-Mpen-RT
NC_133158.1.36	NC_133158.1	0.863	1	0	149204320	149204952	+	ERV-Alpha-Mpen-RT
NC_133158.1.37	NC_133158.1	0.863	1	0	154423948	154424580	+	ERV-Alpha-Mpen-RT
NC_133158.1.38	NC_133158.1	0.864	1	0	157753293	157753925	-	ERV-Alpha-Mpen-RT
NC_133158.1.39	NC_133158.1	0.848	1	0	165361573	165362195	-	ERV-Alpha-Mpen-RT
NC_133158.1.40	NC_133158.1	0.866	1	0	173194272	173194904	-	ERV-Alpha-Mpen-RT
NC_133158.1.41	NC_133158.1	0.861	1	0	185094741	185095373	-	ERV-Alpha-Mpen-RT
NC_133158.1.42	NC_133158.1	0.863	1	0	190898709	190899341	-	ERV-Alpha-Mpen-RT
NC_133158.1.43	NC_133158.1	0.864	1	0	190906401	190907033	-	ERV-Alpha-Mpen-RT
NC_133158.1.44	NC_133158.1	0.864	1	0	190914093	190914725	-	ERV-Alpha-Mpen-RT
NC_133158.1.45	NC_133158.1	0.864	1	0	190921785	190922417	-	ERV-Alpha-Mpen-RT
NC_133158.1.46	NC_133158.1	0.86	0.9953	0	193838352	193838981	-	ERV-Alpha-Mpen-RT
NC_133158.1.47	NC_133158.1	0.859	1	0	197315108	197315737	-	ERV-Alpha-Mpen-RT
NC_133159.1.1	NC_133159.1	0.864	1	0	23387523	23388155	+	ERV-Alpha-Mpen-RT
NC_133159.1.2	NC_133159.1	0.864	1	0	33421542	33422174	-	ERV-Alpha-Mpen-RT
NC_133159.1.3	NC_133159.1	0.863	1	0	52617557	52618189	-	ERV-Alpha-Mpen-RT
NC_133159.1.4	NC_133159.1	0.863	1	0	54702422	54703054	-	ERV-Alpha-Mpen-RT
NC_133159.1.5	NC_133159.1	0.864	1	0	60771919	60772551	+	ERV-Alpha-Mpen-RT
NC_133159.1.6	NC_133159.1	0.87	1	0	82017483	82018115	-	ERV-Alpha-Mpen-RT
NC_133159.1.7	NC_133159.1	0.859	1	0	85726863	85727495	-	ERV-Alpha-Mpen-RT
NC_133159.1.8	NC_133159.1	0.863	1	0	86047622	86048254	+	ERV-Alpha-Mpen-RT
NC_133159.1.9	NC_133159.1	0.853	1	0	89060478	89061110	+	ERV-Alpha-Mpen-RT
NC_133159.1.10	NC_133159.1	0.856	1	0	93648150	93648782	-	ERV-Alpha-Mpen-RT
NC_133159.1.11	NC_133159.1	0.861	1	0	93730197	93730829	+	ERV-Alpha-Mpen-RT
NC_133159.1.12	NC_133159.1	0.859	1	0	96705944	96706576	-	ERV-Alpha-Mpen-RT
NC_133159.1.13	NC_133159.1	0.949	1	0	98476619	98477251	-	ERV-Alpha-Mpen-RT
NC_133159.1.14	NC_133159.1	0.861	1	0	100219042	100219674	-	ERV-Alpha-Mpen-RT
NC_133159.1.15	NC_133159.1	0.861	1	0	100844501	100845133	+	ERV-Alpha-Mpen-RT
NC_133159.1.16	NC_133159.1	0.861	1	0	100874997	100875629	-	ERV-Alpha-Mpen-RT
NC_133159.1.17	NC_133159.1	0.861	1	0	102800487	102801119	+	ERV-Alpha-Mpen-RT
NC_133159.1.18	NC_133159.1	0.858	1	0	103488153	103488785	-	ERV-Alpha-Mpen-RT
NC_133159.1.19	NC_133159.1	0.863	1	0	105820860	105821492	-	ERV-Alpha-Mpen-RT
NC_133159.1.20	NC_133159.1	0.869	1	0	106309622	106310254	-	ERV-Alpha-Mpen-RT
NC_133159.1.21	NC_133159.1	0.863	1	0	107805345	107805974	-	ERV-Alpha-Mpen-RT
NC_133159.1.22	NC_133159.1	0.864	1	0	110813678	110814310	+	ERV-Alpha-Mpen-RT
NC_133159.1.23	NC_133159.1	0.84	1	0	112358962	112359594	+	ERV-Alpha-Mpen-RT
NC_133159.1.24	NC_133159.1	0.861	1	0	113217092	113217724	-	ERV-Alpha-Mpen-RT
NC_133159.1.25	NC_133159.1	0.956	1	0	116284897	116285529	-	ERV-Alpha-Mpen-RT
NC_133159.1.26	NC_133159.1	0.956	1	0	116317245	116317877	-	ERV-Alpha-Mpen-RT
NC_133159.1.27	NC_133159.1	0.864	1	0	118389756	118390388	-	ERV-Alpha-Mpen-RT
NC_133159.1.28	NC_133159.1	0.844	1	0	118596357	118596989	-	ERV-Alpha-Mpen-RT
NC_133159.1.29	NC_133159.1	0.863	1	0	133635410	133636042	-	ERV-Alpha-Mpen-RT
NC_133159.1.30	NC_133159.1	0.863	1	0	140421275	140421907	+	ERV-Alpha-Mpen-RT
NC_133159.1.31	NC_133159.1	0.863	1	0	156173817	156174449	-	ERV-Alpha-Mpen-RT
NC_133159.1.32	NC_133159.1	0.864	1	0	165552192	165552824	-	ERV-Alpha-Mpen-RT
NC_133159.1.33	NC_133159.1	0.858	1	0	165594946	165595578	+	ERV-Alpha-Mpen-RT
NC_133159.1.34	NC_133159.1	0.864	1	0	165891145	165891777	-	ERV-Alpha-Mpen-RT
NC_133159.1.35	NC_133159.1	0.861	1	0	167050348	167050980	-	ERV-Alpha-Mpen-RT
NC_133160.1.1	NC_133160.1	0.863	1	0	37937694	37938326	-	ERV-Alpha-Mpen-RT
NC_133160.1.2	NC_133160.1	0.861	1	0	41359534	41360166	+	ERV-Alpha-Mpen-RT
NC_133160.1.3	NC_133160.1	0.863	1	0	42507030	42507662	-	ERV-Alpha-Mpen-RT
NC_133160.1.4	NC_133160.1	0.951	1	0	43860274	43860906	+	ERV-Alpha-Mpen-RT
NC_133160.1.5	NC_133160.1	0.863	1	0	45646958	45647590	+	ERV-Alpha-Mpen-RT
NC_133160.1.6	NC_133160.1	0.863	1	0	48386061	48386693	-	ERV-Alpha-Mpen-RT
NC_133160.1.7	NC_133160.1	0.856	1	0	48747126	48747754	+	ERV-Alpha-Mpen-RT
NC_133160.1.8	NC_133160.1	0.864	1	0	50111608	50112240	-	ERV-Alpha-Mpen-RT
NC_133160.1.9	NC_133160.1	0.856	1	0	57257884	57258516	-	ERV-Alpha-Mpen-RT
NC_133160.1.10	NC_133160.1	0.861	1	0	57542038	57542670	-	ERV-Alpha-Mpen-RT
NC_133160.1.11	NC_133160.1	0.864	1	0	60842646	60843278	+	ERV-Alpha-Mpen-RT
NC_133160.1.12	NC_133160.1	0.864	1	0	61057652	61058284	+	ERV-Alpha-Mpen-RT
NC_133160.1.13	NC_133160.1	0.866	1	0	70361291	70361923	+	ERV-Alpha-Mpen-RT
NC_133160.1.14	NC_133160.1	0.866	1	0	70701384	70702016	-	ERV-Alpha-Mpen-RT
NC_133160.1.15	NC_133160.1	0.863	1	0	70805491	70806123	+	ERV-Alpha-Mpen-RT
NC_133160.1.16	NC_133160.1	0.856	1	0	78599376	78600008	+	ERV-Alpha-Mpen-RT
NC_133160.1.17	NC_133160.1	0.864	1	0	81902731	81903363	+	ERV-Alpha-Mpen-RT
NC_133160.1.18	NC_133160.1	0.859	1	0	82076801	82077433	-	ERV-Alpha-Mpen-RT
NC_133160.1.19	NC_133160.1	0.861	1	0	83266920	83267552	-	ERV-Alpha-Mpen-RT
NC_133160.1.20	NC_133160.1	0.861	1	0	83736660	83737292	+	ERV-Alpha-Mpen-RT
NC_133160.1.21	NC_133160.1	0.859	1	0	85834056	85834688	-	ERV-Alpha-Mpen-RT
NC_133160.1.22	NC_133160.1	0.859	1	0	89191901	89192533	+	ERV-Alpha-Mpen-RT
NC_133160.1.23	NC_133160.1	0.864	1	0	89523551	89524183	-	ERV-Alpha-Mpen-RT
NC_133160.1.24	NC_133160.1	0.863	1	0	90765017	90765649	+	ERV-Alpha-Mpen-RT
NC_133160.1.25	NC_133160.1	0.864	1	0	104995564	104996196	+	ERV-Alpha-Mpen-RT
NC_133160.1.26	NC_133160.1	0.861	1	0	106200222	106200854	-	ERV-Alpha-Mpen-RT
NC_133160.1.27	NC_133160.1	0.863	1	0	106914523	106915155	-	ERV-Alpha-Mpen-RT
NC_133160.1.28	NC_133160.1	0.861	1	0	108033385	108034017	-	ERV-Alpha-Mpen-RT
NC_133160.1.29	NC_133160.1	0.859	1	0	109997296	109997928	+	ERV-Alpha-Mpen-RT
NC_133160.1.30	NC_133160.1	0.859	1	0	112634477	112635109	-	ERV-Alpha-Mpen-RT
NC_133160.1.31	NC_133160.1	0.864	1	0	113314284	113314916	+	ERV-Alpha-Mpen-RT
NC_133160.1.32	NC_133160.1	0.861	1	0	117783710	117784342	+	ERV-Alpha-Mpen-RT
NC_133160.1.33	NC_133160.1	0.861	1	0	126799157	126799789	+	ERV-Alpha-Mpen-RT
NC_133160.1.34	NC_133160.1	0.861	1	0	134229549	134230181	-	ERV-Alpha-Mpen-RT
NC_133160.1.35	NC_133160.1	0.863	1	0	136757645	136758277	-	ERV-Alpha-Mpen-RT
NC_133160.1.36	NC_133160.1	0.863	1	0	138869012	138869644	-	ERV-Alpha-Mpen-RT
NC_133160.1.37	NC_133160.1	0.863	1	0	139314942	139315574	+	ERV-Alpha-Mpen-RT
NC_133160.1.38	NC_133160.1	0.864	1	0	141385691	141386323	+	ERV-Alpha-Mpen-RT
NC_133160.1.39	NC_133160.1	0.864	1	0	142552699	142553331	-	ERV-Alpha-Mpen-RT
NC_133160.1.40	NC_133160.1	0.863	1	0	146009008	146009640	-	ERV-Alpha-Mpen-RT
NC_133160.1.41	NC_133160.1	0.864	1	0	147745074	147745706	+	ERV-Alpha-Mpen-RT
NC_133160.1.42	NC_133160.1	0.864	1	0	150875262	150875894	-	ERV-Alpha-Mpen-RT
NC_133160.1.43	NC_133160.1	0.864	1	0	150882954	150883586	-	ERV-Alpha-Mpen-RT
NC_133160.1.44	NC_133160.1	0.864	1	0	150890646	150891278	-	ERV-Alpha-Mpen-RT
NC_133160.1.45	NC_133160.1	0.864	1	0	150898338	150898970	-	ERV-Alpha-Mpen-RT
NC_133160.1.46	NC_133160.1	0.864	1	0	150906030	150906662	-	ERV-Alpha-Mpen-RT
NC_133160.1.47	NC_133160.1	0.861	1	0	151713649	151714281	-	ERV-Alpha-Mpen-RT
NC_133160.1.48	NC_133160.1	0.863	1	0	154512253	154512885	-	ERV-Alpha-Mpen-RT
NC_133160.1.49	NC_133160.1	0.863	1	0	155106520	155107152	-	ERV-Alpha-Mpen-RT
NC_133161.1.1	NC_133161.1	0.863	1	0	2843150	2843782	+	ERV-Alpha-Mpen-RT
NC_133161.1.2	NC_133161.1	0.864	0.9984	0	10076269	10076900	-	ERV-Alpha-Mpen-RT
NC_133161.1.3	NC_133161.1	0.861	1	0	21442248	21442880	+	ERV-Alpha-Mpen-RT
NC_133161.1.4	NC_133161.1	0.861	1	0	50082695	50083327	+	ERV-Alpha-Mpen-RT
NC_133161.1.5	NC_133161.1	0.864	1	0	53923721	53924353	+	ERV-Alpha-Mpen-RT
NC_133161.1.6	NC_133161.1	0.853	1	0	54962052	54962684	+	ERV-Alpha-Mpen-RT
NC_133161.1.7	NC_133161.1	0.859	1	0	59394811	59395443	-	ERV-Alpha-Mpen-RT
NC_133161.1.8	NC_133161.1	0.863	1	0	61129550	61130182	+	ERV-Alpha-Mpen-RT
NC_133161.1.9	NC_133161.1	0.863	1	0	63314530	63315162	-	ERV-Alpha-Mpen-RT
NC_133161.1.10	NC_133161.1	0.863	1	0	70951309	70951941	-	ERV-Alpha-Mpen-RT
NC_133161.1.11	NC_133161.1	0.864	1	0	77541402	77542034	+	ERV-Alpha-Mpen-RT
NC_133161.1.12	NC_133161.1	0.861	1	0	78442314	78442946	-	ERV-Alpha-Mpen-RT
NC_133161.1.13	NC_133161.1	0.863	1	0	82876894	82877526	+	ERV-Alpha-Mpen-RT
NC_133161.1.14	NC_133161.1	0.863	1	0	87776734	87777366	-	ERV-Alpha-Mpen-RT
NC_133161.1.15	NC_133161.1	0.864	1	0	92465555	92466187	+	ERV-Alpha-Mpen-RT
NC_133161.1.16	NC_133161.1	0.861	1	0	100463859	100464491	+	ERV-Alpha-Mpen-RT
NC_133161.1.17	NC_133161.1	0.864	1	0	100841784	100842416	-	ERV-Alpha-Mpen-RT
NC_133161.1.18	NC_133161.1	0.864	1	0	106227950	106228582	+	ERV-Alpha-Mpen-RT
NC_133161.1.19	NC_133161.1	0.861	1	0	119736984	119737616	-	ERV-Alpha-Mpen-RT
NC_133161.1.20	NC_133161.1	0.864	0.9968	0	121170229	121170859	+	ERV-Alpha-Mpen-RT
NC_133161.1.21	NC_133161.1	0.863	1	0	127188371	127189003	-	ERV-Alpha-Mpen-RT
NC_133161.1.22	NC_133161.1	0.863	1	0	131268639	131269271	+	ERV-Alpha-Mpen-RT
NC_133162.1.1	NC_133162.1	0.864	1	0	6529256	6529888	+	ERV-Alpha-Mpen-RT
NC_133162.1.2	NC_133162.1	0.953	1	0	17410757	17411389	+	ERV-Alpha-Mpen-RT
NC_133162.1.3	NC_133162.1	0.864	1	0	23830720	23831352	+	ERV-Alpha-Mpen-RT
NC_133162.1.4	NC_133162.1	0.866	1	0	26318077	26318709	-	ERV-Alpha-Mpen-RT
NC_133162.1.5	NC_133162.1	0.864	1	0	46295927	46296559	-	ERV-Alpha-Mpen-RT
NC_133162.1.6	NC_133162.1	0.856	1	0	67850709	67851341	-	ERV-Alpha-Mpen-RT
NC_133162.1.7	NC_133162.1	0.864	1	0	74571297	74571929	-	ERV-Alpha-Mpen-RT
NC_133162.1.8	NC_133162.1	0.858	1	0	77994933	77995565	+	ERV-Alpha-Mpen-RT
NC_133162.1.9	NC_133162.1	0.861	1	0	83046480	83047112	+	ERV-Alpha-Mpen-RT
NC_133162.1.10	NC_133162.1	0.861	1	0	90271402	90272034	+	ERV-Alpha-Mpen-RT
NC_133162.1.11	NC_133162.1	0.856	1	0	91099954	91100586	+	ERV-Alpha-Mpen-RT
NC_133162.1.12	NC_133162.1	0.853	1	0	91249009	91249641	+	ERV-Alpha-Mpen-RT
NC_133162.1.13	NC_133162.1	0.863	1	0	96919351	96919983	+	ERV-Alpha-Mpen-RT
NC_133162.1.14	NC_133162.1	0.866	1	0	101477910	101478541	+	ERV-Alpha-Mpen-RT
NC_133162.1.15	NC_133162.1	0.863	1	0	106414744	106415376	+	ERV-Alpha-Mpen-RT
NC_133162.1.16	NC_133162.1	0.859	1	0	114799400	114800032	-	ERV-Alpha-Mpen-RT
NC_133162.1.17	NC_133162.1	0.861	1	0	116779880	116780512	+	ERV-Alpha-Mpen-RT
NC_133162.1.18	NC_133162.1	0.864	1	0	117774502	117775134	+	ERV-Alpha-Mpen-RT
NC_133163.1.1	NC_133163.1	0.861	1	0	12459764	12460396	-	ERV-Alpha-Mpen-RT
NC_133163.1.2	NC_133163.1	0.863	1	0	20152643	20153275	+	ERV-Alpha-Mpen-RT
NC_133163.1.3	NC_133163.1	0.855	1	0	20710340	20710972	-	ERV-Alpha-Mpen-RT
NC_133163.1.4	NC_133163.1	0.864	1	0	21929891	21930523	-	ERV-Alpha-Mpen-RT
NC_133163.1.5	NC_133163.1	0.864	1	0	48271537	48272169	+	ERV-Alpha-Mpen-RT
NC_133163.1.6	NC_133163.1	0.866	1	0	48340535	48341167	-	ERV-Alpha-Mpen-RT
NC_133163.1.7	NC_133163.1	0.861	1	0	48657365	48657997	-	ERV-Alpha-Mpen-RT
NC_133163.1.8	NC_133163.1	0.86	1	0	53068438	53069071	-	ERV-Alpha-Mpen-RT
NC_133163.1.9	NC_133163.1	0.864	1	0	53840688	53841320	+	ERV-Alpha-Mpen-RT
NC_133163.1.10	NC_133163.1	0.863	1	0	53864905	53865537	+	ERV-Alpha-Mpen-RT
NC_133163.1.11	NC_133163.1	0.859	1	0	54889076	54889708	-	ERV-Alpha-Mpen-RT
NC_133163.1.12	NC_133163.1	0.859	1	0	56176051	56176683	+	ERV-Alpha-Mpen-RT
NC_133163.1.13	NC_133163.1	0.856	1	0	57415142	57415774	+	ERV-Alpha-Mpen-RT
NC_133163.1.14	NC_133163.1	0.864	1	0	58000515	58001147	-	ERV-Alpha-Mpen-RT
NC_133163.1.15	NC_133163.1	0.861	1	0	60288649	60289281	+	ERV-Alpha-Mpen-RT
NC_133163.1.16	NC_133163.1	0.883	1	0	60682367	60682999	+	ERV-Alpha-Mpen-RT
NC_133163.1.17	NC_133163.1	0.863	1	0	63357495	63358127	+	ERV-Alpha-Mpen-RT
NC_133163.1.18	NC_133163.1	0.864	1	0	63737691	63738323	-	ERV-Alpha-Mpen-RT
NC_133163.1.19	NC_133163.1	0.885	1	0	65319321	65319953	+	ERV-Alpha-Mpen-RT
NC_133163.1.20	NC_133163.1	0.864	1	0	66545299	66545931	+	ERV-Alpha-Mpen-RT
NC_133163.1.21	NC_133163.1	0.877	1	0	76154783	76155415	-	ERV-Alpha-Mpen-RT
NC_133163.1.22	NC_133163.1	0.866	0.9415	0	82393929	82394524	-	ERV-Alpha-Mpen-RT
NC_133163.1.23	NC_133163.1	0.864	1	0	90189825	90190457	+	ERV-Alpha-Mpen-RT
NC_133163.1.24	NC_133163.1	0.864	1	0	92874578	92875210	+	ERV-Alpha-Mpen-RT
NC_133163.1.25	NC_133163.1	0.861	1	0	95600926	95601558	+	ERV-Alpha-Mpen-RT
NC_133163.1.26	NC_133163.1	0.864	1	0	95927643	95928275	-	ERV-Alpha-Mpen-RT
NC_133163.1.27	NC_133163.1	0.863	1	0	100118213	100118845	-	ERV-Alpha-Mpen-RT
NC_133163.1.28	NC_133163.1	0.848	1	0	103026605	103027237	-	ERV-Alpha-Mpen-RT
NC_133163.1.29	NC_133163.1	0.863	1	0	103170665	103171297	+	ERV-Alpha-Mpen-RT
NC_133163.1.30	NC_133163.1	0.861	1	0	105293812	105294444	+	ERV-Alpha-Mpen-RT
NC_133163.1.31	NC_133163.1	0.863	1	0	106533406	106534038	-	ERV-Alpha-Mpen-RT
NC_133163.1.32	NC_133163.1	0.864	1	0	107181754	107182386	-	ERV-Alpha-Mpen-RT
NC_133163.1.33	NC_133163.1	0.859	1	0	117243817	117244449	+	ERV-Alpha-Mpen-RT
NC_133164.1.1	NC_133164.1	0.956	1	0	12677806	12678438	+	ERV-Alpha-Mpen-RT
NC_133164.1.2	NC_133164.1	0.863	1	0	18561093	18561725	-	ERV-Alpha-Mpen-RT
NC_133164.1.3	NC_133164.1	0.853	1	0	18574588	18575220	-	ERV-Alpha-Mpen-RT
NC_133164.1.4	NC_133164.1	0.858	1	0	18668361	18668993	+	ERV-Alpha-Mpen-RT
NC_133164.1.5	NC_133164.1	0.858	1	0	24183285	24183917	-	ERV-Alpha-Mpen-RT
NC_133164.1.6	NC_133164.1	0.864	1	0	24739670	24740302	-	ERV-Alpha-Mpen-RT
NC_133164.1.7	NC_133164.1	0.864	1	0	28582638	28583270	-	ERV-Alpha-Mpen-RT
NC_133164.1.8	NC_133164.1	0.866	1	0	29409761	29410393	+	ERV-Alpha-Mpen-RT
NC_133164.1.9	NC_133164.1	0.863	1	0	38108285	38108917	-	ERV-Alpha-Mpen-RT
NC_133164.1.10	NC_133164.1	0.883	1	0	38669010	38669642	+	ERV-Alpha-Mpen-RT
NC_133164.1.11	NC_133164.1	0.864	1	0	38996672	38997304	+	ERV-Alpha-Mpen-RT
NC_133164.1.12	NC_133164.1	0.861	1	0	39081877	39082509	-	ERV-Alpha-Mpen-RT
NC_133164.1.13	NC_133164.1	0.863	1	0	43565944	43566576	-	ERV-Alpha-Mpen-RT
NC_133164.1.14	NC_133164.1	0.866	1	0	51182816	51183448	+	ERV-Alpha-Mpen-RT
NC_133164.1.15	NC_133164.1	0.858	1	0	51429888	51430520	+	ERV-Alpha-Mpen-RT
NC_133164.1.16	NC_133164.1	0.861	1	0	51835859	51836491	-	ERV-Alpha-Mpen-RT
NC_133164.1.17	NC_133164.1	0.864	1	0	52008119	52008751	-	ERV-Alpha-Mpen-RT
NC_133164.1.18	NC_133164.1	0.86	0.9953	0	53302361	53302990	+	ERV-Alpha-Mpen-RT
NC_133164.1.19	NC_133164.1	0.855	1	0	58550987	58551619	-	ERV-Alpha-Mpen-RT
NC_133164.1.20	NC_133164.1	0.861	1	0	59251038	59251670	+	ERV-Alpha-Mpen-RT
NC_133164.1.21	NC_133164.1	0.864	1	0	61271959	61272591	+	ERV-Alpha-Mpen-RT
NC_133164.1.22	NC_133164.1	0.866	1	0	62313902	62314534	+	ERV-Alpha-Mpen-RT
NC_133164.1.23	NC_133164.1	0.863	1	0	64966720	64967352	-	ERV-Alpha-Mpen-RT
NC_133164.1.24	NC_133164.1	0.863	1	0	65474313	65474945	-	ERV-Alpha-Mpen-RT
NC_133164.1.25	NC_133164.1	0.864	1	0	65900867	65901499	+	ERV-Alpha-Mpen-RT
NC_133164.1.26	NC_133164.1	0.863	1	0	77746536	77747168	+	ERV-Alpha-Mpen-RT
NC_133164.1.27	NC_133164.1	0.861	1	0	78257558	78258190	+	ERV-Alpha-Mpen-RT
NC_133164.1.28	NC_133164.1	0.861	1	0	79823075	79823707	-	ERV-Alpha-Mpen-RT
NC_133164.1.29	NC_133164.1	0.861	0.9858	0	80806026	80806649	-	ERV-Alpha-Mpen-RT
NC_133164.1.30	NC_133164.1	0.858	1	0	82822091	82822723	+	ERV-Alpha-Mpen-RT
NC_133164.1.31	NC_133164.1	0.863	1	0	82856646	82857278	+	ERV-Alpha-Mpen-RT
NC_133164.1.32	NC_133164.1	0.863	1	0	83115041	83115673	-	ERV-Alpha-Mpen-RT
NC_133164.1.33	NC_133164.1	0.864	1	0	88360133	88360765	+	ERV-Alpha-Mpen-RT
NC_133164.1.34	NC_133164.1	0.861	1	0	94378702	94379334	+	ERV-Alpha-Mpen-RT
NC_133164.1.35	NC_133164.1	0.864	1	0	100448078	100448710	-	ERV-Alpha-Mpen-RT
NC_133164.1.36	NC_133164.1	0.859	1	0	115463789	115464421	-	ERV-Alpha-Mpen-RT
NC_133165.1.1	NC_133165.1	0.863	1	0	11431650	11432282	+	ERV-Alpha-Mpen-RT
NC_133165.1.2	NC_133165.1	0.858	1	0	20944417	20945049	-	ERV-Alpha-Mpen-RT
NC_133165.1.3	NC_133165.1	0.858	1	0	20988727	20989359	+	ERV-Alpha-Mpen-RT
NC_133165.1.4	NC_133165.1	0.864	1	0	29308642	29309274	-	ERV-Alpha-Mpen-RT
NC_133165.1.5	NC_133165.1	0.861	1	0	31656616	31657248	+	ERV-Alpha-Mpen-RT
NC_133165.1.6	NC_133165.1	0.864	1	0	32252172	32252804	-	ERV-Alpha-Mpen-RT
NC_133165.1.7	NC_133165.1	0.863	1	0	32894363	32894995	+	ERV-Alpha-Mpen-RT
NC_133165.1.8	NC_133165.1	0.842	1	0	33626966	33627584	-	ERV-Alpha-Mpen-RT
NC_133165.1.9	NC_133165.1	0.844	1	0	34711961	34712587	-	ERV-Alpha-Mpen-RT
NC_133165.1.10	NC_133165.1	0.863	1	0	37463939	37464571	-	ERV-Alpha-Mpen-RT
NC_133165.1.11	NC_133165.1	0.858	1	0	48279741	48280373	-	ERV-Alpha-Mpen-RT
NC_133165.1.12	NC_133165.1	0.861	1	0	49251975	49252607	+	ERV-Alpha-Mpen-RT
NC_133165.1.13	NC_133165.1	0.864	1	0	60158102	60158734	-	ERV-Alpha-Mpen-RT
NC_133165.1.14	NC_133165.1	0.859	1	0	63803890	63804522	+	ERV-Alpha-Mpen-RT
NC_133165.1.15	NC_133165.1	0.953	1	0	65265691	65266323	-	ERV-Alpha-Mpen-RT
NC_133165.1.16	NC_133165.1	0.804	0.9668	1.47e-161	69703777	69704346	+	ERV-Alpha-Mpen-RT
NC_133165.1.17	NC_133165.1	0.864	1	0	73234191	73234823	-	ERV-Alpha-Mpen-RT
NC_133165.1.18	NC_133165.1	0.861	1	0	74076488	74077120	+	ERV-Alpha-Mpen-RT
NC_133165.1.19	NC_133165.1	0.858	1	0	74082582	74083214	+	ERV-Alpha-Mpen-RT
NC_133165.1.20	NC_133165.1	0.864	1	0	86751751	86752383	-	ERV-Alpha-Mpen-RT
NC_133165.1.21	NC_133165.1	0.861	1	0	87432015	87432647	+	ERV-Alpha-Mpen-RT
NC_133165.1.22	NC_133165.1	0.863	1	0	91806170	91806802	-	ERV-Alpha-Mpen-RT
NC_133165.1.23	NC_133165.1	0.861	1	0	91901833	91902465	-	ERV-Alpha-Mpen-RT
NC_133165.1.24	NC_133165.1	0.954	1	0	92493681	92494313	+	ERV-Alpha-Mpen-RT
NC_133165.1.25	NC_133165.1	0.863	1	0	104430660	104431292	+	ERV-Alpha-Mpen-RT
NC_133166.1.1	NC_133166.1	0.856	1	0	25688469	25689101	-	ERV-Alpha-Mpen-RT
NC_133166.1.2	NC_133166.1	0.861	1	0	26734128	26734760	+	ERV-Alpha-Mpen-RT
NC_133166.1.3	NC_133166.1	0.864	1	0	26782864	26783496	-	ERV-Alpha-Mpen-RT
NC_133166.1.4	NC_133166.1	0.859	1	0	28282096	28282728	-	ERV-Alpha-Mpen-RT
NC_133166.1.5	NC_133166.1	0.864	1	0	41925458	41926090	+	ERV-Alpha-Mpen-RT
NC_133166.1.6	NC_133166.1	0.864	1	0	42014181	42014813	-	ERV-Alpha-Mpen-RT
NC_133166.1.7	NC_133166.1	0.861	1	0	42901820	42902452	-	ERV-Alpha-Mpen-RT
NC_133166.1.8	NC_133166.1	0.864	1	0	42938273	42938905	+	ERV-Alpha-Mpen-RT
NC_133166.1.9	NC_133166.1	0.859	1	0	43180639	43181271	+	ERV-Alpha-Mpen-RT
NC_133166.1.10	NC_133166.1	0.861	0.9968	0	44463265	44463895	-	ERV-Alpha-Mpen-RT
NC_133166.1.11	NC_133166.1	0.864	1	0	45511520	45512152	+	ERV-Alpha-Mpen-RT
NC_133166.1.12	NC_133166.1	0.863	1	0	45548466	45549098	+	ERV-Alpha-Mpen-RT
NC_133166.1.13	NC_133166.1	0.863	1	0	46267342	46267974	+	ERV-Alpha-Mpen-RT
NC_133166.1.14	NC_133166.1	0.863	1	0	46555959	46556591	-	ERV-Alpha-Mpen-RT
NC_133166.1.15	NC_133166.1	0.859	1	0	50055063	50055695	-	ERV-Alpha-Mpen-RT
NC_133166.1.16	NC_133166.1	0.861	1	0	53054328	53054960	+	ERV-Alpha-Mpen-RT
NC_133166.1.17	NC_133166.1	0.861	1	0	64763171	64763803	-	ERV-Alpha-Mpen-RT
NC_133166.1.18	NC_133166.1	0.864	1	0	66936403	66937035	-	ERV-Alpha-Mpen-RT
NC_133166.1.19	NC_133166.1	0.863	1	0	71572407	71573039	-	ERV-Alpha-Mpen-RT
NC_133166.1.20	NC_133166.1	0.861	1	0	73839612	73840244	+	ERV-Alpha-Mpen-RT
NC_133166.1.21	NC_133166.1	0.864	1	0	73868763	73869395	+	ERV-Alpha-Mpen-RT
NC_133167.1.1	NC_133167.1	0.861	1	0	6981170	6981802	+	ERV-Alpha-Mpen-RT
NC_133167.1.2	NC_133167.1	0.864	1	0	18183408	18184040	+	ERV-Alpha-Mpen-RT
NC_133167.1.3	NC_133167.1	0.863	1	0	20292929	20293561	+	ERV-Alpha-Mpen-RT
NC_133167.1.4	NC_133167.1	0.861	1	0	24404022	24404654	+	ERV-Alpha-Mpen-RT
NC_133167.1.5	NC_133167.1	0.864	1	0	31427434	31428066	+	ERV-Alpha-Mpen-RT
NC_133167.1.6	NC_133167.1	0.863	1	0	43600692	43601324	-	ERV-Alpha-Mpen-RT
NC_133167.1.7	NC_133167.1	0.864	1	0	45139499	45140131	-	ERV-Alpha-Mpen-RT
NC_133167.1.8	NC_133167.1	0.864	1	0	46931666	46932298	+	ERV-Alpha-Mpen-RT
NC_133167.1.9	NC_133167.1	0.861	1	0	48298615	48299247	+	ERV-Alpha-Mpen-RT
NC_133167.1.10	NC_133167.1	0.861	1	0	49447087	49447719	-	ERV-Alpha-Mpen-RT
NC_133167.1.11	NC_133167.1	0.864	1	0	53282021	53282653	+	ERV-Alpha-Mpen-RT
NC_133167.1.12	NC_133167.1	0.863	1	0	55975026	55975658	-	ERV-Alpha-Mpen-RT
NC_133167.1.13	NC_133167.1	0.864	1	0	61423192	61423824	+	ERV-Alpha-Mpen-RT
NC_133167.1.14	NC_133167.1	0.866	1	0	61598142	61598774	-	ERV-Alpha-Mpen-RT
NC_133167.1.15	NC_133167.1	0.864	1	0	63124541	63125173	-	ERV-Alpha-Mpen-RT
NC_133167.1.16	NC_133167.1	0.956	1	0	67447740	67448372	+	ERV-Alpha-Mpen-RT
NC_133167.1.17	NC_133167.1	0.864	1	0	76146116	76146748	-	ERV-Alpha-Mpen-RT
NC_133167.1.18	NC_133167.1	0.949	1	0	76219276	76219908	+	ERV-Alpha-Mpen-RT
NC_133167.1.19	NC_133167.1	0.863	1	0	80055671	80056303	+	ERV-Alpha-Mpen-RT
NC_133167.1.20	NC_133167.1	0.866	1	0	81407987	81408619	+	ERV-Alpha-Mpen-RT
NC_133167.1.21	NC_133167.1	0.859	1	0	84970145	84970777	-	ERV-Alpha-Mpen-RT
NC_133167.1.22	NC_133167.1	0.864	1	0	90319002	90319634	+	ERV-Alpha-Mpen-RT
NC_133168.1.1	NC_133168.1	0.863	1	0	12552181	12552813	+	ERV-Alpha-Mpen-RT
NC_133168.1.2	NC_133168.1	0.856	1	0	21158719	21159350	-	ERV-Alpha-Mpen-RT
NC_133168.1.3	NC_133168.1	0.859	1	0	21715906	21716538	-	ERV-Alpha-Mpen-RT
NC_133168.1.4	NC_133168.1	0.864	1	0	21804094	21804726	-	ERV-Alpha-Mpen-RT
NC_133168.1.5	NC_133168.1	0.856	1	0	26908850	26909482	-	ERV-Alpha-Mpen-RT
NC_133168.1.6	NC_133168.1	0.856	1	0	27053059	27053691	+	ERV-Alpha-Mpen-RT
NC_133168.1.7	NC_133168.1	0.863	1	0	27398995	27399627	+	ERV-Alpha-Mpen-RT
NC_133168.1.8	NC_133168.1	0.853	1	0	32866964	32867596	-	ERV-Alpha-Mpen-RT
NC_133168.1.9	NC_133168.1	0.853	1	0	33639848	33640480	+	ERV-Alpha-Mpen-RT
NC_133168.1.10	NC_133168.1	0.864	1	0	35001382	35002014	-	ERV-Alpha-Mpen-RT
NC_133168.1.11	NC_133168.1	0.859	1	0	44617154	44617786	-	ERV-Alpha-Mpen-RT
NC_133168.1.12	NC_133168.1	0.861	1	0	48580546	48581178	-	ERV-Alpha-Mpen-RT
NC_133168.1.13	NC_133168.1	0.859	1	0	50140638	50141270	+	ERV-Alpha-Mpen-RT
NC_133168.1.14	NC_133168.1	0.864	1	0	50402192	50402824	-	ERV-Alpha-Mpen-RT
NC_133168.1.15	NC_133168.1	0.861	1	0	51662661	51663293	+	ERV-Alpha-Mpen-RT
NC_133168.1.16	NC_133168.1	0.864	1	0	57598308	57598940	+	ERV-Alpha-Mpen-RT
NC_133168.1.17	NC_133168.1	0.856	1	0	59592666	59593298	+	ERV-Alpha-Mpen-RT
NC_133168.1.18	NC_133168.1	0.864	1	0	61055782	61056414	-	ERV-Alpha-Mpen-RT
NC_133168.1.19	NC_133168.1	0.864	1	0	68682823	68683455	+	ERV-Alpha-Mpen-RT
NC_133168.1.20	NC_133168.1	0.864	1	0	74310607	74311239	-	ERV-Alpha-Mpen-RT
NC_133168.1.21	NC_133168.1	0.864	1	0	75600735	75601367	-	ERV-Alpha-Mpen-RT
NC_133168.1.22	NC_133168.1	0.864	1	0	82899390	82900022	+	ERV-Alpha-Mpen-RT
NC_133168.1.23	NC_133168.1	0.861	1	0	83496653	83497285	+	ERV-Alpha-Mpen-RT
NC_133168.1.24	NC_133168.1	0.864	1	0	88681239	88681871	+	ERV-Alpha-Mpen-RT
NC_133169.1.1	NC_133169.1	0.877	1	0	10336687	10337319	+	ERV-Alpha-Mpen-RT
NC_133169.1.2	NC_133169.1	0.859	1	0	14837413	14838045	-	ERV-Alpha-Mpen-RT
NC_133169.1.3	NC_133169.1	0.875	1	0	23130147	23130779	+	ERV-Alpha-Mpen-RT
NC_133169.1.4	NC_133169.1	0.866	1	0	26581812	26582444	-	ERV-Alpha-Mpen-RT
NC_133169.1.5	NC_133169.1	0.877	1	0	27877599	27878231	-	ERV-Alpha-Mpen-RT
NC_133169.1.6	NC_133169.1	0.852	1	0	28630941	28631573	+	ERV-Alpha-Mpen-RT
NC_133169.1.7	NC_133169.1	0.864	1	0	32210846	32211478	-	ERV-Alpha-Mpen-RT
NC_133169.1.8	NC_133169.1	0.863	1	0	41916436	41917068	+	ERV-Alpha-Mpen-RT
NC_133169.1.9	NC_133169.1	0.864	1	0	42455476	42456107	+	ERV-Alpha-Mpen-RT
NC_133169.1.10	NC_133169.1	0.861	1	0	42666776	42667408	-	ERV-Alpha-Mpen-RT
NC_133169.1.11	NC_133169.1	0.856	1	0	43299085	43299717	+	ERV-Alpha-Mpen-RT
NC_133169.1.12	NC_133169.1	0.858	1	0	44259979	44260611	+	ERV-Alpha-Mpen-RT
NC_133169.1.13	NC_133169.1	0.864	1	0	46284311	46284943	-	ERV-Alpha-Mpen-RT
NC_133169.1.14	NC_133169.1	0.861	1	0	46423331	46423962	-	ERV-Alpha-Mpen-RT
NC_133169.1.15	NC_133169.1	0.863	1	0	47036876	47037508	-	ERV-Alpha-Mpen-RT
NC_133169.1.16	NC_133169.1	0.864	1	0	47424065	47424697	-	ERV-Alpha-Mpen-RT
NC_133169.1.17	NC_133169.1	0.864	1	0	48058235	48058867	+	ERV-Alpha-Mpen-RT
NC_133169.1.18	NC_133169.1	0.863	1	0	49905208	49905840	-	ERV-Alpha-Mpen-RT
NC_133169.1.19	NC_133169.1	0.867	1	0	52647132	52647764	-	ERV-Alpha-Mpen-RT
NC_133169.1.20	NC_133169.1	0.878	1	0	54021835	54022467	-	ERV-Alpha-Mpen-RT
NC_133169.1.21	NC_133169.1	0.861	1	0	57206534	57207166	+	ERV-Alpha-Mpen-RT
NC_133169.1.22	NC_133169.1	0.863	1	0	57854109	57854741	-	ERV-Alpha-Mpen-RT
NC_133169.1.23	NC_133169.1	0.863	1	0	72803145	72803777	-	ERV-Alpha-Mpen-RT
NC_133169.1.24	NC_133169.1	0.863	1	0	73372113	73372745	-	ERV-Alpha-Mpen-RT
NC_133169.1.25	NC_133169.1	0.864	1	0	80506359	80506991	-	ERV-Alpha-Mpen-RT
NC_133170.1.1	NC_133170.1	0.861	1	0	1382525	1383157	-	ERV-Alpha-Mpen-RT
NC_133170.1.2	NC_133170.1	0.863	1	0	3929548	3930180	+	ERV-Alpha-Mpen-RT
NC_133170.1.3	NC_133170.1	0.863	1	0	15704969	15705601	-	ERV-Alpha-Mpen-RT
NC_133170.1.4	NC_133170.1	0.866	1	0	28378485	28379117	-	ERV-Alpha-Mpen-RT
NC_133170.1.5	NC_133170.1	0.863	1	0	32724192	32724824	-	ERV-Alpha-Mpen-RT
NC_133170.1.6	NC_133170.1	0.864	1	0	32954754	32955386	-	ERV-Alpha-Mpen-RT
NC_133170.1.7	NC_133170.1	0.951	1	0	38972336	38972968	+	ERV-Alpha-Mpen-RT
NC_133170.1.8	NC_133170.1	0.864	1	0	39350242	39350874	-	ERV-Alpha-Mpen-RT
NC_133170.1.9	NC_133170.1	0.861	1	0	43164079	43164711	+	ERV-Alpha-Mpen-RT
NC_133170.1.10	NC_133170.1	0.861	0.9968	0	60891626	60892256	-	ERV-Alpha-Mpen-RT
NC_133170.1.11	NC_133170.1	0.861	1	0	72247311	72247943	-	ERV-Alpha-Mpen-RT
NC_133171.1.1	NC_133171.1	0.864	1	0	23701884	23702516	-	ERV-Alpha-Mpen-RT
NC_133171.1.2	NC_133171.1	0.863	1	0	28466424	28467056	+	ERV-Alpha-Mpen-RT
NC_133171.1.3	NC_133171.1	0.948	1	0	29619878	29620510	+	ERV-Alpha-Mpen-RT
NC_133171.1.4	NC_133171.1	0.858	1	0	34810998	34811630	-	ERV-Alpha-Mpen-RT
NC_133171.1.5	NC_133171.1	0.863	1	0	35412012	35412644	-	ERV-Alpha-Mpen-RT
NC_133171.1.6	NC_133171.1	0.864	1	0	50605478	50606110	-	ERV-Alpha-Mpen-RT
NC_133171.1.7	NC_133171.1	0.878	1	0	52250673	52251305	+	ERV-Alpha-Mpen-RT
NC_133171.1.8	NC_133171.1	0.861	1	0	52892423	52893055	+	ERV-Alpha-Mpen-RT
NC_133171.1.9	NC_133171.1	0.861	1	0	54911511	54912143	+	ERV-Alpha-Mpen-RT
NC_133171.1.10	NC_133171.1	0.855	1	0	56059550	56060182	-	ERV-Alpha-Mpen-RT
NC_133171.1.11	NC_133171.1	0.856	1	0	61750783	61751415	-	ERV-Alpha-Mpen-RT
NC_133171.1.12	NC_133171.1	0.861	1	0	62200160	62200792	+	ERV-Alpha-Mpen-RT
NC_133171.1.13	NC_133171.1	0.861	1	0	65117096	65117728	+	ERV-Alpha-Mpen-RT
NC_133172.1.1	NC_133172.1	0.863	1	0	2330447	2331079	+	ERV-Alpha-Mpen-RT
NC_133172.1.2	NC_133172.1	0.863	1	0	2963675	2964307	+	ERV-Alpha-Mpen-RT
NC_133172.1.3	NC_133172.1	0.861	1	0	14246361	14246993	+	ERV-Alpha-Mpen-RT
NC_133172.1.4	NC_133172.1	0.864	1	0	30012513	30013145	+	ERV-Alpha-Mpen-RT
NC_133172.1.5	NC_133172.1	0.861	1	0	40097028	40097660	-	ERV-Alpha-Mpen-RT
NC_133172.1.6	NC_133172.1	0.863	1	0	40288376	40289008	-	ERV-Alpha-Mpen-RT
NC_133172.1.7	NC_133172.1	0.864	1	0	43771339	43771971	+	ERV-Alpha-Mpen-RT
NC_133173.1.1	NC_133173.1	0.866	1	0	20964580	20965212	+	ERV-Alpha-Mpen-RT
NC_133174.1.1	NC_133174.1	0.855	1	0	20684974	20685606	+	ERV-Alpha-Mpen-RT
NC_133174.1.2	NC_133174.1	0.864	1	0	30013869	30014501	+	ERV-Alpha-Mpen-RT
NC_133174.1.3	NC_133174.1	0.859	1	0	30601856	30602488	-	ERV-Alpha-Mpen-RT
NC_133174.1.4	NC_133174.1	0.861	1	0	38366911	38367543	+	ERV-Alpha-Mpen-RT
NC_133174.1.5	NC_133174.1	0.859	1	0	40219875	40220507	+	ERV-Alpha-Mpen-RT
NC_133174.1.6	NC_133174.1	0.863	1	0	50676548	50677180	-	ERV-Alpha-Mpen-RT
NC_133174.1.7	NC_133174.1	0.863	1	0	62152200	62152832	-	ERV-Alpha-Mpen-RT
NC_133174.1.8	NC_133174.1	0.864	1	0	67146989	67147621	-	ERV-Alpha-Mpen-RT
NC_133174.1.9	NC_133174.1	0.856	1	0	69483610	69484242	+	ERV-Alpha-Mpen-RT
NC_133174.1.10	NC_133174.1	0.861	1	0	69552471	69553103	-	ERV-Alpha-Mpen-RT
NC_133174.1.11	NC_133174.1	0.85	1	0	71015321	71015953	-	ERV-Alpha-Mpen-RT
NC_133174.1.12	NC_133174.1	0.859	1	0	73402242	73402874	-	ERV-Alpha-Mpen-RT
NC_133174.1.13	NC_133174.1	0.859	1	0	73874376	73875008	-	ERV-Alpha-Mpen-RT
NC_133174.1.14	NC_133174.1	0.856	1	0	86960415	86961047	+	ERV-Alpha-Mpen-RT
NC_133174.1.15	NC_133174.1	0.864	1	0	87767104	87767736	-	ERV-Alpha-Mpen-RT
NC_133174.1.16	NC_133174.1	0.853	1	0	92993197	92993829	+	ERV-Alpha-Mpen-RT
NC_133174.1.17	NC_133174.1	0.864	1	0	95791337	95791969	-	ERV-Alpha-Mpen-RT
NC_133174.1.18	NC_133174.1	0.864	1	0	100736961	100737593	+	ERV-Alpha-Mpen-RT
NC_133174.1.19	NC_133174.1	0.863	1	0	102353821	102354453	-	ERV-Alpha-Mpen-RT
NC_133174.1.20	NC_133174.1	0.842	1	0	106644283	106644902	+	ERV-Alpha-Mpen-RT
NC_133174.1.21	NC_133174.1	0.842	1	0	106694787	106695406	-	ERV-Alpha-Mpen-RT
NC_133174.1.22	NC_133174.1	0.859	1	0	110314788	110315419	+	ERV-Alpha-Mpen-RT
NC_133174.1.23	NC_133174.1	0.874	1	0	110613252	110613884	-	ERV-Alpha-Mpen-RT
NC_133174.1.24	NC_133174.1	0.863	1	0	111252799	111253431	-	ERV-Alpha-Mpen-RT
NC_133174.1.25	NC_133174.1	0.859	1	0	111711179	111711811	+	ERV-Alpha-Mpen-RT
NC_133174.1.26	NC_133174.1	0.853	1	0	118071001	118071633	-	ERV-Alpha-Mpen-RT
NC_133174.1.27	NC_133174.1	0.863	1	0	118231610	118232242	-	ERV-Alpha-Mpen-RT
NC_133174.1.28	NC_133174.1	0.853	1	0	121012306	121012938	-	ERV-Alpha-Mpen-RT
NC_133174.1.29	NC_133174.1	0.861	1	0	124602799	124603431	+	ERV-Alpha-Mpen-RT
NC_133174.1.30	NC_133174.1	0.863	1	0	127968187	127968819	+	ERV-Alpha-Mpen-RT
NC_133174.1.31	NC_133174.1	0.859	1	0	131234882	131235514	+	ERV-Alpha-Mpen-RT
NC_133174.1.32	NC_133174.1	0.864	1	0	140626265	140626897	+	ERV-Alpha-Mpen-RT
NC_133175.1.1	NC_133175.1	0.852	1	0	3451150	3451782	+	ERV-Alpha-Mpen-RT
NW_027332167.1.1	NW_027332167.1	0.859	1	0	263163	263795	+	ERV-Alpha-Mpen-RT
NW_027332167.1.2	NW_027332167.1	0.859	1	0	511154	511786	+	ERV-Alpha-Mpen-RT
NW_027332167.1.3	NW_027332167.1	0.861	1	0	959135	959767	+	ERV-Alpha-Mpen-RT
NW_027332167.1.4	NW_027332167.1	0.861	1	0	1607936	1608568	+	ERV-Alpha-Mpen-RT
NW_027332167.1.5	NW_027332167.1	0.861	1	0	2960119	2960751	+	ERV-Alpha-Mpen-RT
NW_027332167.1.6	NW_027332167.1	0.858	1	0	3076315	3076947	+	ERV-Alpha-Mpen-RT
NW_027332167.1.7	NW_027332167.1	0.858	1	0	3399069	3399701	+	ERV-Alpha-Mpen-RT
NW_027332176.1.1	NW_027332176.1	0.861	1	0	172042	172674	-	ERV-Alpha-Mpen-RT
NW_027332176.1.2	NW_027332176.1	0.861	1	0	345042	345674	-	ERV-Alpha-Mpen-RT
NC_133156.1.1	NC_133156.1	0.987	1	0	1671966	1672415	-	ERV-Beta.a-Mpen-RT
NC_133156.1.2	NC_133156.1	0.991	1	0	2943549	2943998	-	ERV-Beta.a-Mpen-RT
NC_133156.1.3	NC_133156.1	0.984	1	0	63645638	63646087	+	ERV-Beta.a-Mpen-RT
NC_133156.1.4	NC_133156.1	0.98	1	0	98968812	98969261	-	ERV-Beta.a-Mpen-RT
NC_133156.1.5	NC_133156.1	0.982	1	0	145128832	145129281	-	ERV-Beta.a-Mpen-RT
NC_133156.1.6	NC_133156.1	0.991	1	0	155073045	155073494	-	ERV-Beta.a-Mpen-RT
NC_133156.1.7	NC_133156.1	0.984	1	0	160943530	160943979	+	ERV-Beta.a-Mpen-RT
NC_133156.1.8	NC_133156.1	0.987	0.8556	0	179378948	179379332	-	ERV-Beta.a-Mpen-RT
NC_133156.1.9	NC_133156.1	0.987	1	0	179430187	179430636	-	ERV-Beta.a-Mpen-RT
NC_133156.1.10	NC_133156.1	0.984	1	0	183405167	183405616	+	ERV-Beta.a-Mpen-RT
NC_133156.1.11	NC_133156.1	0.989	1	0	188487753	188488202	+	ERV-Beta.a-Mpen-RT
NC_133156.1.12	NC_133156.1	0.987	1	0	204143509	204143958	-	ERV-Beta.a-Mpen-RT
NC_133157.1.1	NC_133157.1	0.989	1	0	39848494	39848943	+	ERV-Beta.a-Mpen-RT
NC_133157.1.2	NC_133157.1	0.984	1	0	76805352	76805801	-	ERV-Beta.a-Mpen-RT
NC_133157.1.3	NC_133157.1	0.987	1	0	77207289	77207738	-	ERV-Beta.a-Mpen-RT
NC_133157.1.4	NC_133157.1	0.984	1	0	102356172	102356621	-	ERV-Beta.a-Mpen-RT
NC_133157.1.5	NC_133157.1	0.987	1	0	132642098	132642547	-	ERV-Beta.a-Mpen-RT
NC_133157.1.6	NC_133157.1	0.987	1	0	143869678	143870127	-	ERV-Beta.a-Mpen-RT
NC_133157.1.7	NC_133157.1	0.987	1	0	146126605	146127054	-	ERV-Beta.a-Mpen-RT
NC_133157.1.8	NC_133157.1	0.984	1	0	171870808	171871257	-	ERV-Beta.a-Mpen-RT
NC_133157.1.9	NC_133157.1	0.984	1	0	174009596	174010045	-	ERV-Beta.a-Mpen-RT
NC_133157.1.10	NC_133157.1	0.984	1	0	184293702	184294151	-	ERV-Beta.a-Mpen-RT
NC_133158.1.1	NC_133158.1	0.987	1	0	41932131	41932580	-	ERV-Beta.a-Mpen-RT
NC_133158.1.2	NC_133158.1	0.984	1	0	56252689	56253138	+	ERV-Beta.a-Mpen-RT
NC_133158.1.3	NC_133158.1	0.98	1	0	166844032	166844481	+	ERV-Beta.a-Mpen-RT
NC_133158.1.4	NC_133158.1	0.982	1	0	171817894	171818343	+	ERV-Beta.a-Mpen-RT
NC_133158.1.5	NC_133158.1	0.984	1	0	187047069	187047518	-	ERV-Beta.a-Mpen-RT
NC_133159.1.1	NC_133159.1	0.984	1	0	3952736	3953185	+	ERV-Beta.a-Mpen-RT
NC_133159.1.2	NC_133159.1	0.98	1	0	50744643	50745092	+	ERV-Beta.a-Mpen-RT
NC_133159.1.3	NC_133159.1	0.982	1	0	105759672	105760121	+	ERV-Beta.a-Mpen-RT
NC_133160.1.1	NC_133160.1	0.984	1	0	38104769	38105218	-	ERV-Beta.a-Mpen-RT
NC_133160.1.2	NC_133160.1	0.984	1	0	91157393	91157842	+	ERV-Beta.a-Mpen-RT
NC_133160.1.3	NC_133160.1	0.987	1	0	156858284	156858733	+	ERV-Beta.a-Mpen-RT
NC_133160.1.4	NC_133160.1	0.984	1	0	163611458	163611907	+	ERV-Beta.a-Mpen-RT
NC_133161.1.1	NC_133161.1	0.987	1	0	47025625	47026074	-	ERV-Beta.a-Mpen-RT
NC_133161.1.2	NC_133161.1	0.984	1	0	57718635	57719084	-	ERV-Beta.a-Mpen-RT
NC_133161.1.3	NC_133161.1	0.987	1	0	108486456	108486905	-	ERV-Beta.a-Mpen-RT
NC_133161.1.4	NC_133161.1	0.982	1	0	148324120	148324569	+	ERV-Beta.a-Mpen-RT
NC_133162.1.1	NC_133162.1	0.987	1	0	32357682	32358131	+	ERV-Beta.a-Mpen-RT
NC_133162.1.2	NC_133162.1	0.984	1	0	106490862	106491311	-	ERV-Beta.a-Mpen-RT
NC_133162.1.3	NC_133162.1	0.989	1	0	108796061	108796510	-	ERV-Beta.a-Mpen-RT
NC_133163.1.1	NC_133163.1	0.982	1	0	35491193	35491642	+	ERV-Beta.a-Mpen-RT
NC_133163.1.2	NC_133163.1	0.987	1	0	76809094	76809543	-	ERV-Beta.a-Mpen-RT
NC_133164.1.1	NC_133164.1	0.984	1	0	31466618	31467067	-	ERV-Beta.a-Mpen-RT
NC_133164.1.2	NC_133164.1	0.984	1	0	44150417	44150866	-	ERV-Beta.a-Mpen-RT
NC_133164.1.3	NC_133164.1	0.987	1	0	50224341	50224790	-	ERV-Beta.a-Mpen-RT
NC_133164.1.4	NC_133164.1	0.984	1	0	64594297	64594746	+	ERV-Beta.a-Mpen-RT
NC_133164.1.5	NC_133164.1	0.987	1	0	64736797	64737246	-	ERV-Beta.a-Mpen-RT
NC_133164.1.6	NC_133164.1	0.984	1	0	65496016	65496465	-	ERV-Beta.a-Mpen-RT
NC_133165.1.1	NC_133165.1	0.984	1	0	66951687	66952136	-	ERV-Beta.a-Mpen-RT
NC_133165.1.2	NC_133165.1	0.984	1	0	85413444	85413893	-	ERV-Beta.a-Mpen-RT
NC_133166.1.1	NC_133166.1	0.987	1	0	28383607	28384056	-	ERV-Beta.a-Mpen-RT
NC_133166.1.2	NC_133166.1	0.984	1	0	30601822	30602271	+	ERV-Beta.a-Mpen-RT
NC_133166.1.3	NC_133166.1	0.984	1	0	62120760	62121209	+	ERV-Beta.a-Mpen-RT
NC_133167.1.1	NC_133167.1	0.982	1	0	19532931	19533380	-	ERV-Beta.a-Mpen-RT
NC_133167.1.2	NC_133167.1	0.98	1	0	33511791	33512240	-	ERV-Beta.a-Mpen-RT
NC_133167.1.3	NC_133167.1	0.984	1	0	57108625	57109074	+	ERV-Beta.a-Mpen-RT
NC_133168.1.1	NC_133168.1	0.984	1	0	40062406	40062855	-	ERV-Beta.a-Mpen-RT
NC_133168.1.2	NC_133168.1	0.987	1	0	59309724	59310173	+	ERV-Beta.a-Mpen-RT
NC_133168.1.3	NC_133168.1	0.984	1	0	86181548	86181997	-	ERV-Beta.a-Mpen-RT
NC_133169.1.1	NC_133169.1	0.982	1	0	14248875	14249324	-	ERV-Beta.a-Mpen-RT
NC_133171.1.1	NC_133171.1	0.984	1	0	62284949	62285398	-	ERV-Beta.a-Mpen-RT
NC_133171.1.2	NC_133171.1	0.987	1	0	62349882	62350331	-	ERV-Beta.a-Mpen-RT
NC_133172.1.1	NC_133172.1	0.984	1	0	58787458	58787907	-	ERV-Beta.a-Mpen-RT
NC_133174.1.1	NC_133174.1	0.987	1	0	40610207	40610656	+	ERV-Beta.a-Mpen-RT
NC_133174.1.2	NC_133174.1	0.987	1	0	70292933	70293382	+	ERV-Beta.a-Mpen-RT
NC_133174.1.3	NC_133174.1	0.987	1	0	83901745	83902194	+	ERV-Beta.a-Mpen-RT
NC_133174.1.4	NC_133174.1	0.982	1	0	106738414	106738863	-	ERV-Beta.a-Mpen-RT
NC_133158.1.1	NC_133158.1	0.975	1	0	109080229	109080867	-	ERV-Beta.b-Mpen-RT
NC_133158.1.2	NC_133158.1	0.964	1	0	146862155	146862793	+	ERV-Beta.b-Mpen-RT
NC_133158.1.3	NC_133158.1	0.984	1	0	177923754	177924392	+	ERV-Beta.b-Mpen-RT
NC_133158.1.4	NC_133158.1	0.975	1	0	182235121	182235757	+	ERV-Beta.b-Mpen-RT
NC_133159.1.1	NC_133159.1	0.984	1	0	106992471	106993108	+	ERV-Beta.b-Mpen-RT
NC_133160.1.1	NC_133160.1	0.987	1	0	48567860	48568498	+	ERV-Beta.b-Mpen-RT
NC_133160.1.2	NC_133160.1	0.967	1	0	62450235	62450867	+	ERV-Beta.b-Mpen-RT
NC_133160.1.3	NC_133160.1	0.972	1	0	117924813	117925451	+	ERV-Beta.b-Mpen-RT
NC_133161.1.1	NC_133161.1	0.984	1	0	14676197	14676835	-	ERV-Beta.b-Mpen-RT
NC_133163.1.1	NC_133163.1	0.983	1	0	49805463	49806102	-	ERV-Beta.b-Mpen-RT
NC_133163.1.2	NC_133163.1	0.987	1	0	73317314	73317951	-	ERV-Beta.b-Mpen-RT
NC_133163.1.3	NC_133163.1	0.966	1	0	75744588	75745225	+	ERV-Beta.b-Mpen-RT
NC_133164.1.1	NC_133164.1	0.978	1	0	58475117	58475755	+	ERV-Beta.b-Mpen-RT
NC_133164.1.2	NC_133164.1	0.972	1	0	58951923	58952561	-	ERV-Beta.b-Mpen-RT
NC_133165.1.1	NC_133165.1	0.973	1	0	8129333	8129971	+	ERV-Beta.b-Mpen-RT
NC_133165.1.2	NC_133165.1	0.984	1	0	42544498	42545136	-	ERV-Beta.b-Mpen-RT
NC_133165.1.3	NC_133165.1	0.977	1	0	46157459	46158100	+	ERV-Beta.b-Mpen-RT
NC_133169.1.1	NC_133169.1	0.962	1	0	32097833	32098470	+	ERV-Beta.b-Mpen-RT
NC_133169.1.2	NC_133169.1	0.969	1	0	41394822	41395460	+	ERV-Beta.b-Mpen-RT
NC_133169.1.3	NC_133169.1	0.934	1	0	42351505	42352117	-	ERV-Beta.b-Mpen-RT
NC_133174.1.1	NC_133174.1	0.976	0.9969	0	54124928	54125564	-	ERV-Beta.b-Mpen-RT
NC_133174.1.2	NC_133174.1	0.962	1	0	54242400	54243037	-	ERV-Beta.b-Mpen-RT
NC_133174.1.3	NC_133174.1	0.98	1	0	83966175	83966813	-	ERV-Beta.b-Mpen-RT
NC_133174.1.4	NC_133174.1	0.984	1	0	105686132	105686770	+	ERV-Beta.b-Mpen-RT
NC_133174.1.5	NC_133174.1	0.975	1	0	120548863	120549502	+	ERV-Beta.b-Mpen-RT
NC_133175.1.1	NC_133175.1	0.941	1	0	910603	911238	+	ERV-Beta.b-Mpen-RT
NC_133156.1.1	NC_133156.1	0.879	1	0	2891661	2892302	+	ERV-Gamma.a-Mpen-RT
NC_133156.1.2	NC_133156.1	0.883	1	0	4805595	4806236	-	ERV-Gamma.a-Mpen-RT
NC_133156.1.3	NC_133156.1	0.877	1	0	8550881	8551520	-	ERV-Gamma.a-Mpen-RT
NC_133156.1.4	NC_133156.1	0.879	1	0	29363705	29364346	-	ERV-Gamma.a-Mpen-RT
NC_133156.1.5	NC_133156.1	0.874	1	0	55849945	55850586	-	ERV-Gamma.a-Mpen-RT
NC_133156.1.6	NC_133156.1	0.869	1	0	62122244	62122885	-	ERV-Gamma.a-Mpen-RT
NC_133156.1.7	NC_133156.1	0.872	1	0	105025192	105025833	-	ERV-Gamma.a-Mpen-RT
NC_133156.1.8	NC_133156.1	0.877	1	0	151488095	151488736	-	ERV-Gamma.a-Mpen-RT
NC_133156.1.9	NC_133156.1	0.875	1	0	165049554	165050195	+	ERV-Gamma.a-Mpen-RT
NC_133156.1.10	NC_133156.1	0.882	1	0	168061185	168061826	-	ERV-Gamma.a-Mpen-RT
NC_133156.1.11	NC_133156.1	0.872	1	0	178330338	178330979	+	ERV-Gamma.a-Mpen-RT
NC_133156.1.12	NC_133156.1	0.854	1	0	182975743	182976386	+	ERV-Gamma.a-Mpen-RT
NC_133156.1.13	NC_133156.1	0.868	1	0	200221447	200222088	+	ERV-Gamma.a-Mpen-RT
NC_133157.1.1	NC_133157.1	0.875	1	0	39666091	39666732	-	ERV-Gamma.a-Mpen-RT
NC_133157.1.2	NC_133157.1	0.874	1	0	70254546	70255187	-	ERV-Gamma.a-Mpen-RT
NC_133157.1.3	NC_133157.1	0.885	1	0	72174480	72175121	-	ERV-Gamma.a-Mpen-RT
NC_133157.1.4	NC_133157.1	0.875	1	0	77072100	77072741	+	ERV-Gamma.a-Mpen-RT
NC_133157.1.5	NC_133157.1	0.885	1	0	87514333	87514974	+	ERV-Gamma.a-Mpen-RT
NC_133157.1.6	NC_133157.1	0.885	0.9984	0	87546685	87547325	+	ERV-Gamma.a-Mpen-RT
NC_133157.1.7	NC_133157.1	0.885	0.9984	0	87625695	87626335	-	ERV-Gamma.a-Mpen-RT
NC_133157.1.8	NC_133157.1	0.883	1	0	87658082	87658723	-	ERV-Gamma.a-Mpen-RT
NC_133157.1.9	NC_133157.1	0.872	1	0	95788722	95789363	+	ERV-Gamma.a-Mpen-RT
NC_133157.1.10	NC_133157.1	0.874	1	0	102522649	102523290	+	ERV-Gamma.a-Mpen-RT
NC_133157.1.11	NC_133157.1	0.869	1	0	107812083	107812724	+	ERV-Gamma.a-Mpen-RT
NC_133157.1.12	NC_133157.1	0.877	0.9891	0	110563183	110563817	+	ERV-Gamma.a-Mpen-RT
NC_133157.1.13	NC_133157.1	0.875	1	0	121919997	121920638	+	ERV-Gamma.a-Mpen-RT
NC_133157.1.14	NC_133157.1	0.88	1	0	128465969	128466610	-	ERV-Gamma.a-Mpen-RT
NC_133157.1.15	NC_133157.1	0.874	1	0	130338698	130339339	+	ERV-Gamma.a-Mpen-RT
NC_133157.1.16	NC_133157.1	0.877	1	0	168432538	168433179	-	ERV-Gamma.a-Mpen-RT
NC_133157.1.17	NC_133157.1	0.885	1	0	173996833	173997474	+	ERV-Gamma.a-Mpen-RT
NC_133157.1.18	NC_133157.1	0.877	1	0	178685994	178686635	+	ERV-Gamma.a-Mpen-RT
NC_133157.1.19	NC_133157.1	0.871	1	0	193717434	193718072	+	ERV-Gamma.a-Mpen-RT
NC_133158.1.1	NC_133158.1	0.874	1	0	25227682	25228323	-	ERV-Gamma.a-Mpen-RT
NC_133158.1.2	NC_133158.1	0.882	1	0	45218426	45219067	+	ERV-Gamma.a-Mpen-RT
NC_133158.1.3	NC_133158.1	0.869	1	0	47773072	47773712	+	ERV-Gamma.a-Mpen-RT
NC_133158.1.4	NC_133158.1	0.874	1	0	80712449	80713090	-	ERV-Gamma.a-Mpen-RT
NC_133158.1.5	NC_133158.1	0.875	1	0	107482559	107483200	+	ERV-Gamma.a-Mpen-RT
NC_133158.1.6	NC_133158.1	0.872	1	0	108100346	108100987	-	ERV-Gamma.a-Mpen-RT
NC_133158.1.7	NC_133158.1	0.877	1	0	116710433	116711074	+	ERV-Gamma.a-Mpen-RT
NC_133158.1.8	NC_133158.1	0.882	1	0	171147840	171148481	+	ERV-Gamma.a-Mpen-RT
NC_133158.1.9	NC_133158.1	0.888	1	0	171387757	171388396	-	ERV-Gamma.a-Mpen-RT
NC_133158.1.10	NC_133158.1	0.888	1	0	177295420	177296061	-	ERV-Gamma.a-Mpen-RT
NC_133158.1.11	NC_133158.1	0.872	1	0	185172902	185173543	-	ERV-Gamma.a-Mpen-RT
NC_133158.1.12	NC_133158.1	0.863	1	0	187202417	187203054	+	ERV-Gamma.a-Mpen-RT
NC_133158.1.13	NC_133158.1	0.875	1	0	197790031	197790672	-	ERV-Gamma.a-Mpen-RT
NC_133159.1.1	NC_133159.1	0.882	1	0	87251644	87252285	-	ERV-Gamma.a-Mpen-RT
NC_133159.1.2	NC_133159.1	0.877	1	0	102695648	102696289	+	ERV-Gamma.a-Mpen-RT
NC_133159.1.3	NC_133159.1	0.874	1	0	106354083	106354724	+	ERV-Gamma.a-Mpen-RT
NC_133159.1.4	NC_133159.1	0.88	1	0	109961207	109961848	-	ERV-Gamma.a-Mpen-RT
NC_133159.1.5	NC_133159.1	0.869	1	0	110086150	110086791	-	ERV-Gamma.a-Mpen-RT
NC_133159.1.6	NC_133159.1	0.88	1	0	110463737	110464378	-	ERV-Gamma.a-Mpen-RT
NC_133159.1.7	NC_133159.1	0.874	1	0	110490298	110490939	-	ERV-Gamma.a-Mpen-RT
NC_133159.1.8	NC_133159.1	0.872	1	0	110727364	110728005	-	ERV-Gamma.a-Mpen-RT
NC_133159.1.9	NC_133159.1	0.879	1	0	111003291	111003932	-	ERV-Gamma.a-Mpen-RT
NC_133159.1.10	NC_133159.1	0.88	1	0	111588535	111589176	+	ERV-Gamma.a-Mpen-RT
NC_133159.1.11	NC_133159.1	0.875	1	0	111615628	111616269	+	ERV-Gamma.a-Mpen-RT
NC_133159.1.12	NC_133159.1	0.88	1	0	170146598	170147239	+	ERV-Gamma.a-Mpen-RT
NC_133160.1.1	NC_133160.1	0.865	1	0	48202052	48202694	+	ERV-Gamma.a-Mpen-RT
NC_133160.1.2	NC_133160.1	0.874	1	0	50902608	50903249	+	ERV-Gamma.a-Mpen-RT
NC_133160.1.3	NC_133160.1	0.871	1	0	56035010	56035651	+	ERV-Gamma.a-Mpen-RT
NC_133160.1.4	NC_133160.1	0.872	1	0	56466689	56467330	+	ERV-Gamma.a-Mpen-RT
NC_133160.1.5	NC_133160.1	0.866	1	0	98928061	98928701	+	ERV-Gamma.a-Mpen-RT
NC_133160.1.6	NC_133160.1	0.875	1	0	99466044	99466685	+	ERV-Gamma.a-Mpen-RT
NC_133160.1.7	NC_133160.1	0.876	0.9891	0	103234633	103235267	+	ERV-Gamma.a-Mpen-RT
NC_133160.1.8	NC_133160.1	0.857	1	0	105988013	105988654	-	ERV-Gamma.a-Mpen-RT
NC_133160.1.9	NC_133160.1	0.872	1	0	117894830	117895471	-	ERV-Gamma.a-Mpen-RT
NC_133160.1.10	NC_133160.1	0.875	1	0	122355774	122356415	-	ERV-Gamma.a-Mpen-RT
NC_133160.1.11	NC_133160.1	0.871	1	0	128651533	128652174	-	ERV-Gamma.a-Mpen-RT
NC_133161.1.1	NC_133161.1	0.883	1	0	9846451	9847092	+	ERV-Gamma.a-Mpen-RT
NC_133161.1.2	NC_133161.1	0.874	1	0	14665941	14666582	-	ERV-Gamma.a-Mpen-RT
NC_133161.1.3	NC_133161.1	0.872	1	0	38092710	38093351	-	ERV-Gamma.a-Mpen-RT
NC_133161.1.4	NC_133161.1	0.88	1	0	52629204	52629845	-	ERV-Gamma.a-Mpen-RT
NC_133161.1.5	NC_133161.1	0.874	1	0	63878332	63878973	-	ERV-Gamma.a-Mpen-RT
NC_133161.1.6	NC_133161.1	0.869	1	0	78048861	78049500	-	ERV-Gamma.a-Mpen-RT
NC_133161.1.7	NC_133161.1	0.871	1	0	109996610	109997251	+	ERV-Gamma.a-Mpen-RT
NC_133161.1.8	NC_133161.1	0.883	1	0	110236089	110236730	+	ERV-Gamma.a-Mpen-RT
NC_133161.1.9	NC_133161.1	0.875	1	0	110262843	110263481	+	ERV-Gamma.a-Mpen-RT
NC_133161.1.10	NC_133161.1	0.875	1	0	113774837	113775478	-	ERV-Gamma.a-Mpen-RT
NC_133161.1.11	NC_133161.1	0.871	1	0	113901107	113901748	+	ERV-Gamma.a-Mpen-RT
NC_133161.1.12	NC_133161.1	0.885	1	0	123835858	123836497	-	ERV-Gamma.a-Mpen-RT
NC_133162.1.1	NC_133162.1	0.88	1	0	19623699	19624340	-	ERV-Gamma.a-Mpen-RT
NC_133162.1.2	NC_133162.1	0.885	1	0	45616438	45617079	+	ERV-Gamma.a-Mpen-RT
NC_133162.1.3	NC_133162.1	0.875	1	0	46715631	46716272	-	ERV-Gamma.a-Mpen-RT
NC_133162.1.4	NC_133162.1	0.882	1	0	61743307	61743948	-	ERV-Gamma.a-Mpen-RT
NC_133162.1.5	NC_133162.1	0.843	1	0	66847161	66847786	+	ERV-Gamma.a-Mpen-RT
NC_133162.1.6	NC_133162.1	0.868	1	0	69883796	69884438	-	ERV-Gamma.a-Mpen-RT
NC_133162.1.7	NC_133162.1	0.869	1	0	82062434	82063075	+	ERV-Gamma.a-Mpen-RT
NC_133162.1.8	NC_133162.1	0.874	1	0	86312732	86313373	-	ERV-Gamma.a-Mpen-RT
NC_133162.1.9	NC_133162.1	0.882	1	0	88550660	88551301	-	ERV-Gamma.a-Mpen-RT
NC_133162.1.10	NC_133162.1	0.875	1	0	88719013	88719654	+	ERV-Gamma.a-Mpen-RT
NC_133162.1.11	NC_133162.1	0.871	1	0	93682506	93683147	+	ERV-Gamma.a-Mpen-RT
NC_133162.1.12	NC_133162.1	0.874	1	0	93790488	93791129	-	ERV-Gamma.a-Mpen-RT
NC_133162.1.13	NC_133162.1	0.879	1	0	109531582	109532223	+	ERV-Gamma.a-Mpen-RT
NC_133163.1.1	NC_133163.1	0.869	1	0	18750628	18751269	-	ERV-Gamma.a-Mpen-RT
NC_133163.1.2	NC_133163.1	0.869	1	0	20686258	20686899	+	ERV-Gamma.a-Mpen-RT
NC_133163.1.3	NC_133163.1	0.869	1	0	35420460	35421098	+	ERV-Gamma.a-Mpen-RT
NC_133163.1.4	NC_133163.1	0.879	1	0	54545548	54546189	-	ERV-Gamma.a-Mpen-RT
NC_133163.1.5	NC_133163.1	0.872	1	0	56068477	56069118	+	ERV-Gamma.a-Mpen-RT
NC_133163.1.6	NC_133163.1	0.879	1	0	67517185	67517826	-	ERV-Gamma.a-Mpen-RT
NC_133163.1.7	NC_133163.1	0.879	1	0	72392589	72393230	-	ERV-Gamma.a-Mpen-RT
NC_133164.1.1	NC_133164.1	0.864	1	0	52333	52965	+	ERV-Gamma.a-Mpen-RT
NC_133164.1.2	NC_133164.1	0.879	1	0	35697135	35697776	-	ERV-Gamma.a-Mpen-RT
NC_133164.1.3	NC_133164.1	0.877	1	0	43716237	43716879	-	ERV-Gamma.a-Mpen-RT
NC_133164.1.4	NC_133164.1	0.869	1	0	49503565	49504206	+	ERV-Gamma.a-Mpen-RT
NC_133164.1.5	NC_133164.1	0.877	1	0	53653338	53653979	+	ERV-Gamma.a-Mpen-RT
NC_133164.1.6	NC_133164.1	0.874	1	0	58399635	58400276	-	ERV-Gamma.a-Mpen-RT
NC_133164.1.7	NC_133164.1	0.866	1	0	62305349	62305984	+	ERV-Gamma.a-Mpen-RT
NC_133164.1.8	NC_133164.1	0.874	1	0	73898160	73898801	+	ERV-Gamma.a-Mpen-RT
NC_133165.1.1	NC_133165.1	0.88	1	0	16728370	16729011	+	ERV-Gamma.a-Mpen-RT
NC_133165.1.2	NC_133165.1	0.877	1	0	21937542	21938183	-	ERV-Gamma.a-Mpen-RT
NC_133165.1.3	NC_133165.1	0.875	1	0	23118981	23119622	+	ERV-Gamma.a-Mpen-RT
NC_133165.1.4	NC_133165.1	0.875	1	0	23601766	23602407	-	ERV-Gamma.a-Mpen-RT
NC_133165.1.5	NC_133165.1	0.883	1	0	60831298	60831939	-	ERV-Gamma.a-Mpen-RT
NC_133165.1.6	NC_133165.1	0.883	1	0	60836057	60836698	-	ERV-Gamma.a-Mpen-RT
NC_133165.1.7	NC_133165.1	0.883	1	0	60840816	60841457	-	ERV-Gamma.a-Mpen-RT
NC_133165.1.8	NC_133165.1	0.875	1	0	71846448	71847087	-	ERV-Gamma.a-Mpen-RT
NC_133165.1.9	NC_133165.1	0.875	1	0	75533981	75534622	+	ERV-Gamma.a-Mpen-RT
NC_133165.1.10	NC_133165.1	0.875	1	0	83331831	83332472	+	ERV-Gamma.a-Mpen-RT
NC_133165.1.11	NC_133165.1	0.875	1	0	89159863	89160504	-	ERV-Gamma.a-Mpen-RT
NC_133166.1.1	NC_133166.1	0.875	1	0	43281270	43281911	-	ERV-Gamma.a-Mpen-RT
NC_133166.1.2	NC_133166.1	0.877	1	0	44879543	44880184	+	ERV-Gamma.a-Mpen-RT
NC_133166.1.3	NC_133166.1	0.872	1	0	44943994	44944635	+	ERV-Gamma.a-Mpen-RT
NC_133166.1.4	NC_133166.1	0.872	1	0	46239459	46240100	-	ERV-Gamma.a-Mpen-RT
NC_133166.1.5	NC_133166.1	0.872	1	0	71076684	71077325	-	ERV-Gamma.a-Mpen-RT
NC_133166.1.6	NC_133166.1	0.871	1	0	73899188	73899829	+	ERV-Gamma.a-Mpen-RT
NC_133166.1.7	NC_133166.1	0.88	1	0	76720378	76721019	+	ERV-Gamma.a-Mpen-RT
NC_133166.1.8	NC_133166.1	0.875	1	0	85086588	85087229	+	ERV-Gamma.a-Mpen-RT
NC_133166.1.9	NC_133166.1	0.879	1	0	117630655	117631296	+	ERV-Gamma.a-Mpen-RT
NC_133167.1.1	NC_133167.1	0.879	1	0	24388823	24389464	-	ERV-Gamma.a-Mpen-RT
NC_133167.1.2	NC_133167.1	0.866	0.9984	0	25224169	25224807	-	ERV-Gamma.a-Mpen-RT
NC_133167.1.3	NC_133167.1	0.88	1	0	36554243	36554884	-	ERV-Gamma.a-Mpen-RT
NC_133167.1.4	NC_133167.1	0.874	1	0	48752585	48753226	-	ERV-Gamma.a-Mpen-RT
NC_133167.1.5	NC_133167.1	0.864	1	0	66439117	66439758	+	ERV-Gamma.a-Mpen-RT
NC_133168.1.1	NC_133168.1	0.879	1	0	26322868	26323509	+	ERV-Gamma.a-Mpen-RT
NC_133168.1.2	NC_133168.1	0.875	1	0	26358958	26359599	-	ERV-Gamma.a-Mpen-RT
NC_133168.1.3	NC_133168.1	0.875	1	0	27250830	27251468	-	ERV-Gamma.a-Mpen-RT
NC_133168.1.4	NC_133168.1	0.882	1	0	29026474	29027115	-	ERV-Gamma.a-Mpen-RT
NC_133168.1.5	NC_133168.1	0.883	1	0	29091592	29092233	-	ERV-Gamma.a-Mpen-RT
NC_133168.1.6	NC_133168.1	0.871	1	0	31030738	31031379	+	ERV-Gamma.a-Mpen-RT
NC_133168.1.7	NC_133168.1	0.869	1	0	31944800	31945441	+	ERV-Gamma.a-Mpen-RT
NC_133168.1.8	NC_133168.1	0.874	1	0	34666499	34667140	-	ERV-Gamma.a-Mpen-RT
NC_133168.1.9	NC_133168.1	0.871	1	0	77045477	77046118	+	ERV-Gamma.a-Mpen-RT
NC_133168.1.10	NC_133168.1	0.877	1	0	81827974	81828614	+	ERV-Gamma.a-Mpen-RT
NC_133168.1.11	NC_133168.1	0.869	1	0	85488832	85489473	-	ERV-Gamma.a-Mpen-RT
NC_133168.1.12	NC_133168.1	0.877	1	0	88206384	88207025	-	ERV-Gamma.a-Mpen-RT
NC_133169.1.1	NC_133169.1	0.877	1	0	19396168	19396809	-	ERV-Gamma.a-Mpen-RT
NC_133169.1.2	NC_133169.1	0.877	1	0	29625767	29626408	+	ERV-Gamma.a-Mpen-RT
NC_133169.1.3	NC_133169.1	0.866	1	0	40466745	40467386	-	ERV-Gamma.a-Mpen-RT
NC_133169.1.4	NC_133169.1	0.88	1	0	45743694	45744335	-	ERV-Gamma.a-Mpen-RT
NC_133169.1.5	NC_133169.1	0.871	1	0	48073675	48074316	+	ERV-Gamma.a-Mpen-RT
NC_133169.1.6	NC_133169.1	0.872	1	0	51996862	51997503	-	ERV-Gamma.a-Mpen-RT
NC_133169.1.7	NC_133169.1	0.875	1	0	63956111	63956752	-	ERV-Gamma.a-Mpen-RT
NC_133169.1.8	NC_133169.1	0.877	1	0	65039429	65040070	+	ERV-Gamma.a-Mpen-RT
NC_133169.1.9	NC_133169.1	0.892	0.9984	0	65929881	65930521	+	ERV-Gamma.a-Mpen-RT
NC_133169.1.10	NC_133169.1	0.88	1	0	71669680	71670321	+	ERV-Gamma.a-Mpen-RT
NC_133169.1.11	NC_133169.1	0.869	1	0	73300440	73301081	+	ERV-Gamma.a-Mpen-RT
NC_133170.1.1	NC_133170.1	0.869	1	0	6765470	6766111	-	ERV-Gamma.a-Mpen-RT
NC_133170.1.2	NC_133170.1	0.95	1	0	6842161	6842802	+	ERV-Gamma.a-Mpen-RT
NC_133170.1.3	NC_133170.1	0.872	1	0	7415906	7416547	+	ERV-Gamma.a-Mpen-RT
NC_133170.1.4	NC_133170.1	0.88	1	0	23148073	23148714	+	ERV-Gamma.a-Mpen-RT
NC_133170.1.5	NC_133170.1	0.882	1	0	24028009	24028650	+	ERV-Gamma.a-Mpen-RT
NC_133170.1.6	NC_133170.1	0.874	1	0	29660326	29660967	+	ERV-Gamma.a-Mpen-RT
NC_133170.1.7	NC_133170.1	0.88	1	0	36414592	36415233	-	ERV-Gamma.a-Mpen-RT
NC_133170.1.8	NC_133170.1	0.871	1	0	37169528	37170169	-	ERV-Gamma.a-Mpen-RT
NC_133170.1.9	NC_133170.1	0.877	1	0	38839519	38840160	-	ERV-Gamma.a-Mpen-RT
NC_133170.1.10	NC_133170.1	0.872	1	0	38945232	38945873	-	ERV-Gamma.a-Mpen-RT
NC_133170.1.11	NC_133170.1	0.872	0.9984	0	57010077	57010717	-	ERV-Gamma.a-Mpen-RT
NC_133170.1.12	NC_133170.1	0.877	1	0	87748142	87748783	+	ERV-Gamma.a-Mpen-RT
NC_133171.1.1	NC_133171.1	0.864	1	0	431298	431939	+	ERV-Gamma.a-Mpen-RT
NC_133171.1.2	NC_133171.1	0.871	1	0	55522157	55522788	+	ERV-Gamma.a-Mpen-RT
NC_133171.1.3	NC_133171.1	0.863	1	0	62970141	62970779	+	ERV-Gamma.a-Mpen-RT
NC_133171.1.4	NC_133171.1	0.877	1	0	63266526	63267167	-	ERV-Gamma.a-Mpen-RT
NC_133171.1.5	NC_133171.1	0.866	1	0	65383537	65384178	-	ERV-Gamma.a-Mpen-RT
NC_133171.1.6	NC_133171.1	0.877	1	0	65392665	65393306	-	ERV-Gamma.a-Mpen-RT
NC_133171.1.7	NC_133171.1	0.871	1	0	65866055	65866695	-	ERV-Gamma.a-Mpen-RT
NC_133171.1.8	NC_133171.1	0.874	1	0	65873324	65873964	+	ERV-Gamma.a-Mpen-RT
NC_133171.1.9	NC_133171.1	0.879	1	0	65897751	65898392	+	ERV-Gamma.a-Mpen-RT
NC_133172.1.1	NC_133172.1	0.866	1	0	17131034	17131669	+	ERV-Gamma.a-Mpen-RT
NC_133172.1.2	NC_133172.1	0.871	1	0	17396548	17397189	-	ERV-Gamma.a-Mpen-RT
NC_133172.1.3	NC_133172.1	0.882	1	0	18052589	18053229	-	ERV-Gamma.a-Mpen-RT
NC_133172.1.4	NC_133172.1	0.874	1	0	19324055	19324696	-	ERV-Gamma.a-Mpen-RT
NC_133172.1.5	NC_133172.1	0.882	1	0	27322466	27323107	+	ERV-Gamma.a-Mpen-RT
NC_133172.1.6	NC_133172.1	0.872	1	0	27331473	27332114	+	ERV-Gamma.a-Mpen-RT
NC_133172.1.7	NC_133172.1	0.875	1	0	43443471	43444112	+	ERV-Gamma.a-Mpen-RT
NC_133173.1.1	NC_133173.1	0.869	1	0	15903594	15904235	-	ERV-Gamma.a-Mpen-RT
NC_133173.1.2	NC_133173.1	0.874	1	0	24630939	24631579	-	ERV-Gamma.a-Mpen-RT
NC_133174.1.1	NC_133174.1	0.877	1	0	26221794	26222435	+	ERV-Gamma.a-Mpen-RT
NC_133174.1.2	NC_133174.1	0.874	1	0	26552783	26553424	+	ERV-Gamma.a-Mpen-RT
NC_133174.1.3	NC_133174.1	0.874	1	0	27122271	27122912	-	ERV-Gamma.a-Mpen-RT
NC_133174.1.4	NC_133174.1	0.871	1	0	29554851	29555492	+	ERV-Gamma.a-Mpen-RT
NC_133174.1.5	NC_133174.1	0.885	1	0	29985534	29986175	+	ERV-Gamma.a-Mpen-RT
NC_133174.1.6	NC_133174.1	0.874	1	0	56633742	56634391	-	ERV-Gamma.a-Mpen-RT
NC_133174.1.7	NC_133174.1	0.877	1	0	56664706	56665347	-	ERV-Gamma.a-Mpen-RT
NC_133174.1.8	NC_133174.1	0.882	1	0	65105777	65106418	-	ERV-Gamma.a-Mpen-RT
NC_133174.1.9	NC_133174.1	0.883	1	0	65115730	65116371	-	ERV-Gamma.a-Mpen-RT
NC_133174.1.10	NC_133174.1	0.877	1	0	66404613	66405254	-	ERV-Gamma.a-Mpen-RT
NC_133174.1.11	NC_133174.1	0.882	1	0	69107882	69108523	+	ERV-Gamma.a-Mpen-RT
NC_133174.1.12	NC_133174.1	0.875	1	0	76367002	76367643	-	ERV-Gamma.a-Mpen-RT
NC_133174.1.13	NC_133174.1	0.871	1	0	76482864	76483505	+	ERV-Gamma.a-Mpen-RT
NC_133174.1.14	NC_133174.1	0.877	1	0	76593566	76594207	-	ERV-Gamma.a-Mpen-RT
NC_133174.1.15	NC_133174.1	0.879	1	0	76618238	76618879	-	ERV-Gamma.a-Mpen-RT
NC_133174.1.16	NC_133174.1	0.883	1	0	76707268	76707909	-	ERV-Gamma.a-Mpen-RT
NC_133174.1.17	NC_133174.1	0.871	1	0	77745209	77745850	+	ERV-Gamma.a-Mpen-RT
NC_133174.1.18	NC_133174.1	0.871	1	0	78606621	78607262	+	ERV-Gamma.a-Mpen-RT
NC_133174.1.19	NC_133174.1	0.847	1	0	78698279	78698904	+	ERV-Gamma.a-Mpen-RT
NC_133174.1.20	NC_133174.1	0.879	1	0	78822312	78822953	-	ERV-Gamma.a-Mpen-RT
NC_133174.1.21	NC_133174.1	0.872	1	0	78864277	78864918	-	ERV-Gamma.a-Mpen-RT
NC_133174.1.22	NC_133174.1	0.874	1	0	83379026	83379666	-	ERV-Gamma.a-Mpen-RT
NC_133174.1.23	NC_133174.1	0.875	1	0	85561290	85561928	+	ERV-Gamma.a-Mpen-RT
NC_133174.1.24	NC_133174.1	0.874	1	0	86216077	86216718	+	ERV-Gamma.a-Mpen-RT
NC_133174.1.25	NC_133174.1	0.876	0.9891	0	88959004	88959638	+	ERV-Gamma.a-Mpen-RT
NC_133174.1.26	NC_133174.1	0.877	1	0	106900939	106901580	+	ERV-Gamma.a-Mpen-RT
NC_133174.1.27	NC_133174.1	0.874	1	0	110414402	110415043	+	ERV-Gamma.a-Mpen-RT
NC_133174.1.28	NC_133174.1	0.882	1	0	133190829	133191470	+	ERV-Gamma.a-Mpen-RT
NC_133175.1.1	NC_133175.1	0.877	1	0	4160549	4161190	+	ERV-Gamma.a-Mpen-RT
NW_027332171.1.1	NW_027332171.1	0.869	1	0	1147050	1147691	-	ERV-Gamma.a-Mpen-RT
NC_133156.1.1	NC_133156.1	0.897	0.9984	0	2891661	2892301	+	ERV-Gamma.b-Mpen-RT
NC_133156.1.2	NC_133156.1	0.902	0.9984	0	4805596	4806236	-	ERV-Gamma.b-Mpen-RT
NC_133156.1.3	NC_133156.1	0.875	0.9984	0	8550882	8551520	-	ERV-Gamma.b-Mpen-RT
NC_133156.1.4	NC_133156.1	0.877	0.9984	0	29363706	29364346	-	ERV-Gamma.b-Mpen-RT
NC_133156.1.5	NC_133156.1	0.872	0.9984	0	55849946	55850586	-	ERV-Gamma.b-Mpen-RT
NC_133156.1.6	NC_133156.1	0.867	0.9984	0	62122245	62122885	-	ERV-Gamma.b-Mpen-RT
NC_133156.1.7	NC_133156.1	0.871	0.9984	0	105025193	105025833	-	ERV-Gamma.b-Mpen-RT
NC_133156.1.8	NC_133156.1	0.875	0.9984	0	151488096	151488736	-	ERV-Gamma.b-Mpen-RT
NC_133156.1.9	NC_133156.1	0.88	0.9984	0	165049554	165050194	+	ERV-Gamma.b-Mpen-RT
NC_133156.1.10	NC_133156.1	0.9	0.9984	0	168061186	168061826	-	ERV-Gamma.b-Mpen-RT
NC_133156.1.11	NC_133156.1	0.871	0.9984	0	178330338	178330978	+	ERV-Gamma.b-Mpen-RT
NC_133156.1.12	NC_133156.1	0.862	0.9984	0	182975743	182976385	+	ERV-Gamma.b-Mpen-RT
NC_133156.1.13	NC_133156.1	0.866	0.9984	0	200221447	200222087	+	ERV-Gamma.b-Mpen-RT
NC_133157.1.1	NC_133157.1	0.877	0.9984	0	39666092	39666732	-	ERV-Gamma.b-Mpen-RT
NC_133157.1.2	NC_133157.1	0.875	0.9984	0	70254547	70255187	-	ERV-Gamma.b-Mpen-RT
NC_133157.1.3	NC_133157.1	0.883	0.9984	0	72174481	72175121	-	ERV-Gamma.b-Mpen-RT
NC_133157.1.4	NC_133157.1	0.874	0.9984	0	77072100	77072740	+	ERV-Gamma.b-Mpen-RT
NC_133157.1.5	NC_133157.1	0.903	0.9984	0	87514333	87514973	+	ERV-Gamma.b-Mpen-RT
NC_133157.1.6	NC_133157.1	0.903	1	0	87546685	87547326	+	ERV-Gamma.b-Mpen-RT
NC_133157.1.7	NC_133157.1	0.903	1	0	87625694	87626335	-	ERV-Gamma.b-Mpen-RT
NC_133157.1.8	NC_133157.1	0.902	0.9984	0	87658083	87658723	-	ERV-Gamma.b-Mpen-RT
NC_133157.1.9	NC_133157.1	0.891	0.9984	0	95788722	95789362	+	ERV-Gamma.b-Mpen-RT
NC_133157.1.10	NC_133157.1	0.872	0.9984	0	102522649	102523289	+	ERV-Gamma.b-Mpen-RT
NC_133157.1.11	NC_133157.1	0.89	0.9907	0	107812083	107812718	+	ERV-Gamma.b-Mpen-RT
NC_133157.1.12	NC_133157.1	0.883	0.9891	0	110563183	110563817	+	ERV-Gamma.b-Mpen-RT
NC_133157.1.13	NC_133157.1	0.894	0.9984	0	121919997	121920637	+	ERV-Gamma.b-Mpen-RT
NC_133157.1.14	NC_133157.1	0.899	0.9984	0	128465970	128466610	-	ERV-Gamma.b-Mpen-RT
NC_133157.1.15	NC_133157.1	0.875	0.9984	0	130338698	130339338	+	ERV-Gamma.b-Mpen-RT
NC_133157.1.16	NC_133157.1	0.875	0.9984	0	168432539	168433179	-	ERV-Gamma.b-Mpen-RT
NC_133157.1.17	NC_133157.1	0.9	0.9984	0	173996833	173997473	+	ERV-Gamma.b-Mpen-RT
NC_133157.1.18	NC_133157.1	0.875	0.9984	0	178685994	178686634	+	ERV-Gamma.b-Mpen-RT
NC_133157.1.19	NC_133157.1	0.869	0.9984	0	193717434	193718071	+	ERV-Gamma.b-Mpen-RT
NC_133158.1.1	NC_133158.1	0.872	0.9984	0	25227683	25228323	-	ERV-Gamma.b-Mpen-RT
NC_133158.1.2	NC_133158.1	0.897	0.9984	0	45218426	45219066	+	ERV-Gamma.b-Mpen-RT
NC_133158.1.3	NC_133158.1	0.874	0.9984	0	47773072	47773711	+	ERV-Gamma.b-Mpen-RT
NC_133158.1.4	NC_133158.1	0.875	0.9984	0	80712450	80713090	-	ERV-Gamma.b-Mpen-RT
NC_133158.1.5	NC_133158.1	0.874	0.9984	0	107482559	107483199	+	ERV-Gamma.b-Mpen-RT
NC_133158.1.6	NC_133158.1	0.874	0.9984	0	108100347	108100987	-	ERV-Gamma.b-Mpen-RT
NC_133158.1.7	NC_133158.1	0.875	0.9984	0	116710433	116711073	+	ERV-Gamma.b-Mpen-RT
NC_133158.1.8	NC_133158.1	0.897	0.9984	0	171147840	171148480	+	ERV-Gamma.b-Mpen-RT
NC_133158.1.9	NC_133158.1	0.891	0.9984	0	171387758	171388396	-	ERV-Gamma.b-Mpen-RT
NC_133158.1.10	NC_133158.1	0.906	0.9984	0	177295421	177296061	-	ERV-Gamma.b-Mpen-RT
NC_133158.1.11	NC_133158.1	0.871	0.9984	0	185172903	185173543	-	ERV-Gamma.b-Mpen-RT
NC_133158.1.12	NC_133158.1	0.874	0.9984	0	187202417	187203053	+	ERV-Gamma.b-Mpen-RT
NC_133158.1.13	NC_133158.1	0.881	0.9984	0	197790032	197790672	-	ERV-Gamma.b-Mpen-RT
NC_133159.1.1	NC_133159.1	0.9	0.9984	0	87251645	87252285	-	ERV-Gamma.b-Mpen-RT
NC_133159.1.2	NC_133159.1	0.878	0.9984	0	102695648	102696288	+	ERV-Gamma.b-Mpen-RT
NC_133159.1.3	NC_133159.1	0.875	0.9984	0	106354083	106354723	+	ERV-Gamma.b-Mpen-RT
NC_133159.1.4	NC_133159.1	0.878	0.9984	0	109961208	109961848	-	ERV-Gamma.b-Mpen-RT
NC_133159.1.5	NC_133159.1	0.891	0.9984	0	110086151	110086791	-	ERV-Gamma.b-Mpen-RT
NC_133159.1.6	NC_133159.1	0.885	0.9984	0	110463738	110464378	-	ERV-Gamma.b-Mpen-RT
NC_133159.1.7	NC_133159.1	0.872	0.9984	0	110490299	110490939	-	ERV-Gamma.b-Mpen-RT
NC_133159.1.8	NC_133159.1	0.871	0.9984	0	110727365	110728005	-	ERV-Gamma.b-Mpen-RT
NC_133159.1.9	NC_133159.1	0.877	0.9984	0	111003292	111003932	-	ERV-Gamma.b-Mpen-RT
NC_133159.1.10	NC_133159.1	0.878	0.9984	0	111588535	111589175	+	ERV-Gamma.b-Mpen-RT
NC_133159.1.11	NC_133159.1	0.891	0.9984	0	111615628	111616268	+	ERV-Gamma.b-Mpen-RT
NC_133159.1.12	NC_133159.1	0.892	0.9984	0	170146598	170147238	+	ERV-Gamma.b-Mpen-RT
NC_133160.1.1	NC_133160.1	0.871	0.9984	0	48202052	48202693	+	ERV-Gamma.b-Mpen-RT
NC_133160.1.2	NC_133160.1	0.88	0.9984	0	50902608	50903248	+	ERV-Gamma.b-Mpen-RT
NC_133160.1.3	NC_133160.1	0.886	0.9984	0	56035010	56035650	+	ERV-Gamma.b-Mpen-RT
NC_133160.1.4	NC_133160.1	0.871	0.9984	0	56466689	56467329	+	ERV-Gamma.b-Mpen-RT
NC_133160.1.5	NC_133160.1	0.877	0.9984	0	98928061	98928700	+	ERV-Gamma.b-Mpen-RT
NC_133160.1.6	NC_133160.1	0.877	0.9984	0	99466044	99466684	+	ERV-Gamma.b-Mpen-RT
NC_133160.1.7	NC_133160.1	0.877	0.9891	0	103234633	103235267	+	ERV-Gamma.b-Mpen-RT
NC_133160.1.8	NC_133160.1	0.868	0.9984	0	105988014	105988654	-	ERV-Gamma.b-Mpen-RT
NC_133160.1.9	NC_133160.1	0.871	0.9984	0	117894831	117895471	-	ERV-Gamma.b-Mpen-RT
NC_133160.1.10	NC_133160.1	0.88	0.9984	0	122355775	122356415	-	ERV-Gamma.b-Mpen-RT
NC_133160.1.11	NC_133160.1	0.869	0.9984	0	128651534	128652174	-	ERV-Gamma.b-Mpen-RT
NC_133161.1.1	NC_133161.1	0.893	0.9984	0	9846451	9847091	+	ERV-Gamma.b-Mpen-RT
NC_133161.1.2	NC_133161.1	0.889	0.9984	0	14665942	14666582	-	ERV-Gamma.b-Mpen-RT
NC_133161.1.3	NC_133161.1	0.871	0.9984	0	38092711	38093351	-	ERV-Gamma.b-Mpen-RT
NC_133161.1.4	NC_133161.1	0.895	0.9984	0	52629205	52629845	-	ERV-Gamma.b-Mpen-RT
NC_133161.1.5	NC_133161.1	0.875	0.9984	0	63878333	63878973	-	ERV-Gamma.b-Mpen-RT
NC_133161.1.6	NC_133161.1	0.867	0.9984	0	78048862	78049500	-	ERV-Gamma.b-Mpen-RT
NC_133161.1.7	NC_133161.1	0.869	0.9984	0	109996610	109997250	+	ERV-Gamma.b-Mpen-RT
NC_133161.1.8	NC_133161.1	0.881	0.9984	0	110236089	110236729	+	ERV-Gamma.b-Mpen-RT
NC_133161.1.9	NC_133161.1	0.885	0.9984	0	110262843	110263480	+	ERV-Gamma.b-Mpen-RT
NC_133161.1.10	NC_133161.1	0.874	0.9984	0	113774838	113775478	-	ERV-Gamma.b-Mpen-RT
NC_133161.1.11	NC_133161.1	0.869	0.9984	0	113901107	113901747	+	ERV-Gamma.b-Mpen-RT
NC_133161.1.12	NC_133161.1	0.889	0.9984	0	123835859	123836497	-	ERV-Gamma.b-Mpen-RT
NC_133162.1.1	NC_133162.1	0.895	0.9984	0	19623700	19624340	-	ERV-Gamma.b-Mpen-RT
NC_133162.1.2	NC_133162.1	0.895	0.9984	0	45616438	45617078	+	ERV-Gamma.b-Mpen-RT
NC_133162.1.3	NC_133162.1	0.877	0.9984	0	46715632	46716272	-	ERV-Gamma.b-Mpen-RT
NC_133162.1.4	NC_133162.1	0.894	0.9984	0	61743308	61743948	-	ERV-Gamma.b-Mpen-RT
NC_133162.1.5	NC_133162.1	0.858	0.9984	0	66847161	66847785	+	ERV-Gamma.b-Mpen-RT
NC_133162.1.6	NC_133162.1	0.866	0.9984	0	69883797	69884438	-	ERV-Gamma.b-Mpen-RT
NC_133162.1.7	NC_133162.1	0.869	0.9984	0	82062434	82063074	+	ERV-Gamma.b-Mpen-RT
NC_133162.1.8	NC_133162.1	0.872	0.9984	0	86312733	86313373	-	ERV-Gamma.b-Mpen-RT
NC_133162.1.9	NC_133162.1	0.883	0.9984	0	88550661	88551301	-	ERV-Gamma.b-Mpen-RT
NC_133162.1.10	NC_133162.1	0.877	0.9984	0	88719013	88719653	+	ERV-Gamma.b-Mpen-RT
NC_133162.1.11	NC_133162.1	0.869	0.9984	0	93682506	93683146	+	ERV-Gamma.b-Mpen-RT
NC_133162.1.12	NC_133162.1	0.875	0.9984	0	93790489	93791129	-	ERV-Gamma.b-Mpen-RT
NC_133162.1.13	NC_133162.1	0.897	0.9984	0	109531582	109532222	+	ERV-Gamma.b-Mpen-RT
NC_133163.1.1	NC_133163.1	0.871	0.9984	0	18750629	18751269	-	ERV-Gamma.b-Mpen-RT
NC_133163.1.2	NC_133163.1	0.886	0.9984	0	20686258	20686898	+	ERV-Gamma.b-Mpen-RT
NC_133163.1.3	NC_133163.1	0.885	0.9984	0	35420460	35421097	+	ERV-Gamma.b-Mpen-RT
NC_133163.1.4	NC_133163.1	0.874	0.9984	0	54545549	54546189	-	ERV-Gamma.b-Mpen-RT
NC_133163.1.5	NC_133163.1	0.871	0.9984	0	56068477	56069117	+	ERV-Gamma.b-Mpen-RT
NC_133163.1.6	NC_133163.1	0.894	0.9984	0	67517186	67517826	-	ERV-Gamma.b-Mpen-RT
NC_133163.1.7	NC_133163.1	0.88	0.9984	0	72392590	72393230	-	ERV-Gamma.b-Mpen-RT
NC_133164.1.1	NC_133164.1	0.885	0.9984	0	52333	52964	+	ERV-Gamma.b-Mpen-RT
NC_133164.1.2	NC_133164.1	0.877	0.9984	0	35697136	35697776	-	ERV-Gamma.b-Mpen-RT
NC_133164.1.3	NC_133164.1	0.889	0.9984	0	43716238	43716879	-	ERV-Gamma.b-Mpen-RT
NC_133164.1.4	NC_133164.1	0.866	0.9984	0	49503565	49504205	+	ERV-Gamma.b-Mpen-RT
NC_133164.1.5	NC_133164.1	0.878	0.9984	0	53653338	53653978	+	ERV-Gamma.b-Mpen-RT
NC_133164.1.6	NC_133164.1	0.875	0.9984	0	58399636	58400276	-	ERV-Gamma.b-Mpen-RT
NC_133164.1.7	NC_133164.1	0.883	0.9984	0	62305349	62305983	+	ERV-Gamma.b-Mpen-RT
NC_133164.1.8	NC_133164.1	0.875	0.9984	0	73898160	73898800	+	ERV-Gamma.b-Mpen-RT
NC_133165.1.1	NC_133165.1	0.891	0.9984	0	16728370	16729010	+	ERV-Gamma.b-Mpen-RT
NC_133165.1.2	NC_133165.1	0.875	0.9984	0	21937543	21938183	-	ERV-Gamma.b-Mpen-RT
NC_133165.1.3	NC_133165.1	0.874	0.9984	0	23118981	23119621	+	ERV-Gamma.b-Mpen-RT
NC_133165.1.4	NC_133165.1	0.874	0.9984	0	23601767	23602407	-	ERV-Gamma.b-Mpen-RT
NC_133165.1.5	NC_133165.1	0.895	0.9984	0	60831299	60831939	-	ERV-Gamma.b-Mpen-RT
NC_133165.1.6	NC_133165.1	0.895	0.9984	0	60836058	60836698	-	ERV-Gamma.b-Mpen-RT
NC_133165.1.7	NC_133165.1	0.895	0.9984	0	60840817	60841457	-	ERV-Gamma.b-Mpen-RT
NC_133165.1.8	NC_133165.1	0.892	0.9984	0	71846449	71847087	-	ERV-Gamma.b-Mpen-RT
NC_133165.1.9	NC_133165.1	0.883	0.9984	0	75533981	75534621	+	ERV-Gamma.b-Mpen-RT
NC_133165.1.10	NC_133165.1	0.877	0.9984	0	83331831	83332471	+	ERV-Gamma.b-Mpen-RT
NC_133165.1.11	NC_133165.1	0.874	0.9984	0	89159864	89160504	-	ERV-Gamma.b-Mpen-RT
NC_133166.1.1	NC_133166.1	0.877	0.9984	0	43281271	43281911	-	ERV-Gamma.b-Mpen-RT
NC_133166.1.2	NC_133166.1	0.878	0.9984	0	44879543	44880183	+	ERV-Gamma.b-Mpen-RT
NC_133166.1.3	NC_133166.1	0.871	0.9984	0	44943994	44944634	+	ERV-Gamma.b-Mpen-RT
NC_133166.1.4	NC_133166.1	0.874	0.9984	0	46239460	46240100	-	ERV-Gamma.b-Mpen-RT
NC_133166.1.5	NC_133166.1	0.891	0.9984	0	71076685	71077325	-	ERV-Gamma.b-Mpen-RT
NC_133166.1.6	NC_133166.1	0.869	0.9984	0	73899188	73899828	+	ERV-Gamma.b-Mpen-RT
NC_133166.1.7	NC_133166.1	0.899	0.9984	0	76720378	76721018	+	ERV-Gamma.b-Mpen-RT
NC_133166.1.8	NC_133166.1	0.891	0.9984	0	85086588	85087228	+	ERV-Gamma.b-Mpen-RT
NC_133166.1.9	NC_133166.1	0.894	0.9984	0	117630655	117631295	+	ERV-Gamma.b-Mpen-RT
NC_133167.1.1	NC_133167.1	0.877	0.9984	0	24388824	24389464	-	ERV-Gamma.b-Mpen-RT
NC_133167.1.2	NC_133167.1	0.88	0.9969	0	25224170	25224807	-	ERV-Gamma.b-Mpen-RT
NC_133167.1.3	NC_133167.1	0.888	0.9984	0	36554244	36554884	-	ERV-Gamma.b-Mpen-RT
NC_133167.1.4	NC_133167.1	0.872	0.9984	0	48752586	48753226	-	ERV-Gamma.b-Mpen-RT
NC_133167.1.5	NC_133167.1	0.886	0.9984	0	66439117	66439757	+	ERV-Gamma.b-Mpen-RT
NC_133168.1.1	NC_133168.1	0.877	0.9984	0	26322868	26323508	+	ERV-Gamma.b-Mpen-RT
NC_133168.1.2	NC_133168.1	0.897	0.9984	0	26358959	26359599	-	ERV-Gamma.b-Mpen-RT
NC_133168.1.3	NC_133168.1	0.874	0.9984	0	27250831	27251468	-	ERV-Gamma.b-Mpen-RT
NC_133168.1.4	NC_133168.1	0.888	0.9984	0	29026475	29027115	-	ERV-Gamma.b-Mpen-RT
NC_133168.1.5	NC_133168.1	0.889	0.9984	0	29091593	29092233	-	ERV-Gamma.b-Mpen-RT
NC_133168.1.6	NC_133168.1	0.872	0.9984	0	31030738	31031378	+	ERV-Gamma.b-Mpen-RT
NC_133168.1.7	NC_133168.1	0.867	0.9984	0	31944800	31945440	+	ERV-Gamma.b-Mpen-RT
NC_133168.1.8	NC_133168.1	0.875	0.9984	0	34666500	34667140	-	ERV-Gamma.b-Mpen-RT
NC_133168.1.9	NC_133168.1	0.869	0.9984	0	77045477	77046117	+	ERV-Gamma.b-Mpen-RT
NC_133168.1.10	NC_133168.1	0.895	0.9984	0	81827974	81828613	+	ERV-Gamma.b-Mpen-RT
NC_133168.1.11	NC_133168.1	0.871	0.9984	0	85488833	85489473	-	ERV-Gamma.b-Mpen-RT
NC_133168.1.12	NC_133168.1	0.889	0.9984	0	88206385	88207025	-	ERV-Gamma.b-Mpen-RT
NC_133169.1.1	NC_133169.1	0.875	0.9984	0	19396169	19396809	-	ERV-Gamma.b-Mpen-RT
NC_133169.1.2	NC_133169.1	0.875	0.9984	0	29625767	29626407	+	ERV-Gamma.b-Mpen-RT
NC_133169.1.3	NC_133169.1	0.881	0.9984	0	40466746	40467386	-	ERV-Gamma.b-Mpen-RT
NC_133169.1.4	NC_133169.1	0.892	0.9984	0	45743695	45744335	-	ERV-Gamma.b-Mpen-RT
NC_133169.1.5	NC_133169.1	0.869	0.9984	0	48073675	48074315	+	ERV-Gamma.b-Mpen-RT
NC_133169.1.6	NC_133169.1	0.871	0.9984	0	51996863	51997503	-	ERV-Gamma.b-Mpen-RT
NC_133169.1.7	NC_133169.1	0.874	0.9984	0	63956112	63956752	-	ERV-Gamma.b-Mpen-RT
NC_133169.1.8	NC_133169.1	0.881	0.9984	0	65039429	65040069	+	ERV-Gamma.b-Mpen-RT
NC_133169.1.9	NC_133169.1	0.892	0.9969	0	65929881	65930520	+	ERV-Gamma.b-Mpen-RT
NC_133169.1.10	NC_133169.1	0.895	0.9984	0	71669680	71670320	+	ERV-Gamma.b-Mpen-RT
NC_133169.1.11	NC_133169.1	0.867	0.9984	0	73300440	73301080	+	ERV-Gamma.b-Mpen-RT
NC_133170.1.1	NC_133170.1	0.88	0.9984	0	6765471	6766111	-	ERV-Gamma.b-Mpen-RT
NC_133170.1.2	NC_133170.1	0.922	0.9984	0	6842161	6842801	+	ERV-Gamma.b-Mpen-RT
NC_133170.1.3	NC_133170.1	0.874	0.9984	0	7415906	7416546	+	ERV-Gamma.b-Mpen-RT
NC_133170.1.4	NC_133170.1	0.889	0.9984	0	23148073	23148713	+	ERV-Gamma.b-Mpen-RT
NC_133170.1.5	NC_133170.1	0.88	0.9984	0	24028009	24028649	+	ERV-Gamma.b-Mpen-RT
NC_133170.1.6	NC_133170.1	0.872	0.9984	0	29660326	29660966	+	ERV-Gamma.b-Mpen-RT
NC_133170.1.7	NC_133170.1	0.895	0.9984	0	36414593	36415233	-	ERV-Gamma.b-Mpen-RT
NC_133170.1.8	NC_133170.1	0.872	0.9984	0	37169529	37170169	-	ERV-Gamma.b-Mpen-RT
NC_133170.1.9	NC_133170.1	0.889	0.9984	0	38839520	38840160	-	ERV-Gamma.b-Mpen-RT
NC_133170.1.10	NC_133170.1	0.874	0.9984	0	38945233	38945873	-	ERV-Gamma.b-Mpen-RT
NC_133170.1.11	NC_133170.1	0.894	1	0	57010076	57010717	-	ERV-Gamma.b-Mpen-RT
NC_133170.1.12	NC_133170.1	0.875	0.9984	0	87748142	87748782	+	ERV-Gamma.b-Mpen-RT
NC_133171.1.1	NC_133171.1	0.863	0.9984	0	431298	431938	+	ERV-Gamma.b-Mpen-RT
NC_133171.1.2	NC_133171.1	0.886	0.9984	0	55522157	55522787	+	ERV-Gamma.b-Mpen-RT
NC_133171.1.3	NC_133171.1	0.879	0.9984	0	62970141	62970778	+	ERV-Gamma.b-Mpen-RT
NC_133171.1.4	NC_133171.1	0.875	0.9984	0	63266527	63267167	-	ERV-Gamma.b-Mpen-RT
NC_133171.1.5	NC_133171.1	0.881	0.9984	0	65383538	65384178	-	ERV-Gamma.b-Mpen-RT
NC_133171.1.6	NC_133171.1	0.883	0.9984	0	65392666	65393306	-	ERV-Gamma.b-Mpen-RT
NC_133171.1.7	NC_133171.1	0.872	0.9984	0	65866056	65866695	-	ERV-Gamma.b-Mpen-RT
NC_133171.1.8	NC_133171.1	0.872	0.9984	0	65873324	65873963	+	ERV-Gamma.b-Mpen-RT
NC_133171.1.9	NC_133171.1	0.888	0.9984	0	65897751	65898391	+	ERV-Gamma.b-Mpen-RT
NC_133172.1.1	NC_133172.1	0.875	0.9984	0	17131034	17131668	+	ERV-Gamma.b-Mpen-RT
NC_133172.1.2	NC_133172.1	0.869	0.9984	0	17396549	17397189	-	ERV-Gamma.b-Mpen-RT
NC_133172.1.3	NC_133172.1	0.891	0.9984	0	18052590	18053229	-	ERV-Gamma.b-Mpen-RT
NC_133172.1.4	NC_133172.1	0.892	0.9984	0	19324056	19324696	-	ERV-Gamma.b-Mpen-RT
NC_133172.1.5	NC_133172.1	0.897	0.9984	0	27322466	27323106	+	ERV-Gamma.b-Mpen-RT
NC_133172.1.6	NC_133172.1	0.874	0.9984	0	27331473	27332113	+	ERV-Gamma.b-Mpen-RT
NC_133172.1.7	NC_133172.1	0.874	0.9984	0	43443471	43444111	+	ERV-Gamma.b-Mpen-RT
NC_133173.1.1	NC_133173.1	0.879	0.9984	0	15903595	15904235	-	ERV-Gamma.b-Mpen-RT
NC_133173.1.2	NC_133173.1	0.889	0.9984	0	24630940	24631579	-	ERV-Gamma.b-Mpen-RT
NC_133174.1.1	NC_133174.1	0.875	0.9984	0	26221794	26222434	+	ERV-Gamma.b-Mpen-RT
NC_133174.1.2	NC_133174.1	0.872	0.9984	0	26552783	26553423	+	ERV-Gamma.b-Mpen-RT
NC_133174.1.3	NC_133174.1	0.872	0.9984	0	27122272	27122912	-	ERV-Gamma.b-Mpen-RT
NC_133174.1.4	NC_133174.1	0.869	0.9984	0	29554851	29555491	+	ERV-Gamma.b-Mpen-RT
NC_133174.1.5	NC_133174.1	0.889	0.9984	0	29985534	29986174	+	ERV-Gamma.b-Mpen-RT
NC_133174.1.6	NC_133174.1	0.872	0.9984	0	56633743	56634391	-	ERV-Gamma.b-Mpen-RT
NC_133174.1.7	NC_133174.1	0.88	0.9984	0	56664707	56665347	-	ERV-Gamma.b-Mpen-RT
NC_133174.1.8	NC_133174.1	0.894	0.9984	0	65105778	65106418	-	ERV-Gamma.b-Mpen-RT
NC_133174.1.9	NC_133174.1	0.902	0.9984	0	65115731	65116371	-	ERV-Gamma.b-Mpen-RT
NC_133174.1.10	NC_133174.1	0.891	0.9984	0	66404614	66405254	-	ERV-Gamma.b-Mpen-RT
NC_133174.1.11	NC_133174.1	0.894	0.9984	0	69107882	69108522	+	ERV-Gamma.b-Mpen-RT
NC_133174.1.12	NC_133174.1	0.877	0.9984	0	76367003	76367643	-	ERV-Gamma.b-Mpen-RT
NC_133174.1.13	NC_133174.1	0.869	0.9984	0	76482864	76483504	+	ERV-Gamma.b-Mpen-RT
NC_133174.1.14	NC_133174.1	0.875	0.9984	0	76593567	76594207	-	ERV-Gamma.b-Mpen-RT
NC_133174.1.15	NC_133174.1	0.877	0.9984	0	76618239	76618879	-	ERV-Gamma.b-Mpen-RT
NC_133174.1.16	NC_133174.1	0.899	0.9984	0	76707269	76707909	-	ERV-Gamma.b-Mpen-RT
NC_133174.1.17	NC_133174.1	0.867	0.9984	0	77745209	77745849	+	ERV-Gamma.b-Mpen-RT
NC_133174.1.18	NC_133174.1	0.869	0.9984	0	78606621	78607261	+	ERV-Gamma.b-Mpen-RT
NC_133174.1.19	NC_133174.1	0.85	0.9984	0	78698279	78698903	+	ERV-Gamma.b-Mpen-RT
NC_133174.1.20	NC_133174.1	0.897	0.9984	0	78822313	78822953	-	ERV-Gamma.b-Mpen-RT
NC_133174.1.21	NC_133174.1	0.871	0.9984	0	78864278	78864918	-	ERV-Gamma.b-Mpen-RT
NC_133174.1.22	NC_133174.1	0.881	0.9984	0	83379027	83379666	-	ERV-Gamma.b-Mpen-RT
NC_133174.1.23	NC_133174.1	0.891	0.9984	0	85561290	85561927	+	ERV-Gamma.b-Mpen-RT
NC_133174.1.24	NC_133174.1	0.872	0.9984	0	86216077	86216717	+	ERV-Gamma.b-Mpen-RT
NC_133174.1.25	NC_133174.1	0.877	0.9891	0	88959004	88959638	+	ERV-Gamma.b-Mpen-RT
NC_133174.1.26	NC_133174.1	0.878	0.9984	0	106900939	106901579	+	ERV-Gamma.b-Mpen-RT
NC_133174.1.27	NC_133174.1	0.872	0.9984	0	110414402	110415042	+	ERV-Gamma.b-Mpen-RT
NC_133174.1.28	NC_133174.1	0.9	0.9984	0	133190829	133191469	+	ERV-Gamma.b-Mpen-RT
NC_133175.1.1	NC_133175.1	0.875	0.9984	0	4160549	4161189	+	ERV-Gamma.b-Mpen-RT
NW_027332171.1.1	NW_027332171.1	0.878	0.9984	0	1147051	1147691	-	ERV-Gamma.b-Mpen-RT
NC_133156.1.1	NC_133156.1	0.95	1	0	2891661	2892302	+	ERV-Gamma.c-Mpen-RT
NC_133156.1.2	NC_133156.1	0.955	1	0	4805595	4806236	-	ERV-Gamma.c-Mpen-RT
NC_133156.1.3	NC_133156.1	0.97	1	0	8550881	8551520	-	ERV-Gamma.c-Mpen-RT
NC_133156.1.4	NC_133156.1	0.974	1	0	29363705	29364346	-	ERV-Gamma.c-Mpen-RT
NC_133156.1.5	NC_133156.1	0.972	1	0	55849945	55850586	-	ERV-Gamma.c-Mpen-RT
NC_133156.1.6	NC_133156.1	0.967	1	0	62122244	62122885	-	ERV-Gamma.c-Mpen-RT
NC_133156.1.7	NC_133156.1	0.97	1	0	105025192	105025833	-	ERV-Gamma.c-Mpen-RT
NC_133156.1.8	NC_133156.1	0.972	1	0	151488095	151488736	-	ERV-Gamma.c-Mpen-RT
NC_133156.1.9	NC_133156.1	0.919	1	0	165049554	165050195	+	ERV-Gamma.c-Mpen-RT
NC_133156.1.10	NC_133156.1	0.956	1	0	168061185	168061826	-	ERV-Gamma.c-Mpen-RT
NC_133156.1.11	NC_133156.1	0.97	1	0	178330338	178330979	+	ERV-Gamma.c-Mpen-RT
NC_133156.1.12	NC_133156.1	0.898	1	0	182975743	182976386	+	ERV-Gamma.c-Mpen-RT
NC_133156.1.13	NC_133156.1	0.966	1	0	200221447	200222088	+	ERV-Gamma.c-Mpen-RT
NC_133157.1.1	NC_133157.1	0.974	1	0	39666091	39666732	-	ERV-Gamma.c-Mpen-RT
NC_133157.1.2	NC_133157.1	0.972	1	0	70254546	70255187	-	ERV-Gamma.c-Mpen-RT
NC_133157.1.3	NC_133157.1	0.98	1	0	72174480	72175121	-	ERV-Gamma.c-Mpen-RT
NC_133157.1.4	NC_133157.1	0.974	1	0	77072100	77072741	+	ERV-Gamma.c-Mpen-RT
NC_133157.1.5	NC_133157.1	0.963	1	0	87514333	87514974	+	ERV-Gamma.c-Mpen-RT
NC_133157.1.6	NC_133157.1	0.959	0.9984	0	87546685	87547325	+	ERV-Gamma.c-Mpen-RT
NC_133157.1.7	NC_133157.1	0.959	0.9984	0	87625695	87626335	-	ERV-Gamma.c-Mpen-RT
NC_133157.1.8	NC_133157.1	0.961	1	0	87658082	87658723	-	ERV-Gamma.c-Mpen-RT
NC_133157.1.9	NC_133157.1	0.945	1	0	95788722	95789363	+	ERV-Gamma.c-Mpen-RT
NC_133157.1.10	NC_133157.1	0.972	1	0	102522649	102523290	+	ERV-Gamma.c-Mpen-RT
NC_133157.1.11	NC_133157.1	0.946	0.9891	0	107812083	107812717	+	ERV-Gamma.c-Mpen-RT
NC_133157.1.12	NC_133157.1	0.983	1	0	110563183	110563824	+	ERV-Gamma.c-Mpen-RT
NC_133157.1.13	NC_133157.1	0.95	1	0	121919997	121920638	+	ERV-Gamma.c-Mpen-RT
NC_133157.1.14	NC_133157.1	0.952	1	0	128465969	128466610	-	ERV-Gamma.c-Mpen-RT
NC_133157.1.15	NC_133157.1	0.972	1	0	130338698	130339339	+	ERV-Gamma.c-Mpen-RT
NC_133157.1.16	NC_133157.1	0.972	1	0	168432538	168433179	-	ERV-Gamma.c-Mpen-RT
NC_133157.1.17	NC_133157.1	0.956	1	0	173996833	173997474	+	ERV-Gamma.c-Mpen-RT
NC_133157.1.18	NC_133157.1	0.972	1	0	178685994	178686635	+	ERV-Gamma.c-Mpen-RT
NC_133157.1.19	NC_133157.1	0.969	1	0	193717434	193718072	+	ERV-Gamma.c-Mpen-RT
NC_133158.1.1	NC_133158.1	0.972	1	0	25227682	25228323	-	ERV-Gamma.c-Mpen-RT
NC_133158.1.2	NC_133158.1	0.947	1	0	45218426	45219067	+	ERV-Gamma.c-Mpen-RT
NC_133158.1.3	NC_133158.1	0.898	0.9891	0	47773072	47773705	+	ERV-Gamma.c-Mpen-RT
NC_133158.1.4	NC_133158.1	0.972	1	0	80712449	80713090	-	ERV-Gamma.c-Mpen-RT
NC_133158.1.5	NC_133158.1	0.97	1	0	107482559	107483200	+	ERV-Gamma.c-Mpen-RT
NC_133158.1.6	NC_133158.1	0.974	1	0	108100346	108100987	-	ERV-Gamma.c-Mpen-RT
NC_133158.1.7	NC_133158.1	0.972	1	0	116710433	116711074	+	ERV-Gamma.c-Mpen-RT
NC_133158.1.8	NC_133158.1	0.944	1	0	171147840	171148481	+	ERV-Gamma.c-Mpen-RT
NC_133158.1.9	NC_133158.1	0.905	1	0	171387757	171388396	-	ERV-Gamma.c-Mpen-RT
NC_133158.1.10	NC_133158.1	0.963	1	0	177295420	177296061	-	ERV-Gamma.c-Mpen-RT
NC_133158.1.11	NC_133158.1	0.97	1	0	185172902	185173543	-	ERV-Gamma.c-Mpen-RT
NC_133158.1.12	NC_133158.1	0.949	1	0	187202417	187203054	+	ERV-Gamma.c-Mpen-RT
NC_133158.1.13	NC_133158.1	0.984	1	0	197790031	197790672	-	ERV-Gamma.c-Mpen-RT
NC_133159.1.1	NC_133159.1	0.954	0.9891	0	87251651	87252285	-	ERV-Gamma.c-Mpen-RT
NC_133159.1.2	NC_133159.1	0.975	1	0	102695648	102696289	+	ERV-Gamma.c-Mpen-RT
NC_133159.1.3	NC_133159.1	0.97	1	0	106354083	106354724	+	ERV-Gamma.c-Mpen-RT
NC_133159.1.4	NC_133159.1	0.978	1	0	109961207	109961848	-	ERV-Gamma.c-Mpen-RT
NC_133159.1.5	NC_133159.1	0.947	1	0	110086150	110086791	-	ERV-Gamma.c-Mpen-RT
NC_133159.1.6	NC_133159.1	0.988	1	0	110463737	110464378	-	ERV-Gamma.c-Mpen-RT
NC_133159.1.7	NC_133159.1	0.969	1	0	110490298	110490939	-	ERV-Gamma.c-Mpen-RT
NC_133159.1.8	NC_133159.1	0.967	1	0	110727364	110728005	-	ERV-Gamma.c-Mpen-RT
NC_133159.1.9	NC_133159.1	0.97	1	0	111003291	111003932	-	ERV-Gamma.c-Mpen-RT
NC_133159.1.10	NC_133159.1	0.978	1	0	111588535	111589176	+	ERV-Gamma.c-Mpen-RT
NC_133159.1.11	NC_133159.1	0.953	1	0	111615628	111616269	+	ERV-Gamma.c-Mpen-RT
NC_133159.1.12	NC_133159.1	0.942	1	0	170146598	170147239	+	ERV-Gamma.c-Mpen-RT
NC_133160.1.1	NC_133160.1	0.914	0.9891	0	48202052	48202687	+	ERV-Gamma.c-Mpen-RT
NC_133160.1.2	NC_133160.1	0.983	1	0	50902608	50903249	+	ERV-Gamma.c-Mpen-RT
NC_133160.1.3	NC_133160.1	0.936	1	0	56035010	56035651	+	ERV-Gamma.c-Mpen-RT
NC_133160.1.4	NC_133160.1	0.97	1	0	56466689	56467330	+	ERV-Gamma.c-Mpen-RT
NC_133160.1.5	NC_133160.1	0.961	1	0	98928061	98928701	+	ERV-Gamma.c-Mpen-RT
NC_133160.1.6	NC_133160.1	0.974	1	0	99466044	99466685	+	ERV-Gamma.c-Mpen-RT
NC_133160.1.7	NC_133160.1	0.974	1	0	103234633	103235274	+	ERV-Gamma.c-Mpen-RT
NC_133160.1.8	NC_133160.1	0.902	0.9891	0	105988020	105988654	-	ERV-Gamma.c-Mpen-RT
NC_133160.1.9	NC_133160.1	0.97	1	0	117894830	117895471	-	ERV-Gamma.c-Mpen-RT
NC_133160.1.10	NC_133160.1	0.983	1	0	122355774	122356415	-	ERV-Gamma.c-Mpen-RT
NC_133160.1.11	NC_133160.1	0.969	1	0	128651533	128652174	-	ERV-Gamma.c-Mpen-RT
NC_133161.1.1	NC_133161.1	0.922	1	0	9846451	9847092	+	ERV-Gamma.c-Mpen-RT
NC_133161.1.2	NC_133161.1	0.939	1	0	14665941	14666582	-	ERV-Gamma.c-Mpen-RT
NC_133161.1.3	NC_133161.1	0.97	1	0	38092710	38093351	-	ERV-Gamma.c-Mpen-RT
NC_133161.1.4	NC_133161.1	0.955	1	0	52629204	52629845	-	ERV-Gamma.c-Mpen-RT
NC_133161.1.5	NC_133161.1	0.972	1	0	63878332	63878973	-	ERV-Gamma.c-Mpen-RT
NC_133161.1.6	NC_133161.1	0.966	1	0	78048861	78049500	-	ERV-Gamma.c-Mpen-RT
NC_133161.1.7	NC_133161.1	0.966	1	0	109996610	109997251	+	ERV-Gamma.c-Mpen-RT
NC_133161.1.8	NC_133161.1	0.981	1	0	110236089	110236730	+	ERV-Gamma.c-Mpen-RT
NC_133161.1.9	NC_133161.1	0.913	1	0	110262843	110263481	+	ERV-Gamma.c-Mpen-RT
NC_133161.1.10	NC_133161.1	0.974	1	0	113774837	113775478	-	ERV-Gamma.c-Mpen-RT
NC_133161.1.11	NC_133161.1	0.969	1	0	113901107	113901748	+	ERV-Gamma.c-Mpen-RT
NC_133161.1.12	NC_133161.1	0.947	1	0	123835858	123836497	-	ERV-Gamma.c-Mpen-RT
NC_133162.1.1	NC_133162.1	0.944	1	0	19623699	19624340	-	ERV-Gamma.c-Mpen-RT
NC_133162.1.2	NC_133162.1	0.942	1	0	45616438	45617079	+	ERV-Gamma.c-Mpen-RT
NC_133162.1.3	NC_133162.1	0.98	1	0	46715631	46716272	-	ERV-Gamma.c-Mpen-RT
NC_133162.1.4	NC_133162.1	0.953	1	0	61743307	61743948	-	ERV-Gamma.c-Mpen-RT
NC_133162.1.5	NC_133162.1	0.912	0.9891	0	66847161	66847779	+	ERV-Gamma.c-Mpen-RT
NC_133162.1.6	NC_133162.1	0.966	1	0	69883796	69884438	-	ERV-Gamma.c-Mpen-RT
NC_133162.1.7	NC_133162.1	0.966	1	0	82062434	82063075	+	ERV-Gamma.c-Mpen-RT
NC_133162.1.8	NC_133162.1	0.969	1	0	86312732	86313373	-	ERV-Gamma.c-Mpen-RT
NC_133162.1.9	NC_133162.1	0.989	1	0	88550660	88551301	-	ERV-Gamma.c-Mpen-RT
NC_133162.1.10	NC_133162.1	0.97	1	0	88719013	88719654	+	ERV-Gamma.c-Mpen-RT
NC_133162.1.11	NC_133162.1	0.964	1	0	93682506	93683147	+	ERV-Gamma.c-Mpen-RT
NC_133162.1.12	NC_133162.1	0.97	1	0	93790488	93791129	-	ERV-Gamma.c-Mpen-RT
NC_133162.1.13	NC_133162.1	0.953	1	0	109531582	109532223	+	ERV-Gamma.c-Mpen-RT
NC_133163.1.1	NC_133163.1	0.974	1	0	18750628	18751269	-	ERV-Gamma.c-Mpen-RT
NC_133163.1.2	NC_133163.1	0.942	0.9891	0	20686258	20686892	+	ERV-Gamma.c-Mpen-RT
NC_133163.1.3	NC_133163.1	0.935	1	0	35420460	35421098	+	ERV-Gamma.c-Mpen-RT
NC_133163.1.4	NC_133163.1	0.97	1	0	54545548	54546189	-	ERV-Gamma.c-Mpen-RT
NC_133163.1.5	NC_133163.1	0.97	1	0	56068477	56069118	+	ERV-Gamma.c-Mpen-RT
NC_133163.1.6	NC_133163.1	0.941	1	0	67517185	67517826	-	ERV-Gamma.c-Mpen-RT
NC_133163.1.7	NC_133163.1	0.983	1	0	72392589	72393230	-	ERV-Gamma.c-Mpen-RT
NC_133164.1.1	NC_133164.1	0.939	1	0	52333	52965	+	ERV-Gamma.c-Mpen-RT
NC_133164.1.2	NC_133164.1	0.977	1	0	35697135	35697776	-	ERV-Gamma.c-Mpen-RT
NC_133164.1.3	NC_133164.1	0.946	1	0	43716237	43716879	-	ERV-Gamma.c-Mpen-RT
NC_133164.1.4	NC_133164.1	0.966	1	0	49503565	49504206	+	ERV-Gamma.c-Mpen-RT
NC_133164.1.5	NC_133164.1	0.975	1	0	53653338	53653979	+	ERV-Gamma.c-Mpen-RT
NC_133164.1.6	NC_133164.1	0.972	1	0	58399635	58400276	-	ERV-Gamma.c-Mpen-RT
NC_133164.1.7	NC_133164.1	0.931	1	0	62305349	62305984	+	ERV-Gamma.c-Mpen-RT
NC_133164.1.8	NC_133164.1	0.969	1	0	73898160	73898801	+	ERV-Gamma.c-Mpen-RT
NC_133165.1.1	NC_133165.1	0.975	1	0	16728370	16729011	+	ERV-Gamma.c-Mpen-RT
NC_133165.1.2	NC_133165.1	0.972	1	0	21937542	21938183	-	ERV-Gamma.c-Mpen-RT
NC_133165.1.3	NC_133165.1	0.974	1	0	23118981	23119622	+	ERV-Gamma.c-Mpen-RT
NC_133165.1.4	NC_133165.1	0.974	1	0	23601766	23602407	-	ERV-Gamma.c-Mpen-RT
NC_133165.1.5	NC_133165.1	0.955	1	0	60831298	60831939	-	ERV-Gamma.c-Mpen-RT
NC_133165.1.6	NC_133165.1	0.955	1	0	60836057	60836698	-	ERV-Gamma.c-Mpen-RT
NC_133165.1.7	NC_133165.1	0.955	1	0	60840816	60841457	-	ERV-Gamma.c-Mpen-RT
NC_133165.1.8	NC_133165.1	0.949	1	0	71846448	71847087	-	ERV-Gamma.c-Mpen-RT
NC_133165.1.9	NC_133165.1	0.986	1	0	75533981	75534622	+	ERV-Gamma.c-Mpen-RT
NC_133165.1.10	NC_133165.1	0.974	1	0	83331831	83332472	+	ERV-Gamma.c-Mpen-RT
NC_133165.1.11	NC_133165.1	0.97	1	0	89159863	89160504	-	ERV-Gamma.c-Mpen-RT
NC_133166.1.1	NC_133166.1	0.974	1	0	43281270	43281911	-	ERV-Gamma.c-Mpen-RT
NC_133166.1.2	NC_133166.1	0.975	1	0	44879543	44880184	+	ERV-Gamma.c-Mpen-RT
NC_133166.1.3	NC_133166.1	0.97	1	0	44943994	44944635	+	ERV-Gamma.c-Mpen-RT
NC_133166.1.4	NC_133166.1	0.974	1	0	46239459	46240100	-	ERV-Gamma.c-Mpen-RT
NC_133166.1.5	NC_133166.1	0.954	0.9891	0	71076691	71077325	-	ERV-Gamma.c-Mpen-RT
NC_133166.1.6	NC_133166.1	0.969	1	0	73899188	73899829	+	ERV-Gamma.c-Mpen-RT
NC_133166.1.7	NC_133166.1	0.955	1	0	76720378	76721019	+	ERV-Gamma.c-Mpen-RT
NC_133166.1.8	NC_133166.1	0.941	1	0	85086588	85087229	+	ERV-Gamma.c-Mpen-RT
NC_133166.1.9	NC_133166.1	0.96	1	0	117630655	117631296	+	ERV-Gamma.c-Mpen-RT
NC_133167.1.1	NC_133167.1	0.977	1	0	24388823	24389464	-	ERV-Gamma.c-Mpen-RT
NC_133167.1.2	NC_133167.1	0.943	0.9875	0	25224176	25224807	-	ERV-Gamma.c-Mpen-RT
NC_133167.1.3	NC_133167.1	0.991	1	0	36554243	36554884	-	ERV-Gamma.c-Mpen-RT
NC_133167.1.4	NC_133167.1	0.969	1	0	48752585	48753226	-	ERV-Gamma.c-Mpen-RT
NC_133167.1.5	NC_133167.1	0.942	1	0	66439117	66439758	+	ERV-Gamma.c-Mpen-RT
NC_133168.1.1	NC_133168.1	0.97	1	0	26322868	26323509	+	ERV-Gamma.c-Mpen-RT
NC_133168.1.2	NC_133168.1	0.947	1	0	26358958	26359599	-	ERV-Gamma.c-Mpen-RT
NC_133168.1.3	NC_133168.1	0.974	1	0	27250830	27251468	-	ERV-Gamma.c-Mpen-RT
NC_133168.1.4	NC_133168.1	0.941	1	0	29026474	29027115	-	ERV-Gamma.c-Mpen-RT
NC_133168.1.5	NC_133168.1	0.942	1	0	29091592	29092233	-	ERV-Gamma.c-Mpen-RT
NC_133168.1.6	NC_133168.1	0.969	1	0	31030738	31031379	+	ERV-Gamma.c-Mpen-RT
NC_133168.1.7	NC_133168.1	0.967	1	0	31944800	31945441	+	ERV-Gamma.c-Mpen-RT
NC_133168.1.8	NC_133168.1	0.972	1	0	34666499	34667140	-	ERV-Gamma.c-Mpen-RT
NC_133168.1.9	NC_133168.1	0.969	1	0	77045477	77046118	+	ERV-Gamma.c-Mpen-RT
NC_133168.1.10	NC_133168.1	0.952	1	0	81827974	81828614	+	ERV-Gamma.c-Mpen-RT
NC_133168.1.11	NC_133168.1	0.967	1	0	85488832	85489473	-	ERV-Gamma.c-Mpen-RT
NC_133168.1.12	NC_133168.1	0.939	1	0	88206384	88207025	-	ERV-Gamma.c-Mpen-RT
NC_133169.1.1	NC_133169.1	0.972	1	0	19396168	19396809	-	ERV-Gamma.c-Mpen-RT
NC_133169.1.2	NC_133169.1	0.975	1	0	29625767	29626408	+	ERV-Gamma.c-Mpen-RT
NC_133169.1.3	NC_133169.1	0.929	0.9891	0	40466752	40467386	-	ERV-Gamma.c-Mpen-RT
NC_133169.1.4	NC_133169.1	0.939	1	0	45743694	45744335	-	ERV-Gamma.c-Mpen-RT
NC_133169.1.5	NC_133169.1	0.969	1	0	48073675	48074316	+	ERV-Gamma.c-Mpen-RT
NC_133169.1.6	NC_133169.1	0.97	1	0	51996862	51997503	-	ERV-Gamma.c-Mpen-RT
NC_133169.1.7	NC_133169.1	0.967	1	0	63956111	63956752	-	ERV-Gamma.c-Mpen-RT
NC_133169.1.8	NC_133169.1	0.988	1	0	65039429	65040070	+	ERV-Gamma.c-Mpen-RT
NC_133169.1.9	NC_133169.1	0.91	0.9984	0	65929881	65930521	+	ERV-Gamma.c-Mpen-RT
NC_133169.1.10	NC_133169.1	0.955	1	0	71669680	71670321	+	ERV-Gamma.c-Mpen-RT
NC_133169.1.11	NC_133169.1	0.967	1	0	73300440	73301081	+	ERV-Gamma.c-Mpen-RT
NC_133170.1.1	NC_133170.1	0.964	1	0	6765470	6766111	-	ERV-Gamma.c-Mpen-RT
NC_133170.1.2	NC_133170.1	0.871	0.9891	0	6842161	6842795	+	ERV-Gamma.c-Mpen-RT
NC_133170.1.3	NC_133170.1	0.974	1	0	7415906	7416547	+	ERV-Gamma.c-Mpen-RT
NC_133170.1.4	NC_133170.1	0.919	1	0	23148073	23148714	+	ERV-Gamma.c-Mpen-RT
NC_133170.1.5	NC_133170.1	0.98	1	0	24028009	24028650	+	ERV-Gamma.c-Mpen-RT
NC_133170.1.6	NC_133170.1	0.972	1	0	29660326	29660967	+	ERV-Gamma.c-Mpen-RT
NC_133170.1.7	NC_133170.1	0.955	1	0	36414592	36415233	-	ERV-Gamma.c-Mpen-RT
NC_133170.1.8	NC_133170.1	0.975	1	0	37169528	37170169	-	ERV-Gamma.c-Mpen-RT
NC_133170.1.9	NC_133170.1	0.936	1	0	38839519	38840160	-	ERV-Gamma.c-Mpen-RT
NC_133170.1.10	NC_133170.1	0.97	1	0	38945232	38945873	-	ERV-Gamma.c-Mpen-RT
NC_133170.1.11	NC_133170.1	0.95	0.9984	0	57010077	57010717	-	ERV-Gamma.c-Mpen-RT
NC_133170.1.12	NC_133170.1	0.972	1	0	87748142	87748783	+	ERV-Gamma.c-Mpen-RT
NC_133171.1.1	NC_133171.1	0.963	1	0	431298	431939	+	ERV-Gamma.c-Mpen-RT
NC_133171.1.2	NC_133171.1	0.941	1	0	55522157	55522788	+	ERV-Gamma.c-Mpen-RT
NC_133171.1.3	NC_133171.1	0.9	1	0	62970141	62970779	+	ERV-Gamma.c-Mpen-RT
NC_133171.1.4	NC_133171.1	0.972	1	0	63266526	63267167	-	ERV-Gamma.c-Mpen-RT
NC_133171.1.5	NC_133171.1	0.942	0.9891	0	65383544	65384178	-	ERV-Gamma.c-Mpen-RT
NC_133171.1.6	NC_133171.1	0.924	1	0	65392665	65393306	-	ERV-Gamma.c-Mpen-RT
NC_133171.1.7	NC_133171.1	0.969	1	0	65866055	65866695	-	ERV-Gamma.c-Mpen-RT
NC_133171.1.8	NC_133171.1	0.972	1	0	65873324	65873964	+	ERV-Gamma.c-Mpen-RT
NC_133171.1.9	NC_133171.1	0.941	1	0	65897751	65898392	+	ERV-Gamma.c-Mpen-RT
NC_133172.1.1	NC_133172.1	0.935	1	0	17131034	17131669	+	ERV-Gamma.c-Mpen-RT
NC_133172.1.2	NC_133172.1	0.969	1	0	17396548	17397189	-	ERV-Gamma.c-Mpen-RT
NC_133172.1.3	NC_133172.1	0.947	1	0	18052589	18053229	-	ERV-Gamma.c-Mpen-RT
NC_133172.1.4	NC_133172.1	0.949	1	0	19324055	19324696	-	ERV-Gamma.c-Mpen-RT
NC_133172.1.5	NC_133172.1	0.955	1	0	27322466	27323107	+	ERV-Gamma.c-Mpen-RT
NC_133172.1.6	NC_133172.1	0.97	1	0	27331473	27332114	+	ERV-Gamma.c-Mpen-RT
NC_133172.1.7	NC_133172.1	0.974	1	0	43443471	43444112	+	ERV-Gamma.c-Mpen-RT
NC_133173.1.1	NC_133173.1	0.908	1	0	15903594	15904235	-	ERV-Gamma.c-Mpen-RT
NC_133173.1.2	NC_133173.1	0.949	1	0	24630939	24631579	-	ERV-Gamma.c-Mpen-RT
NC_133174.1.1	NC_133174.1	0.972	1	0	26221794	26222435	+	ERV-Gamma.c-Mpen-RT
NC_133174.1.2	NC_133174.1	0.972	1	0	26552783	26553424	+	ERV-Gamma.c-Mpen-RT
NC_133174.1.3	NC_133174.1	0.972	1	0	27122271	27122912	-	ERV-Gamma.c-Mpen-RT
NC_133174.1.4	NC_133174.1	0.969	1	0	29554851	29555492	+	ERV-Gamma.c-Mpen-RT
NC_133174.1.5	NC_133174.1	0.952	1	0	29985534	29986175	+	ERV-Gamma.c-Mpen-RT
NC_133174.1.6	NC_133174.1	0.971	1	0	56633742	56634391	-	ERV-Gamma.c-Mpen-RT
NC_133174.1.7	NC_133174.1	0.981	1	0	56664706	56665347	-	ERV-Gamma.c-Mpen-RT
NC_133174.1.8	NC_133174.1	0.921	1	0	65105777	65106418	-	ERV-Gamma.c-Mpen-RT
NC_133174.1.9	NC_133174.1	0.955	1	0	65115730	65116371	-	ERV-Gamma.c-Mpen-RT
NC_133174.1.10	NC_133174.1	0.972	1	0	66404613	66405254	-	ERV-Gamma.c-Mpen-RT
NC_133174.1.11	NC_133174.1	0.953	1	0	69107882	69108523	+	ERV-Gamma.c-Mpen-RT
NC_133174.1.12	NC_133174.1	0.97	1	0	76367002	76367643	-	ERV-Gamma.c-Mpen-RT
NC_133174.1.13	NC_133174.1	0.966	1	0	76482864	76483505	+	ERV-Gamma.c-Mpen-RT
NC_133174.1.14	NC_133174.1	0.975	1	0	76593566	76594207	-	ERV-Gamma.c-Mpen-RT
NC_133174.1.15	NC_133174.1	0.977	1	0	76618238	76618879	-	ERV-Gamma.c-Mpen-RT
NC_133174.1.16	NC_133174.1	0.958	1	0	76707268	76707909	-	ERV-Gamma.c-Mpen-RT
NC_133174.1.17	NC_133174.1	0.967	1	0	77745209	77745850	+	ERV-Gamma.c-Mpen-RT
NC_133174.1.18	NC_133174.1	0.969	1	0	78606621	78607262	+	ERV-Gamma.c-Mpen-RT
NC_133174.1.19	NC_133174.1	0.949	1	0	78698279	78698904	+	ERV-Gamma.c-Mpen-RT
NC_133174.1.20	NC_133174.1	0.95	1	0	78822312	78822953	-	ERV-Gamma.c-Mpen-RT
NC_133174.1.21	NC_133174.1	0.967	1	0	78864277	78864918	-	ERV-Gamma.c-Mpen-RT
NC_133174.1.22	NC_133174.1	0.984	1	0	83379026	83379666	-	ERV-Gamma.c-Mpen-RT
NC_133174.1.23	NC_133174.1	0.95	1	0	85561290	85561928	+	ERV-Gamma.c-Mpen-RT
NC_133174.1.24	NC_133174.1	0.969	1	0	86216077	86216718	+	ERV-Gamma.c-Mpen-RT
NC_133174.1.25	NC_133174.1	0.977	1	0	88959004	88959645	+	ERV-Gamma.c-Mpen-RT
NC_133174.1.26	NC_133174.1	0.969	1	0	106900939	106901580	+	ERV-Gamma.c-Mpen-RT
NC_133174.1.27	NC_133174.1	0.975	1	0	110414402	110415043	+	ERV-Gamma.c-Mpen-RT
NC_133174.1.28	NC_133174.1	0.95	1	0	133190829	133191470	+	ERV-Gamma.c-Mpen-RT
NC_133175.1.1	NC_133175.1	0.972	1	0	4160549	4161190	+	ERV-Gamma.c-Mpen-RT
NW_027332171.1.1	NW_027332171.1	0.944	1	0	1147050	1147691	-	ERV-Gamma.c-Mpen-RT
NC_133156.1.1	NC_133156.1	0.927	1	0	4748738	4749385	+	ERV-Gamma.D-Mpen-RT
NC_133156.1.2	NC_133156.1	0.944	1	0	8560608	8561253	-	ERV-Gamma.D-Mpen-RT
NC_133156.1.3	NC_133156.1	0.901	1	0	8690087	8690734	+	ERV-Gamma.D-Mpen-RT
NC_133156.1.4	NC_133156.1	0.946	1	0	25987098	25987746	-	ERV-Gamma.D-Mpen-RT
NC_133156.1.5	NC_133156.1	0.951	1	0	29142715	29143362	-	ERV-Gamma.D-Mpen-RT
NC_133156.1.6	NC_133156.1	0.934	1	0	36826824	36827471	+	ERV-Gamma.D-Mpen-RT
NC_133156.1.7	NC_133156.1	0.932	1	0	36845139	36845787	-	ERV-Gamma.D-Mpen-RT
NC_133156.1.8	NC_133156.1	0.917	1	0	55009908	55010560	-	ERV-Gamma.D-Mpen-RT
NC_133156.1.9	NC_133156.1	0.92	1	0	69200567	69201214	-	ERV-Gamma.D-Mpen-RT
NC_133156.1.10	NC_133156.1	0.937	1	0	90170414	90171062	-	ERV-Gamma.D-Mpen-RT
NC_133156.1.11	NC_133156.1	0.912	1	0	93619212	93619859	-	ERV-Gamma.D-Mpen-RT
NC_133156.1.12	NC_133156.1	0.914	1	0	97921202	97921859	+	ERV-Gamma.D-Mpen-RT
NC_133156.1.13	NC_133156.1	0.914	1	0	106420599	106421246	-	ERV-Gamma.D-Mpen-RT
NC_133156.1.14	NC_133156.1	0.935	1	0	108488703	108489350	-	ERV-Gamma.D-Mpen-RT
NC_133156.1.15	NC_133156.1	0.922	1	0	108543211	108543862	+	ERV-Gamma.D-Mpen-RT
NC_133156.1.16	NC_133156.1	0.92	1	0	108980271	108980918	-	ERV-Gamma.D-Mpen-RT
NC_133156.1.17	NC_133156.1	0.928	1	0	109544602	109545252	+	ERV-Gamma.D-Mpen-RT
NC_133156.1.18	NC_133156.1	0.893	1	0	110541890	110542531	-	ERV-Gamma.D-Mpen-RT
NC_133156.1.19	NC_133156.1	0.934	1	0	110552913	110553560	+	ERV-Gamma.D-Mpen-RT
NC_133156.1.20	NC_133156.1	0.909	1	0	123311857	123312504	+	ERV-Gamma.D-Mpen-RT
NC_133156.1.21	NC_133156.1	0.929	1	0	126780649	126781296	-	ERV-Gamma.D-Mpen-RT
NC_133156.1.22	NC_133156.1	0.917	1	0	126997350	126997997	-	ERV-Gamma.D-Mpen-RT
NC_133156.1.23	NC_133156.1	0.927	1	0	131968503	131969150	+	ERV-Gamma.D-Mpen-RT
NC_133156.1.24	NC_133156.1	0.914	1	0	133807175	133807813	-	ERV-Gamma.D-Mpen-RT
NC_133156.1.25	NC_133156.1	0.91	1	0	138289390	138290028	+	ERV-Gamma.D-Mpen-RT
NC_133156.1.26	NC_133156.1	0.923	1	0	140370677	140371324	-	ERV-Gamma.D-Mpen-RT
NC_133156.1.27	NC_133156.1	0.932	1	0	144554531	144555178	-	ERV-Gamma.D-Mpen-RT
NC_133156.1.28	NC_133156.1	0.954	1	0	150976843	150977495	+	ERV-Gamma.D-Mpen-RT
NC_133156.1.29	NC_133156.1	0.934	1	0	154921372	154922018	-	ERV-Gamma.D-Mpen-RT
NC_133156.1.30	NC_133156.1	0.926	1	0	154970679	154971325	+	ERV-Gamma.D-Mpen-RT
NC_133156.1.31	NC_133156.1	0.894	1	0	158017828	158018475	+	ERV-Gamma.D-Mpen-RT
NC_133156.1.32	NC_133156.1	0.947	0.9969	0	168973243	168973888	-	ERV-Gamma.D-Mpen-RT
NC_133156.1.33	NC_133156.1	0.917	1	0	174124224	174124871	-	ERV-Gamma.D-Mpen-RT
NC_133156.1.34	NC_133156.1	0.924	1	0	179302485	179303139	+	ERV-Gamma.D-Mpen-RT
NC_133156.1.35	NC_133156.1	0.927	1	0	188276688	188277341	-	ERV-Gamma.D-Mpen-RT
NC_133156.1.36	NC_133156.1	0.944	1	0	193157289	193157935	+	ERV-Gamma.D-Mpen-RT
NC_133156.1.37	NC_133156.1	0.935	1	0	193967442	193968092	+	ERV-Gamma.D-Mpen-RT
NC_133156.1.38	NC_133156.1	0.92	1	0	201331751	201332391	-	ERV-Gamma.D-Mpen-RT
NC_133156.1.39	NC_133156.1	0.915	1	0	216219255	216219902	-	ERV-Gamma.D-Mpen-RT
NC_133156.1.40	NC_133156.1	0.912	1	0	219368380	219369028	-	ERV-Gamma.D-Mpen-RT
NC_133157.1.1	NC_133157.1	0.927	1	0	39855658	39856305	+	ERV-Gamma.D-Mpen-RT
NC_133157.1.2	NC_133157.1	0.96	1	0	52300901	52301548	+	ERV-Gamma.D-Mpen-RT
NC_133157.1.3	NC_133157.1	0.932	1	0	55639835	55640482	+	ERV-Gamma.D-Mpen-RT
NC_133157.1.4	NC_133157.1	0.926	1	0	60512609	60513260	-	ERV-Gamma.D-Mpen-RT
NC_133157.1.5	NC_133157.1	0.921	1	0	74605922	74606569	-	ERV-Gamma.D-Mpen-RT
NC_133157.1.6	NC_133157.1	0.923	1	0	83856712	83857359	+	ERV-Gamma.D-Mpen-RT
NC_133157.1.7	NC_133157.1	0.934	1	0	86418507	86419154	-	ERV-Gamma.D-Mpen-RT
NC_133157.1.8	NC_133157.1	0.927	1	0	87058030	87058667	+	ERV-Gamma.D-Mpen-RT
NC_133157.1.9	NC_133157.1	0.906	1	0	89748027	89748673	-	ERV-Gamma.D-Mpen-RT
NC_133157.1.10	NC_133157.1	0.928	1	0	102391823	102392472	-	ERV-Gamma.D-Mpen-RT
NC_133157.1.11	NC_133157.1	0.943	1	0	104074827	104075474	-	ERV-Gamma.D-Mpen-RT
NC_133157.1.12	NC_133157.1	0.927	1	0	111849759	111850406	-	ERV-Gamma.D-Mpen-RT
NC_133157.1.13	NC_133157.1	0.889	1	0	121738130	121738740	-	ERV-Gamma.D-Mpen-RT
NC_133157.1.14	NC_133157.1	0.927	1	0	130804287	130804934	+	ERV-Gamma.D-Mpen-RT
NC_133157.1.15	NC_133157.1	0.935	1	0	131843740	131844388	-	ERV-Gamma.D-Mpen-RT
NC_133157.1.16	NC_133157.1	0.944	1	0	142365178	142365824	-	ERV-Gamma.D-Mpen-RT
NC_133157.1.17	NC_133157.1	0.934	1	0	149758824	149759468	+	ERV-Gamma.D-Mpen-RT
NC_133157.1.18	NC_133157.1	0.952	1	0	150493470	150494109	-	ERV-Gamma.D-Mpen-RT
NC_133157.1.19	NC_133157.1	0.931	1	0	152794582	152795229	+	ERV-Gamma.D-Mpen-RT
NC_133157.1.20	NC_133157.1	0.938	1	0	156627785	156628433	-	ERV-Gamma.D-Mpen-RT
NC_133157.1.21	NC_133157.1	0.943	1	0	157834564	157835211	+	ERV-Gamma.D-Mpen-RT
NC_133157.1.22	NC_133157.1	0.931	1	0	161979710	161980357	+	ERV-Gamma.D-Mpen-RT
NC_133157.1.23	NC_133157.1	0.926	1	0	164790578	164791225	+	ERV-Gamma.D-Mpen-RT
NC_133157.1.24	NC_133157.1	0.927	1	0	168440171	168440818	-	ERV-Gamma.D-Mpen-RT
NC_133157.1.25	NC_133157.1	0.951	1	0	171846340	171846987	-	ERV-Gamma.D-Mpen-RT
NC_133157.1.26	NC_133157.1	0.929	1	0	173365665	173366312	-	ERV-Gamma.D-Mpen-RT
NC_133157.1.27	NC_133157.1	0.923	1	0	176942285	176942933	-	ERV-Gamma.D-Mpen-RT
NC_133157.1.28	NC_133157.1	0.944	1	0	181515741	181516388	-	ERV-Gamma.D-Mpen-RT
NC_133157.1.29	NC_133157.1	0.91	1	0	185401197	185401843	-	ERV-Gamma.D-Mpen-RT
NC_133157.1.30	NC_133157.1	0.926	1	0	190412183	190412830	+	ERV-Gamma.D-Mpen-RT
NC_133157.1.31	NC_133157.1	0.931	1	0	192754124	192754775	+	ERV-Gamma.D-Mpen-RT
NC_133157.1.32	NC_133157.1	0.923	1	0	194677543	194678191	+	ERV-Gamma.D-Mpen-RT
NC_133158.1.1	NC_133158.1	0.958	1	0	23428222	23428868	-	ERV-Gamma.D-Mpen-RT
NC_133158.1.2	NC_133158.1	0.925	1	0	35105817	35106469	+	ERV-Gamma.D-Mpen-RT
NC_133158.1.3	NC_133158.1	0.935	1	0	38954057	38954703	+	ERV-Gamma.D-Mpen-RT
NC_133158.1.4	NC_133158.1	0.924	1	0	39651400	39652047	+	ERV-Gamma.D-Mpen-RT
NC_133158.1.5	NC_133158.1	0.912	1	0	44596928	44597574	+	ERV-Gamma.D-Mpen-RT
NC_133158.1.6	NC_133158.1	0.914	1	0	45201773	45202426	-	ERV-Gamma.D-Mpen-RT
NC_133158.1.7	NC_133158.1	0.927	1	0	46403731	46404378	-	ERV-Gamma.D-Mpen-RT
NC_133158.1.8	NC_133158.1	0.935	1	0	66464167	66464815	+	ERV-Gamma.D-Mpen-RT
NC_133158.1.9	NC_133158.1	0.917	1	0	76615977	76616623	+	ERV-Gamma.D-Mpen-RT
NC_133158.1.10	NC_133158.1	0.926	1	0	77223061	77223708	-	ERV-Gamma.D-Mpen-RT
NC_133158.1.11	NC_133158.1	0.921	1	0	78698485	78699132	+	ERV-Gamma.D-Mpen-RT
NC_133158.1.12	NC_133158.1	0.941	1	0	83288574	83289221	-	ERV-Gamma.D-Mpen-RT
NC_133158.1.13	NC_133158.1	0.932	1	0	110549553	110550187	+	ERV-Gamma.D-Mpen-RT
NC_133158.1.14	NC_133158.1	0.931	1	0	112902787	112903434	-	ERV-Gamma.D-Mpen-RT
NC_133158.1.15	NC_133158.1	0.952	1	0	151240207	151240855	+	ERV-Gamma.D-Mpen-RT
NC_133158.1.16	NC_133158.1	0.948	1	0	162958980	162959627	-	ERV-Gamma.D-Mpen-RT
NC_133158.1.17	NC_133158.1	0.926	1	0	164182447	164183094	+	ERV-Gamma.D-Mpen-RT
NC_133158.1.18	NC_133158.1	0.929	1	0	169109208	169109867	-	ERV-Gamma.D-Mpen-RT
NC_133158.1.19	NC_133158.1	0.931	1	0	172115593	172116246	+	ERV-Gamma.D-Mpen-RT
NC_133158.1.20	NC_133158.1	0.935	1	0	177244441	177245087	+	ERV-Gamma.D-Mpen-RT
NC_133158.1.21	NC_133158.1	0.94	1	0	177822363	177823010	-	ERV-Gamma.D-Mpen-RT
NC_133158.1.22	NC_133158.1	0.943	1	0	177842784	177843431	+	ERV-Gamma.D-Mpen-RT
NC_133158.1.23	NC_133158.1	0.914	1	0	178081872	178082519	+	ERV-Gamma.D-Mpen-RT
NC_133158.1.24	NC_133158.1	0.932	0.9985	0	178194426	178195076	-	ERV-Gamma.D-Mpen-RT
NC_133158.1.25	NC_133158.1	0.904	1	0	178848907	178849550	+	ERV-Gamma.D-Mpen-RT
NC_133158.1.26	NC_133158.1	0.924	1	0	182368795	182369441	+	ERV-Gamma.D-Mpen-RT
NC_133158.1.27	NC_133158.1	0.926	1	0	182956085	182956736	+	ERV-Gamma.D-Mpen-RT
NC_133158.1.28	NC_133158.1	0.941	1	0	184495701	184496348	+	ERV-Gamma.D-Mpen-RT
NC_133158.1.29	NC_133158.1	0.918	1	0	186852366	186853013	+	ERV-Gamma.D-Mpen-RT
NC_133158.1.30	NC_133158.1	0.92	1	0	186934978	186935619	+	ERV-Gamma.D-Mpen-RT
NC_133159.1.1	NC_133159.1	0.951	1	0	29157261	29157907	+	ERV-Gamma.D-Mpen-RT
NC_133159.1.2	NC_133159.1	0.948	1	0	33011751	33012397	-	ERV-Gamma.D-Mpen-RT
NC_133159.1.3	NC_133159.1	0.918	1	0	46346770	46347424	+	ERV-Gamma.D-Mpen-RT
NC_133159.1.4	NC_133159.1	0.932	1	0	49339406	49340053	+	ERV-Gamma.D-Mpen-RT
NC_133159.1.5	NC_133159.1	0.96	1	0	80547346	80547992	-	ERV-Gamma.D-Mpen-RT
NC_133159.1.6	NC_133159.1	0.917	1	0	85023122	85023769	+	ERV-Gamma.D-Mpen-RT
NC_133159.1.7	NC_133159.1	0.921	1	0	89213380	89214027	-	ERV-Gamma.D-Mpen-RT
NC_133159.1.8	NC_133159.1	0.917	1	0	93258212	93258860	+	ERV-Gamma.D-Mpen-RT
NC_133159.1.9	NC_133159.1	0.906	1	0	93502948	93503603	+	ERV-Gamma.D-Mpen-RT
NC_133159.1.10	NC_133159.1	0.918	1	0	95598291	95598947	-	ERV-Gamma.D-Mpen-RT
NC_133159.1.11	NC_133159.1	0.917	1	0	98436020	98436671	+	ERV-Gamma.D-Mpen-RT
NC_133159.1.12	NC_133159.1	0.931	1	0	101777886	101778537	+	ERV-Gamma.D-Mpen-RT
NC_133159.1.13	NC_133159.1	0.941	1	0	106414504	106415151	+	ERV-Gamma.D-Mpen-RT
NC_133159.1.14	NC_133159.1	0.92	1	0	106523253	106523893	-	ERV-Gamma.D-Mpen-RT
NC_133159.1.15	NC_133159.1	0.943	1	0	106737443	106738089	+	ERV-Gamma.D-Mpen-RT
NC_133159.1.16	NC_133159.1	0.897	1	0	106762307	106762954	+	ERV-Gamma.D-Mpen-RT
NC_133159.1.17	NC_133159.1	0.927	1	0	106985196	106985843	+	ERV-Gamma.D-Mpen-RT
NC_133159.1.18	NC_133159.1	0.958	1	0	107533798	107534441	-	ERV-Gamma.D-Mpen-RT
NC_133159.1.19	NC_133159.1	0.924	1	0	109614216	109614864	-	ERV-Gamma.D-Mpen-RT
NC_133159.1.20	NC_133159.1	0.915	1	0	109636038	109636684	-	ERV-Gamma.D-Mpen-RT
NC_133159.1.21	NC_133159.1	0.923	1	0	110439116	110439763	-	ERV-Gamma.D-Mpen-RT
NC_133159.1.22	NC_133159.1	0.91	0.9599	0	110616601	110617234	+	ERV-Gamma.D-Mpen-RT
NC_133159.1.23	NC_133159.1	0.91	0.9599	0	110804302	110804935	-	ERV-Gamma.D-Mpen-RT
NC_133159.1.24	NC_133159.1	0.931	1	0	111015029	111015676	+	ERV-Gamma.D-Mpen-RT
NC_133159.1.25	NC_133159.1	0.92	1	0	115515045	115515692	-	ERV-Gamma.D-Mpen-RT
NC_133159.1.26	NC_133159.1	0.918	0.9969	0	121186081	121186726	+	ERV-Gamma.D-Mpen-RT
NC_133159.1.27	NC_133159.1	0.916	1	0	122352135	122352785	+	ERV-Gamma.D-Mpen-RT
NC_133159.1.28	NC_133159.1	0.926	1	0	122569418	122570065	-	ERV-Gamma.D-Mpen-RT
NC_133159.1.29	NC_133159.1	0.931	1	0	136744367	136745014	+	ERV-Gamma.D-Mpen-RT
NC_133159.1.30	NC_133159.1	0.921	1	0	142879845	142880492	+	ERV-Gamma.D-Mpen-RT
NC_133159.1.31	NC_133159.1	0.932	1	0	142941283	142941926	+	ERV-Gamma.D-Mpen-RT
NC_133159.1.32	NC_133159.1	0.915	1	0	153072361	153073008	+	ERV-Gamma.D-Mpen-RT
NC_133159.1.33	NC_133159.1	0.928	1	0	153221175	153221827	-	ERV-Gamma.D-Mpen-RT
NC_133160.1.1	NC_133160.1	0.93	1	0	23182498	23183152	+	ERV-Gamma.D-Mpen-RT
NC_133160.1.2	NC_133160.1	0.93	1	0	28130343	28130996	+	ERV-Gamma.D-Mpen-RT
NC_133160.1.3	NC_133160.1	0.903	1	0	30327684	30328343	-	ERV-Gamma.D-Mpen-RT
NC_133160.1.4	NC_133160.1	0.924	1	0	33548684	33549331	-	ERV-Gamma.D-Mpen-RT
NC_133160.1.5	NC_133160.1	0.929	1	0	35404437	35405083	+	ERV-Gamma.D-Mpen-RT
NC_133160.1.6	NC_133160.1	0.93	1	0	38174950	38175605	-	ERV-Gamma.D-Mpen-RT
NC_133160.1.7	NC_133160.1	0.92	1	0	46859982	46860629	+	ERV-Gamma.D-Mpen-RT
NC_133160.1.8	NC_133160.1	0.927	1	0	48392444	48393091	-	ERV-Gamma.D-Mpen-RT
NC_133160.1.9	NC_133160.1	0.92	1	0	50510401	50511048	+	ERV-Gamma.D-Mpen-RT
NC_133160.1.10	NC_133160.1	0.926	1	0	50894923	50895570	-	ERV-Gamma.D-Mpen-RT
NC_133160.1.11	NC_133160.1	0.931	1	0	51576842	51577489	+	ERV-Gamma.D-Mpen-RT
NC_133160.1.12	NC_133160.1	0.927	1	0	57438321	57438968	-	ERV-Gamma.D-Mpen-RT
NC_133160.1.13	NC_133160.1	0.923	1	0	59019182	59019829	+	ERV-Gamma.D-Mpen-RT
NC_133160.1.14	NC_133160.1	0.931	1	0	61216887	61217536	+	ERV-Gamma.D-Mpen-RT
NC_133160.1.15	NC_133160.1	0.931	1	0	69822795	69823444	+	ERV-Gamma.D-Mpen-RT
NC_133160.1.16	NC_133160.1	0.936	1	0	77970576	77971229	-	ERV-Gamma.D-Mpen-RT
NC_133160.1.17	NC_133160.1	0.925	1	0	90656989	90657641	+	ERV-Gamma.D-Mpen-RT
NC_133160.1.18	NC_133160.1	0.914	1	0	90713049	90713691	+	ERV-Gamma.D-Mpen-RT
NC_133160.1.19	NC_133160.1	0.906	1	0	92117343	92117990	+	ERV-Gamma.D-Mpen-RT
NC_133160.1.20	NC_133160.1	0.94	1	0	102425932	102426579	+	ERV-Gamma.D-Mpen-RT
NC_133160.1.21	NC_133160.1	0.925	1	0	103211385	103212038	+	ERV-Gamma.D-Mpen-RT
NC_133160.1.22	NC_133160.1	0.917	1	0	113111393	113112040	+	ERV-Gamma.D-Mpen-RT
NC_133160.1.23	NC_133160.1	0.929	1	0	115068659	115069306	-	ERV-Gamma.D-Mpen-RT
NC_133160.1.24	NC_133160.1	0.948	1	0	115799791	115800437	+	ERV-Gamma.D-Mpen-RT
NC_133160.1.25	NC_133160.1	0.931	1	0	123650158	123650805	-	ERV-Gamma.D-Mpen-RT
NC_133160.1.26	NC_133160.1	0.938	1	0	125456296	125456942	+	ERV-Gamma.D-Mpen-RT
NC_133160.1.27	NC_133160.1	0.921	1	0	131119516	131120163	+	ERV-Gamma.D-Mpen-RT
NC_133160.1.28	NC_133160.1	0.922	1	0	132901175	132901824	-	ERV-Gamma.D-Mpen-RT
NC_133160.1.29	NC_133160.1	0.935	1	0	132923067	132923716	-	ERV-Gamma.D-Mpen-RT
NC_133160.1.30	NC_133160.1	0.969	1	0	140742718	140743364	+	ERV-Gamma.D-Mpen-RT
NC_133160.1.31	NC_133160.1	0.907	1	0	159078238	159078885	-	ERV-Gamma.D-Mpen-RT
NC_133161.1.1	NC_133161.1	0.932	1	0	13184295	13184940	+	ERV-Gamma.D-Mpen-RT
NC_133161.1.2	NC_133161.1	0.915	1	0	20387726	20388365	+	ERV-Gamma.D-Mpen-RT
NC_133161.1.3	NC_133161.1	0.904	1	0	39036341	39036988	-	ERV-Gamma.D-Mpen-RT
NC_133161.1.4	NC_133161.1	0.912	1	0	39055458	39056105	+	ERV-Gamma.D-Mpen-RT
NC_133161.1.5	NC_133161.1	0.937	1	0	44572734	44573382	+	ERV-Gamma.D-Mpen-RT
NC_133161.1.6	NC_133161.1	0.944	1	0	49905060	49905707	+	ERV-Gamma.D-Mpen-RT
NC_133161.1.7	NC_133161.1	0.944	1	0	51245437	51246084	-	ERV-Gamma.D-Mpen-RT
NC_133161.1.8	NC_133161.1	0.948	1	0	64395698	64396346	-	ERV-Gamma.D-Mpen-RT
NC_133161.1.9	NC_133161.1	0.926	1	0	69501103	69501750	+	ERV-Gamma.D-Mpen-RT
NC_133161.1.10	NC_133161.1	0.936	1	0	74735150	74735801	-	ERV-Gamma.D-Mpen-RT
NC_133161.1.11	NC_133161.1	0.924	1	0	74871867	74872514	+	ERV-Gamma.D-Mpen-RT
NC_133161.1.12	NC_133161.1	0.934	1	0	77511177	77511825	+	ERV-Gamma.D-Mpen-RT
NC_133161.1.13	NC_133161.1	0.926	1	0	79765030	79765678	-	ERV-Gamma.D-Mpen-RT
NC_133161.1.14	NC_133161.1	0.918	0.9599	0	82353044	82353662	+	ERV-Gamma.D-Mpen-RT
NC_133161.1.15	NC_133161.1	0.907	1	0	85605434	85606081	+	ERV-Gamma.D-Mpen-RT
NC_133161.1.16	NC_133161.1	0.917	1	0	89428341	89428990	+	ERV-Gamma.D-Mpen-RT
NC_133161.1.17	NC_133161.1	0.911	1	0	97893891	97894551	+	ERV-Gamma.D-Mpen-RT
NC_133161.1.18	NC_133161.1	0.915	1	0	102247481	102248135	+	ERV-Gamma.D-Mpen-RT
NC_133161.1.19	NC_133161.1	0.917	1	0	110003950	110004597	-	ERV-Gamma.D-Mpen-RT
NC_133161.1.20	NC_133161.1	0.92	1	0	110208746	110209393	-	ERV-Gamma.D-Mpen-RT
NC_133161.1.21	NC_133161.1	0.884	1	0	110278691	110279327	+	ERV-Gamma.D-Mpen-RT
NC_133161.1.22	NC_133161.1	0.931	1	0	110366140	110366787	-	ERV-Gamma.D-Mpen-RT
NC_133161.1.23	NC_133161.1	0.91	1	0	114957339	114957986	+	ERV-Gamma.D-Mpen-RT
NC_133161.1.24	NC_133161.1	0.923	1	0	115591865	115592512	+	ERV-Gamma.D-Mpen-RT
NC_133161.1.25	NC_133161.1	0.912	1	0	116108901	116109548	+	ERV-Gamma.D-Mpen-RT
NC_133161.1.26	NC_133161.1	0.912	1	0	120233395	120234036	-	ERV-Gamma.D-Mpen-RT
NC_133161.1.27	NC_133161.1	0.914	1	0	120260061	120260702	-	ERV-Gamma.D-Mpen-RT
NC_133162.1.1	NC_133162.1	0.938	1	0	17220532	17221179	+	ERV-Gamma.D-Mpen-RT
NC_133162.1.2	NC_133162.1	0.946	1	0	30359933	30360580	-	ERV-Gamma.D-Mpen-RT
NC_133162.1.3	NC_133162.1	0.931	1	0	34796281	34796928	-	ERV-Gamma.D-Mpen-RT
NC_133162.1.4	NC_133162.1	0.924	1	0	35757975	35758622	-	ERV-Gamma.D-Mpen-RT
NC_133162.1.5	NC_133162.1	0.926	1	0	36925988	36926635	+	ERV-Gamma.D-Mpen-RT
NC_133162.1.6	NC_133162.1	0.927	1	0	41783383	41784030	+	ERV-Gamma.D-Mpen-RT
NC_133162.1.7	NC_133162.1	0.931	1	0	46428386	46429033	+	ERV-Gamma.D-Mpen-RT
NC_133162.1.8	NC_133162.1	0.918	1	0	50056574	50057221	+	ERV-Gamma.D-Mpen-RT
NC_133162.1.9	NC_133162.1	0.908	1	0	52116618	52117269	-	ERV-Gamma.D-Mpen-RT
NC_133162.1.10	NC_133162.1	0.918	1	0	52128175	52128820	-	ERV-Gamma.D-Mpen-RT
NC_133162.1.11	NC_133162.1	0.929	1	0	55629371	55630018	+	ERV-Gamma.D-Mpen-RT
NC_133162.1.12	NC_133162.1	0.906	1	0	60410028	60410676	+	ERV-Gamma.D-Mpen-RT
NC_133162.1.13	NC_133162.1	0.922	1	0	62402318	62402972	+	ERV-Gamma.D-Mpen-RT
NC_133162.1.14	NC_133162.1	0.941	1	0	65642614	65643261	+	ERV-Gamma.D-Mpen-RT
NC_133162.1.15	NC_133162.1	0.915	1	0	66580844	66581491	-	ERV-Gamma.D-Mpen-RT
NC_133162.1.16	NC_133162.1	0.949	1	0	69380602	69381249	-	ERV-Gamma.D-Mpen-RT
NC_133162.1.17	NC_133162.1	0.946	1	0	70276993	70277640	-	ERV-Gamma.D-Mpen-RT
NC_133162.1.18	NC_133162.1	0.93	0.9923	0	73940252	73940894	-	ERV-Gamma.D-Mpen-RT
NC_133162.1.19	NC_133162.1	0.933	0.9923	0	74537670	74538312	-	ERV-Gamma.D-Mpen-RT
NC_133162.1.20	NC_133162.1	0.944	1	0	79266730	79267377	-	ERV-Gamma.D-Mpen-RT
NC_133162.1.21	NC_133162.1	0.944	1	0	81806591	81807237	+	ERV-Gamma.D-Mpen-RT
NC_133162.1.22	NC_133162.1	0.922	1	0	84873042	84873693	+	ERV-Gamma.D-Mpen-RT
NC_133162.1.23	NC_133162.1	0.946	1	0	86442075	86442721	-	ERV-Gamma.D-Mpen-RT
NC_133162.1.24	NC_133162.1	0.932	1	0	88629363	88630010	+	ERV-Gamma.D-Mpen-RT
NC_133162.1.25	NC_133162.1	0.941	1	0	89074958	89075605	-	ERV-Gamma.D-Mpen-RT
NC_133162.1.26	NC_133162.1	0.955	1	0	90411679	90412326	-	ERV-Gamma.D-Mpen-RT
NC_133162.1.27	NC_133162.1	0.904	1	0	90793571	90794206	-	ERV-Gamma.D-Mpen-RT
NC_133162.1.28	NC_133162.1	0.913	1	0	93459536	93460187	-	ERV-Gamma.D-Mpen-RT
NC_133162.1.29	NC_133162.1	0.926	1	0	93476860	93477507	+	ERV-Gamma.D-Mpen-RT
NC_133162.1.30	NC_133162.1	0.94	1	0	93905883	93906530	+	ERV-Gamma.D-Mpen-RT
NC_133162.1.31	NC_133162.1	0.946	1	0	95557978	95558625	-	ERV-Gamma.D-Mpen-RT
NC_133162.1.32	NC_133162.1	0.957	1	0	96490649	96491296	-	ERV-Gamma.D-Mpen-RT
NC_133162.1.33	NC_133162.1	0.929	1	0	96655508	96656155	-	ERV-Gamma.D-Mpen-RT
NC_133162.1.34	NC_133162.1	0.931	1	0	96758439	96759085	+	ERV-Gamma.D-Mpen-RT
NC_133162.1.35	NC_133162.1	0.943	1	0	96773200	96773846	+	ERV-Gamma.D-Mpen-RT
NC_133162.1.36	NC_133162.1	0.906	1	0	101200522	101201158	+	ERV-Gamma.D-Mpen-RT
NC_133163.1.1	NC_133163.1	0.92	1	0	12363804	12364450	-	ERV-Gamma.D-Mpen-RT
NC_133163.1.2	NC_133163.1	0.926	1	0	20613749	20614395	+	ERV-Gamma.D-Mpen-RT
NC_133163.1.3	NC_133163.1	0.934	1	0	20877098	20877745	+	ERV-Gamma.D-Mpen-RT
NC_133163.1.4	NC_133163.1	0.931	1	0	40134580	40135227	+	ERV-Gamma.D-Mpen-RT
NC_133163.1.5	NC_133163.1	0.934	1	0	49083667	49084314	+	ERV-Gamma.D-Mpen-RT
NC_133163.1.6	NC_133163.1	0.933	1	0	51307518	51308173	-	ERV-Gamma.D-Mpen-RT
NC_133163.1.7	NC_133163.1	0.944	1	0	53848005	53848652	-	ERV-Gamma.D-Mpen-RT
NC_133163.1.8	NC_133163.1	0.927	1	0	56667107	56667754	-	ERV-Gamma.D-Mpen-RT
NC_133163.1.9	NC_133163.1	0.926	1	0	56712175	56712822	-	ERV-Gamma.D-Mpen-RT
NC_133163.1.10	NC_133163.1	0.923	1	0	65400508	65401155	+	ERV-Gamma.D-Mpen-RT
NC_133163.1.11	NC_133163.1	0.928	1	0	73279658	73280310	-	ERV-Gamma.D-Mpen-RT
NC_133163.1.12	NC_133163.1	0.912	0.9846	0	73879000	73879637	-	ERV-Gamma.D-Mpen-RT
NC_133163.1.13	NC_133163.1	0.933	1	0	75235454	75236108	+	ERV-Gamma.D-Mpen-RT
NC_133163.1.14	NC_133163.1	0.919	1	0	75804606	75805257	-	ERV-Gamma.D-Mpen-RT
NC_133163.1.15	NC_133163.1	0.946	1	0	87987210	87987857	-	ERV-Gamma.D-Mpen-RT
NC_133163.1.16	NC_133163.1	0.938	1	0	89304985	89305631	-	ERV-Gamma.D-Mpen-RT
NC_133163.1.17	NC_133163.1	0.955	0.9985	0	89947017	89947661	-	ERV-Gamma.D-Mpen-RT
NC_133163.1.18	NC_133163.1	0.929	1	0	103374903	103375553	+	ERV-Gamma.D-Mpen-RT
NC_133164.1.1	NC_133164.1	0.935	1	0	11829128	11829772	-	ERV-Gamma.D-Mpen-RT
NC_133164.1.2	NC_133164.1	0.938	1	0	51369169	51369814	-	ERV-Gamma.D-Mpen-RT
NC_133164.1.3	NC_133164.1	0.929	1	0	54142484	54143135	-	ERV-Gamma.D-Mpen-RT
NC_133164.1.4	NC_133164.1	0.929	1	0	54576020	54576667	+	ERV-Gamma.D-Mpen-RT
NC_133164.1.5	NC_133164.1	0.921	1	0	55592607	55593254	-	ERV-Gamma.D-Mpen-RT
NC_133164.1.6	NC_133164.1	0.911	1	0	58480205	58480845	-	ERV-Gamma.D-Mpen-RT
NC_133164.1.7	NC_133164.1	0.927	1	0	58968162	58968809	+	ERV-Gamma.D-Mpen-RT
NC_133164.1.8	NC_133164.1	0.918	1	0	58980871	58981518	-	ERV-Gamma.D-Mpen-RT
NC_133164.1.9	NC_133164.1	0.928	1	0	62762663	62763313	-	ERV-Gamma.D-Mpen-RT
NC_133164.1.10	NC_133164.1	0.927	1	0	67097179	67097826	-	ERV-Gamma.D-Mpen-RT
NC_133164.1.11	NC_133164.1	0.927	1	0	73873204	73873851	-	ERV-Gamma.D-Mpen-RT
NC_133164.1.12	NC_133164.1	0.926	1	0	73879474	73880121	+	ERV-Gamma.D-Mpen-RT
NC_133164.1.13	NC_133164.1	0.948	1	0	75028739	75029386	-	ERV-Gamma.D-Mpen-RT
NC_133164.1.14	NC_133164.1	0.92	1	0	80344932	80345576	-	ERV-Gamma.D-Mpen-RT
NC_133164.1.15	NC_133164.1	0.933	1	0	81298051	81298703	+	ERV-Gamma.D-Mpen-RT
NC_133164.1.16	NC_133164.1	0.937	1	0	82577576	82578225	-	ERV-Gamma.D-Mpen-RT
NC_133164.1.17	NC_133164.1	0.929	1	0	84217658	84218304	-	ERV-Gamma.D-Mpen-RT
NC_133164.1.18	NC_133164.1	0.947	0.9969	0	89888602	89889247	+	ERV-Gamma.D-Mpen-RT
NC_133164.1.19	NC_133164.1	0.932	1	0	96584824	96585472	+	ERV-Gamma.D-Mpen-RT
NC_133164.1.20	NC_133164.1	0.941	1	0	101671678	101672325	+	ERV-Gamma.D-Mpen-RT
NC_133164.1.21	NC_133164.1	0.922	1	0	106717262	106717915	-	ERV-Gamma.D-Mpen-RT
NC_133164.1.22	NC_133164.1	0.928	0.9923	0	107282199	107282841	+	ERV-Gamma.D-Mpen-RT
NC_133164.1.23	NC_133164.1	0.929	1	0	111900551	111901198	+	ERV-Gamma.D-Mpen-RT
NC_133164.1.24	NC_133164.1	0.931	1	0	120963785	120964432	+	ERV-Gamma.D-Mpen-RT
NC_133165.1.1	NC_133165.1	0.929	1	0	29711118	29711765	+	ERV-Gamma.D-Mpen-RT
NC_133165.1.2	NC_133165.1	0.935	1	0	40417855	40418502	-	ERV-Gamma.D-Mpen-RT
NC_133165.1.3	NC_133165.1	0.937	1	0	44263632	44264279	-	ERV-Gamma.D-Mpen-RT
NC_133165.1.4	NC_133165.1	0.921	1	0	45530559	45531213	+	ERV-Gamma.D-Mpen-RT
NC_133165.1.5	NC_133165.1	0.927	1	0	46877704	46878347	+	ERV-Gamma.D-Mpen-RT
NC_133165.1.6	NC_133165.1	0.951	1	0	47871655	47872302	-	ERV-Gamma.D-Mpen-RT
NC_133165.1.7	NC_133165.1	0.931	1	0	55378280	55378927	+	ERV-Gamma.D-Mpen-RT
NC_133165.1.8	NC_133165.1	0.929	0.9969	0	61018045	61018690	+	ERV-Gamma.D-Mpen-RT
NC_133165.1.9	NC_133165.1	0.934	1	0	62322406	62323053	-	ERV-Gamma.D-Mpen-RT
NC_133165.1.10	NC_133165.1	0.931	1	0	62815991	62816638	-	ERV-Gamma.D-Mpen-RT
NC_133165.1.11	NC_133165.1	0.928	1	0	66440600	66441248	-	ERV-Gamma.D-Mpen-RT
NC_133165.1.12	NC_133165.1	0.934	1	0	71474369	71475016	-	ERV-Gamma.D-Mpen-RT
NC_133165.1.13	NC_133165.1	0.932	1	0	71857750	71858392	+	ERV-Gamma.D-Mpen-RT
NC_133165.1.14	NC_133165.1	0.948	1	0	75000875	75001522	-	ERV-Gamma.D-Mpen-RT
NC_133165.1.15	NC_133165.1	0.919	1	0	78229705	78230360	+	ERV-Gamma.D-Mpen-RT
NC_133165.1.16	NC_133165.1	0.929	1	0	79593933	79594580	-	ERV-Gamma.D-Mpen-RT
NC_133165.1.17	NC_133165.1	0.937	1	0	80099863	80100513	-	ERV-Gamma.D-Mpen-RT
NC_133166.1.1	NC_133166.1	0.949	1	0	5185987	5186634	+	ERV-Gamma.D-Mpen-RT
NC_133166.1.2	NC_133166.1	0.931	1	0	44608202	44608849	+	ERV-Gamma.D-Mpen-RT
NC_133166.1.3	NC_133166.1	0.931	1	0	46183399	46184046	-	ERV-Gamma.D-Mpen-RT
NC_133166.1.4	NC_133166.1	0.921	1	0	49128581	49129228	-	ERV-Gamma.D-Mpen-RT
NC_133166.1.5	NC_133166.1	0.918	1	0	54165317	54165964	-	ERV-Gamma.D-Mpen-RT
NC_133166.1.6	NC_133166.1	0.928	1	0	61054006	61054655	+	ERV-Gamma.D-Mpen-RT
NC_133166.1.7	NC_133166.1	0.94	1	0	65073696	65074343	-	ERV-Gamma.D-Mpen-RT
NC_133166.1.8	NC_133166.1	0.909	1	0	65220758	65221404	+	ERV-Gamma.D-Mpen-RT
NC_133166.1.9	NC_133166.1	0.944	1	0	65260185	65260832	+	ERV-Gamma.D-Mpen-RT
NC_133166.1.10	NC_133166.1	0.941	1	0	70287068	70287711	-	ERV-Gamma.D-Mpen-RT
NC_133166.1.11	NC_133166.1	0.931	1	0	70846377	70847024	+	ERV-Gamma.D-Mpen-RT
NC_133166.1.12	NC_133166.1	0.9	1	0	72068012	72068633	-	ERV-Gamma.D-Mpen-RT
NC_133166.1.13	NC_133166.1	0.943	0.9969	0	74097665	74098310	+	ERV-Gamma.D-Mpen-RT
NC_133166.1.14	NC_133166.1	0.938	1	0	74302592	74303235	+	ERV-Gamma.D-Mpen-RT
NC_133166.1.15	NC_133166.1	0.921	1	0	74614525	74615172	+	ERV-Gamma.D-Mpen-RT
NC_133166.1.16	NC_133166.1	0.927	1	0	76229362	76230009	+	ERV-Gamma.D-Mpen-RT
NC_133166.1.17	NC_133166.1	0.918	1	0	79506602	79507248	+	ERV-Gamma.D-Mpen-RT
NC_133166.1.18	NC_133166.1	0.926	1	0	82026591	82027238	+	ERV-Gamma.D-Mpen-RT
NC_133166.1.19	NC_133166.1	0.943	1	0	82649919	82650566	-	ERV-Gamma.D-Mpen-RT
NC_133166.1.20	NC_133166.1	0.929	1	0	84262697	84263346	+	ERV-Gamma.D-Mpen-RT
NC_133166.1.21	NC_133166.1	0.931	1	0	84368531	84369178	-	ERV-Gamma.D-Mpen-RT
NC_133166.1.22	NC_133166.1	0.929	1	0	90181881	90182528	-	ERV-Gamma.D-Mpen-RT
NC_133166.1.23	NC_133166.1	0.931	1	0	90462372	90463019	+	ERV-Gamma.D-Mpen-RT
NC_133166.1.24	NC_133166.1	0.918	1	0	90884535	90885182	+	ERV-Gamma.D-Mpen-RT
NC_133166.1.25	NC_133166.1	0.927	1	0	97548986	97549633	+	ERV-Gamma.D-Mpen-RT
NC_133167.1.1	NC_133167.1	0.932	1	0	5847779	5848425	+	ERV-Gamma.D-Mpen-RT
NC_133167.1.2	NC_133167.1	0.931	1	0	19877621	19878267	-	ERV-Gamma.D-Mpen-RT
NC_133167.1.3	NC_133167.1	0.917	1	0	31339258	31339903	+	ERV-Gamma.D-Mpen-RT
NC_133167.1.4	NC_133167.1	0.968	1	0	34614531	34615178	-	ERV-Gamma.D-Mpen-RT
NC_133167.1.5	NC_133167.1	0.932	1	0	36527270	36527917	+	ERV-Gamma.D-Mpen-RT
NC_133167.1.6	NC_133167.1	0.924	1	0	43879658	43880314	-	ERV-Gamma.D-Mpen-RT
NC_133167.1.7	NC_133167.1	0.944	1	0	46552563	46553209	-	ERV-Gamma.D-Mpen-RT
NC_133167.1.8	NC_133167.1	0.916	1	0	67430806	67431458	-	ERV-Gamma.D-Mpen-RT
NC_133167.1.9	NC_133167.1	0.933	0.9923	0	67481083	67481725	+	ERV-Gamma.D-Mpen-RT
NC_133167.1.10	NC_133167.1	0.933	0.9923	0	67495862	67496504	+	ERV-Gamma.D-Mpen-RT
NC_133167.1.11	NC_133167.1	0.933	0.9923	0	67510642	67511284	+	ERV-Gamma.D-Mpen-RT
NC_133167.1.12	NC_133167.1	0.944	1	0	67723697	67724344	-	ERV-Gamma.D-Mpen-RT
NC_133167.1.13	NC_133167.1	0.914	1	0	68704577	68705224	+	ERV-Gamma.D-Mpen-RT
NC_133167.1.14	NC_133167.1	0.943	1	0	68716102	68716749	-	ERV-Gamma.D-Mpen-RT
NC_133167.1.15	NC_133167.1	0.903	1	0	70631236	70631883	+	ERV-Gamma.D-Mpen-RT
NC_133167.1.16	NC_133167.1	0.883	1	0	70650798	70651444	-	ERV-Gamma.D-Mpen-RT
NC_133167.1.17	NC_133167.1	0.907	1	0	70663195	70663842	-	ERV-Gamma.D-Mpen-RT
NC_133167.1.18	NC_133167.1	0.929	1	0	72459184	72459831	+	ERV-Gamma.D-Mpen-RT
NC_133167.1.19	NC_133167.1	0.929	1	0	83275952	83276599	-	ERV-Gamma.D-Mpen-RT
NC_133168.1.1	NC_133168.1	0.943	0.9969	0	15248656	15249301	-	ERV-Gamma.D-Mpen-RT
NC_133168.1.2	NC_133168.1	0.927	1	0	26312730	26313377	+	ERV-Gamma.D-Mpen-RT
NC_133168.1.3	NC_133168.1	0.948	1	0	27619124	27619771	-	ERV-Gamma.D-Mpen-RT
NC_133168.1.4	NC_133168.1	0.927	1	0	27877519	27878166	+	ERV-Gamma.D-Mpen-RT
NC_133168.1.5	NC_133168.1	0.912	1	0	29196061	29196707	+	ERV-Gamma.D-Mpen-RT
NC_133168.1.6	NC_133168.1	0.927	1	0	33063051	33063698	+	ERV-Gamma.D-Mpen-RT
NC_133168.1.7	NC_133168.1	0.92	0.9969	0	36282695	36283340	+	ERV-Gamma.D-Mpen-RT
NC_133168.1.8	NC_133168.1	0.923	1	0	40453532	40454182	+	ERV-Gamma.D-Mpen-RT
NC_133168.1.9	NC_133168.1	0.898	1	0	42820527	42821174	-	ERV-Gamma.D-Mpen-RT
NC_133168.1.10	NC_133168.1	0.934	1	0	44122803	44123449	-	ERV-Gamma.D-Mpen-RT
NC_133168.1.11	NC_133168.1	0.924	1	0	82352950	82353597	-	ERV-Gamma.D-Mpen-RT
NC_133168.1.12	NC_133168.1	0.925	0.9985	0	83685122	83685772	+	ERV-Gamma.D-Mpen-RT
NC_133168.1.13	NC_133168.1	0.951	1	0	99892647	99893294	+	ERV-Gamma.D-Mpen-RT
NC_133169.1.1	NC_133169.1	0.952	1	0	8046833	8047480	-	ERV-Gamma.D-Mpen-RT
NC_133169.1.2	NC_133169.1	0.935	1	0	22026217	22026862	+	ERV-Gamma.D-Mpen-RT
NC_133169.1.3	NC_133169.1	0.935	1	0	22197994	22198642	+	ERV-Gamma.D-Mpen-RT
NC_133169.1.4	NC_133169.1	0.895	1	0	26182049	26182688	-	ERV-Gamma.D-Mpen-RT
NC_133169.1.5	NC_133169.1	0.931	1	0	28516279	28516926	+	ERV-Gamma.D-Mpen-RT
NC_133169.1.6	NC_133169.1	0.924	1	0	28851527	28852174	+	ERV-Gamma.D-Mpen-RT
NC_133169.1.7	NC_133169.1	0.92	1	0	29825967	29826614	-	ERV-Gamma.D-Mpen-RT
NC_133169.1.8	NC_133169.1	0.951	1	0	39620749	39621396	-	ERV-Gamma.D-Mpen-RT
NC_133169.1.9	NC_133169.1	0.915	1	0	41331617	41332264	-	ERV-Gamma.D-Mpen-RT
NC_133169.1.10	NC_133169.1	0.903	1	0	41789616	41790254	+	ERV-Gamma.D-Mpen-RT
NC_133169.1.11	NC_133169.1	0.917	1	0	43607274	43607927	+	ERV-Gamma.D-Mpen-RT
NC_133169.1.12	NC_133169.1	0.917	1	0	44694205	44694849	-	ERV-Gamma.D-Mpen-RT
NC_133169.1.13	NC_133169.1	0.918	1	0	44829681	44830327	+	ERV-Gamma.D-Mpen-RT
NC_133169.1.14	NC_133169.1	0.945	1	0	51304192	51304840	+	ERV-Gamma.D-Mpen-RT
NC_133169.1.15	NC_133169.1	0.926	1	0	51315104	51315751	-	ERV-Gamma.D-Mpen-RT
NC_133169.1.16	NC_133169.1	0.912	1	0	64742385	64743032	+	ERV-Gamma.D-Mpen-RT
NC_133169.1.17	NC_133169.1	0.92	1	0	65945846	65946494	-	ERV-Gamma.D-Mpen-RT
NC_133169.1.18	NC_133169.1	0.91	1	0	66796379	66797026	+	ERV-Gamma.D-Mpen-RT
NC_133169.1.19	NC_133169.1	0.931	1	0	67083540	67084185	+	ERV-Gamma.D-Mpen-RT
NC_133169.1.20	NC_133169.1	0.935	1	0	67757138	67757785	+	ERV-Gamma.D-Mpen-RT
NC_133169.1.21	NC_133169.1	0.914	1	0	68688399	68689046	+	ERV-Gamma.D-Mpen-RT
NC_133169.1.22	NC_133169.1	0.935	1	0	68975628	68976275	+	ERV-Gamma.D-Mpen-RT
NC_133169.1.23	NC_133169.1	0.941	1	0	75423455	75424102	-	ERV-Gamma.D-Mpen-RT
NC_133170.1.1	NC_133170.1	0.965	1	0	6932713	6933360	-	ERV-Gamma.D-Mpen-RT
NC_133170.1.2	NC_133170.1	0.948	1	0	21815409	21816054	+	ERV-Gamma.D-Mpen-RT
NC_133170.1.3	NC_133170.1	0.943	1	0	23090171	23090821	-	ERV-Gamma.D-Mpen-RT
NC_133170.1.4	NC_133170.1	0.912	1	0	23314137	23314780	+	ERV-Gamma.D-Mpen-RT
NC_133170.1.5	NC_133170.1	0.926	0.9969	0	27599387	27600034	+	ERV-Gamma.D-Mpen-RT
NC_133170.1.6	NC_133170.1	0.94	1	0	33721872	33722518	+	ERV-Gamma.D-Mpen-RT
NC_133170.1.7	NC_133170.1	0.922	1	0	36496358	36497009	-	ERV-Gamma.D-Mpen-RT
NC_133170.1.8	NC_133170.1	0.92	1	0	36532587	36533234	-	ERV-Gamma.D-Mpen-RT
NC_133170.1.9	NC_133170.1	0.921	1	0	37707579	37708226	-	ERV-Gamma.D-Mpen-RT
NC_133170.1.10	NC_133170.1	0.927	1	0	39807048	39807695	-	ERV-Gamma.D-Mpen-RT
NC_133170.1.11	NC_133170.1	0.926	1	0	41486102	41486749	-	ERV-Gamma.D-Mpen-RT
NC_133170.1.12	NC_133170.1	0.926	1	0	44007553	44008200	+	ERV-Gamma.D-Mpen-RT
NC_133170.1.13	NC_133170.1	0.929	1	0	44574574	44575221	-	ERV-Gamma.D-Mpen-RT
NC_133170.1.14	NC_133170.1	0.91	1	0	44744324	44744970	+	ERV-Gamma.D-Mpen-RT
NC_133171.1.1	NC_133171.1	0.94	1	0	3400036	3400682	-	ERV-Gamma.D-Mpen-RT
NC_133171.1.2	NC_133171.1	0.949	1	0	51758007	51758654	+	ERV-Gamma.D-Mpen-RT
NC_133171.1.3	NC_133171.1	0.912	1	0	55199824	55200472	+	ERV-Gamma.D-Mpen-RT
NC_133171.1.4	NC_133171.1	0.931	1	0	57225739	57226386	-	ERV-Gamma.D-Mpen-RT
NC_133171.1.5	NC_133171.1	0.931	1	0	57259761	57260408	+	ERV-Gamma.D-Mpen-RT
NC_133171.1.6	NC_133171.1	0.923	1	0	57296143	57296789	+	ERV-Gamma.D-Mpen-RT
NC_133171.1.7	NC_133171.1	0.923	1	0	61261223	61261870	-	ERV-Gamma.D-Mpen-RT
NC_133171.1.8	NC_133171.1	0.924	1	0	61618096	61618743	-	ERV-Gamma.D-Mpen-RT
NC_133171.1.9	NC_133171.1	0.923	1	0	61889498	61890145	+	ERV-Gamma.D-Mpen-RT
NC_133171.1.10	NC_133171.1	0.926	1	0	61906036	61906683	-	ERV-Gamma.D-Mpen-RT
NC_133171.1.11	NC_133171.1	0.926	1	0	62124040	62124687	+	ERV-Gamma.D-Mpen-RT
NC_133171.1.12	NC_133171.1	0.906	1	0	63160745	63161374	+	ERV-Gamma.D-Mpen-RT
NC_133171.1.13	NC_133171.1	0.93	0.9923	0	63252150	63252792	-	ERV-Gamma.D-Mpen-RT
NC_133171.1.14	NC_133171.1	0.921	0.9985	0	64642494	64643140	-	ERV-Gamma.D-Mpen-RT
NC_133171.1.15	NC_133171.1	0.915	1	0	66333285	66333933	-	ERV-Gamma.D-Mpen-RT
NC_133171.1.16	NC_133171.1	0.914	1	0	67363262	67363900	+	ERV-Gamma.D-Mpen-RT
NC_133171.1.17	NC_133171.1	0.945	1	0	69088585	69089234	+	ERV-Gamma.D-Mpen-RT
NC_133172.1.1	NC_133172.1	0.932	1	0	54093	54743	+	ERV-Gamma.D-Mpen-RT
NC_133172.1.2	NC_133172.1	0.931	1	0	4948014	4948661	+	ERV-Gamma.D-Mpen-RT
NC_133172.1.3	NC_133172.1	0.938	1	0	27086829	27087474	+	ERV-Gamma.D-Mpen-RT
NC_133172.1.4	NC_133172.1	0.923	1	0	27191271	27191918	-	ERV-Gamma.D-Mpen-RT
NC_133172.1.5	NC_133172.1	0.914	1	0	28048960	28049610	-	ERV-Gamma.D-Mpen-RT
NC_133172.1.6	NC_133172.1	0.931	1	0	29216895	29217542	+	ERV-Gamma.D-Mpen-RT
NC_133172.1.7	NC_133172.1	0.944	1	0	39720262	39720903	+	ERV-Gamma.D-Mpen-RT
NC_133172.1.8	NC_133172.1	0.914	1	0	40835252	40835902	-	ERV-Gamma.D-Mpen-RT
NC_133173.1.1	NC_133173.1	0.949	1	0	22316601	22317248	-	ERV-Gamma.D-Mpen-RT
NC_133173.1.2	NC_133173.1	0.922	0.9722	0	23051115	23051743	-	ERV-Gamma.D-Mpen-RT
NC_133173.1.3	NC_133173.1	0.94	1	0	23060713	23061360	+	ERV-Gamma.D-Mpen-RT
NC_133174.1.1	NC_133174.1	0.951	1	0	17605755	17606402	-	ERV-Gamma.D-Mpen-RT
NC_133174.1.2	NC_133174.1	0.92	1	0	22699770	22700417	-	ERV-Gamma.D-Mpen-RT
NC_133174.1.3	NC_133174.1	0.905	1	0	33412813	33413455	-	ERV-Gamma.D-Mpen-RT
NC_133174.1.4	NC_133174.1	0.929	1	0	38238947	38239594	+	ERV-Gamma.D-Mpen-RT
NC_133174.1.5	NC_133174.1	0.934	1	0	40424756	40425384	+	ERV-Gamma.D-Mpen-RT
NC_133174.1.6	NC_133174.1	0.924	0.9969	0	40509104	40509759	+	ERV-Gamma.D-Mpen-RT
NC_133174.1.7	NC_133174.1	0.931	1	0	40685988	40686636	+	ERV-Gamma.D-Mpen-RT
NC_133174.1.8	NC_133174.1	0.938	1	0	42200626	42201272	-	ERV-Gamma.D-Mpen-RT
NC_133174.1.9	NC_133174.1	0.927	1	0	52141287	52141934	-	ERV-Gamma.D-Mpen-RT
NC_133174.1.10	NC_133174.1	0.932	1	0	52333526	52334169	-	ERV-Gamma.D-Mpen-RT
NC_133174.1.11	NC_133174.1	0.909	1	0	57768538	57769185	+	ERV-Gamma.D-Mpen-RT
NC_133174.1.12	NC_133174.1	0.93	1	0	57794608	57795265	-	ERV-Gamma.D-Mpen-RT
NC_133174.1.13	NC_133174.1	0.921	1	0	62344110	62344757	+	ERV-Gamma.D-Mpen-RT
NC_133174.1.14	NC_133174.1	0.91	1	0	67577557	67578203	+	ERV-Gamma.D-Mpen-RT
NC_133174.1.15	NC_133174.1	0.94	1	0	69081592	69082239	+	ERV-Gamma.D-Mpen-RT
NC_133174.1.16	NC_133174.1	0.896	0.9923	0	69092032	69092682	-	ERV-Gamma.D-Mpen-RT
NC_133174.1.17	NC_133174.1	0.934	1	0	76917681	76918328	-	ERV-Gamma.D-Mpen-RT
NC_133174.1.18	NC_133174.1	0.941	1	0	79608559	79609205	+	ERV-Gamma.D-Mpen-RT
NC_133174.1.19	NC_133174.1	0.918	1	0	83349102	83349749	+	ERV-Gamma.D-Mpen-RT
NC_133174.1.20	NC_133174.1	0.934	1	0	83953760	83954406	+	ERV-Gamma.D-Mpen-RT
NC_133174.1.21	NC_133174.1	0.948	1	0	84267898	84268545	+	ERV-Gamma.D-Mpen-RT
NC_133174.1.22	NC_133174.1	0.918	1	0	86453368	86454015	-	ERV-Gamma.D-Mpen-RT
NC_133174.1.23	NC_133174.1	0.929	1	0	87813543	87814190	+	ERV-Gamma.D-Mpen-RT
NC_133174.1.24	NC_133174.1	0.927	1	0	94902269	94902916	-	ERV-Gamma.D-Mpen-RT
NC_133174.1.25	NC_133174.1	0.929	1	0	100588984	100589631	-	ERV-Gamma.D-Mpen-RT
NC_133174.1.26	NC_133174.1	0.926	1	0	102331117	102331764	+	ERV-Gamma.D-Mpen-RT
NC_133174.1.27	NC_133174.1	0.937	1	0	105095927	105096574	-	ERV-Gamma.D-Mpen-RT
NC_133174.1.28	NC_133174.1	0.927	1	0	105107627	105108274	-	ERV-Gamma.D-Mpen-RT
NC_133174.1.29	NC_133174.1	0.944	1	0	109454282	109454929	-	ERV-Gamma.D-Mpen-RT
NC_133174.1.30	NC_133174.1	0.942	1	0	127006882	127007533	-	ERV-Gamma.D-Mpen-RT
NC_133174.1.31	NC_133174.1	0.924	1	0	130418299	130418946	-	ERV-Gamma.D-Mpen-RT
NC_133175.1.1	NC_133175.1	0.917	1	0	1010344	1010991	-	ERV-Gamma.D-Mpen-RT
NC_133175.1.2	NC_133175.1	0.869	1	0	3563333	3563980	-	ERV-Gamma.D-Mpen-RT
NC_133175.1.3	NC_133175.1	0.87	1	0	3974739	3975386	+	ERV-Gamma.D-Mpen-RT
NC_133156.1.1	NC_133156.1	0.934	1	0	22405503	22406150	+	ERV-Gamma.E-Mpen-RT
NC_133157.1.1	NC_133157.1	0.943	1	0	98758063	98758709	-	ERV-Gamma.E-Mpen-RT
NC_133159.1.1	NC_133159.1	0.929	1	0	115557640	115558287	+	ERV-Gamma.E-Mpen-RT
NC_133160.1.1	NC_133160.1	0.931	1	0	117643369	117644016	+	ERV-Gamma.E-Mpen-RT
NC_133160.1.2	NC_133160.1	0.943	1	0	153476844	153477491	+	ERV-Gamma.E-Mpen-RT
NC_133161.1.1	NC_133161.1	0.918	1	0	10810452	10811099	+	ERV-Gamma.E-Mpen-RT
NC_133161.1.2	NC_133161.1	0.9	1	0	64455749	64456393	+	ERV-Gamma.E-Mpen-RT
NC_133161.1.3	NC_133161.1	0.929	1	0	76117066	76117706	+	ERV-Gamma.E-Mpen-RT
NC_133162.1.1	NC_133162.1	0.897	1	0	51819154	51819801	+	ERV-Gamma.E-Mpen-RT
NC_133162.1.2	NC_133162.1	0.889	1	0	79222106	79222749	-	ERV-Gamma.E-Mpen-RT
NC_133162.1.3	NC_133162.1	0.923	1	0	93488948	93489595	+	ERV-Gamma.E-Mpen-RT
NC_133163.1.1	NC_133163.1	0.944	1	0	46229872	46230516	+	ERV-Gamma.E-Mpen-RT
NC_133163.1.2	NC_133163.1	0.932	1	0	67219317	67219964	+	ERV-Gamma.E-Mpen-RT
NC_133165.1.1	NC_133165.1	0.931	1	0	83343306	83343952	+	ERV-Gamma.E-Mpen-RT
NC_133167.1.1	NC_133167.1	0.898	1	0	53023199	53023846	+	ERV-Gamma.E-Mpen-RT
NC_133168.1.1	NC_133168.1	0.924	1	0	32124153	32124797	-	ERV-Gamma.E-Mpen-RT
NC_133168.1.2	NC_133168.1	0.914	1	0	43329726	43330373	+	ERV-Gamma.E-Mpen-RT
NC_133169.1.1	NC_133169.1	0.935	1	0	31587229	31587876	+	ERV-Gamma.E-Mpen-RT
NC_133171.1.1	NC_133171.1	0.903	1	0	3834442	3835089	+	ERV-Gamma.E-Mpen-RT
NC_133172.1.1	NC_133172.1	0.926	1	0	26903786	26904432	+	ERV-Gamma.E-Mpen-RT
NW_027332170.1.1	NW_027332170.1	0.892	1	0	612168	612814	+	ERV-Gamma.E-Mpen-RT
