# Supplementary material for: Diversity and evolutionary history of endogenous retroviruses in the genome of Manis pentadactyla
Source: Microbiol Spectr. 2025 Sep 30;13(11):e03203-24. doi: 10.1128/spectrum.03203-24 (PMC12584738; doi:10.1128/spectrum.03203-24)
Supplement: Table S4 — Genomic mapping of the ERV insertion sites with the paired LTRs associated with MPERVs in the Malayan pangolin genome. [file spectrum.03203-24-s0005.xlsx]

## Sheet: Sheet1
ERV_id	Contig name	Hit start	Hit end	Related_MPERV_RT	Strand
NC_133156.1.2	NC_133156.1	8527639	8535652	ERV-Alpha-Mpen-RT	+
NC_133156.1.3	NC_133156.1	13961223	13969249	ERV-Alpha-Mpen-RT	-
NC_133156.1.4	NC_133156.1	15437474	15445500	ERV-Alpha-Mpen-RT	-
NC_133156.1.5	NC_133156.1	33333077	33345981	ERV-Alpha-Mpen-RT	+
NC_133156.1.6	NC_133156.1	57164627	57172654	ERV-Alpha-Mpen-RT	+
NC_133156.1.7	NC_133156.1	66673596	66681620	ERV-Alpha-Mpen-RT	-
NC_133156.1.8	NC_133156.1	93300760	93308786	ERV-Alpha-Mpen-RT	-
NC_133156.1.9	NC_133156.1	109186207	109194233	ERV-Alpha-Mpen-RT	+
NC_133156.1.10	NC_133156.1	110001694	110009712	ERV-Alpha-Mpen-RT	-
NC_133156.1.11	NC_133156.1	112477814	112485838	ERV-Alpha-Mpen-RT	-
NC_133156.1.12	NC_133156.1	113098632	113106659	ERV-Alpha-Mpen-RT	+
NC_133156.1.13	NC_133156.1	116349070	116357091	ERV-Alpha-Mpen-RT	+
NC_133156.1.14	NC_133156.1	119351143	119366687	ERV-Alpha-Mpen-RT	-
NC_133156.1.15	NC_133156.1	119469216	119484254	ERV-Alpha-Mpen-RT	+
NC_133156.1.16	NC_133156.1	127736404	127744438	ERV-Alpha-Mpen-RT	+
NC_133156.1.17	NC_133156.1	128789833	128797863	ERV-Alpha-Mpen-RT	+
NC_133156.1.18	NC_133156.1	131444653	131452680	ERV-Alpha-Mpen-RT	-
NC_133156.1.19	NC_133156.1	143604287	143612317	ERV-Alpha-Mpen-RT	+
NC_133156.1.20	NC_133156.1	152223329	152231384	ERV-Alpha-Mpen-RT	+
NC_133156.1.21	NC_133156.1	154049919	154057985	ERV-Alpha-Mpen-RT	-
NC_133156.1.23	NC_133156.1	177327883	177335910	ERV-Alpha-Mpen-RT	-
NC_133156.1.24	NC_133156.1	183732852	183740877	ERV-Alpha-Mpen-RT	+
NC_133156.1.25	NC_133156.1	197500322	197508350	ERV-Alpha-Mpen-RT	-
NC_133156.1.26	NC_133156.1	200856621	200864660	ERV-Alpha-Mpen-RT	-
NC_133156.1.27	NC_133156.1	202483277	202491321	ERV-Alpha-Mpen-RT	+
NC_133156.1.28	NC_133156.1	209333906	209341880	ERV-Alpha-Mpen-RT	-
NC_133156.1.29	NC_133156.1	213474170	213482197	ERV-Alpha-Mpen-RT	-
NC_133156.1.30	NC_133156.1	217367804	217375771	ERV-Alpha-Mpen-RT	+
NC_133156.1.31	NC_133156.1	221218415	221226424	ERV-Alpha-Mpen-RT	+
NC_133156.1.32	NC_133156.1	231625902	231633882	ERV-Alpha-Mpen-RT	-
NC_133156.1.33	NC_133156.1	235515253	235523280	ERV-Alpha-Mpen-RT	+
NC_133157.1.1	NC_133157.1	19797	27836	ERV-Alpha-Mpen-RT	+
NC_133157.1.2	NC_133157.1	15471199	15479237	ERV-Alpha-Mpen-RT	+
NC_133157.1.4	NC_133157.1	41969155	41977179	ERV-Alpha-Mpen-RT	+
NC_133157.1.5	NC_133157.1	44626732	44634758	ERV-Alpha-Mpen-RT	+
NC_133157.1.6	NC_133157.1	50652034	50660055	ERV-Alpha-Mpen-RT	+
NC_133157.1.7	NC_133157.1	51262533	51270571	ERV-Alpha-Mpen-RT	+
NC_133157.1.8	NC_133157.1	55784483	55792505	ERV-Alpha-Mpen-RT	+
NC_133157.1.9	NC_133157.1	56675050	56683075	ERV-Alpha-Mpen-RT	-
NC_133157.1.10	NC_133157.1	59919298	59927323	ERV-Alpha-Mpen-RT	+
NC_133157.1.13	NC_133157.1	72639411	72647432	ERV-Alpha-Mpen-RT	+
NC_133157.1.14	NC_133157.1	75276658	75284683	ERV-Alpha-Mpen-RT	+
NC_133157.1.15	NC_133157.1	76911828	76919850	ERV-Alpha-Mpen-RT	+
NC_133157.1.16	NC_133157.1	80615508	80623539	ERV-Alpha-Mpen-RT	-
NC_133157.1.17	NC_133157.1	81829530	81837556	ERV-Alpha-Mpen-RT	+
NC_133157.1.18	NC_133157.1	83592926	83600963	ERV-Alpha-Mpen-RT	+
NC_133157.1.19	NC_133157.1	86196592	86204618	ERV-Alpha-Mpen-RT	+
NC_133157.1.20	NC_133157.1	87058947	87066965	ERV-Alpha-Mpen-RT	-
NC_133157.1.21	NC_133157.1	90574168	90582211	ERV-Alpha-Mpen-RT	-
NC_133157.1.22	NC_133157.1	90781967	90790000	ERV-Alpha-Mpen-RT	+
NC_133157.1.23	NC_133157.1	91187422	91195448	ERV-Alpha-Mpen-RT	-
NC_133157.1.24	NC_133157.1	95635823	95643844	ERV-Alpha-Mpen-RT	-
NC_133157.1.25	NC_133157.1	95953020	95961047	ERV-Alpha-Mpen-RT	+
NC_133157.1.26	NC_133157.1	100589661	100597694	ERV-Alpha-Mpen-RT	+
NC_133157.1.27	NC_133157.1	104411077	104419095	ERV-Alpha-Mpen-RT	+
NC_133157.1.28	NC_133157.1	105243213	105251175	ERV-Alpha-Mpen-RT	+
NC_133157.1.29	NC_133157.1	108235825	108243852	ERV-Alpha-Mpen-RT	-
NC_133157.1.30	NC_133157.1	108352884	108360909	ERV-Alpha-Mpen-RT	+
NC_133157.1.31	NC_133157.1	108568264	108576290	ERV-Alpha-Mpen-RT	-
NC_133157.1.32	NC_133157.1	111969622	111977649	ERV-Alpha-Mpen-RT	-
NC_133157.1.33	NC_133157.1	121997241	122005268	ERV-Alpha-Mpen-RT	+
NC_133157.1.34	NC_133157.1	130703366	130711387	ERV-Alpha-Mpen-RT	+
NC_133157.1.35	NC_133157.1	136820576	136828603	ERV-Alpha-Mpen-RT	+
NC_133157.1.36	NC_133157.1	143486315	143494344	ERV-Alpha-Mpen-RT	-
NC_133157.1.37	NC_133157.1	144440397	144448418	ERV-Alpha-Mpen-RT	+
NC_133157.1.38	NC_133157.1	145599157	145607180	ERV-Alpha-Mpen-RT	+
NC_133157.1.39	NC_133157.1	153848294	153856345	ERV-Alpha-Mpen-RT	+
NC_133157.1.40	NC_133157.1	157881732	157889737	ERV-Alpha-Mpen-RT	-
NC_133157.1.41	NC_133157.1	164824721	164832748	ERV-Alpha-Mpen-RT	+
NC_133157.1.42	NC_133157.1	166972588	166980613	ERV-Alpha-Mpen-RT	-
NC_133157.1.43	NC_133157.1	171941782	171949738	ERV-Alpha-Mpen-RT	-
NC_133157.1.44	NC_133157.1	172031220	172039247	ERV-Alpha-Mpen-RT	-
NC_133157.1.46	NC_133157.1	173420194	173428221	ERV-Alpha-Mpen-RT	-
NC_133157.1.47	NC_133157.1	174513437	174521464	ERV-Alpha-Mpen-RT	+
NC_133157.1.48	NC_133157.1	176768128	176776162	ERV-Alpha-Mpen-RT	-
NC_133157.1.49	NC_133157.1	178750308	178758269	ERV-Alpha-Mpen-RT	+
NC_133157.1.50	NC_133157.1	183929780	183937819	ERV-Alpha-Mpen-RT	-
NC_133157.1.51	NC_133157.1	184715837	184723863	ERV-Alpha-Mpen-RT	+
NC_133157.1.52	NC_133157.1	185259459	185267485	ERV-Alpha-Mpen-RT	-
NC_133157.1.53	NC_133157.1	187013385	187021408	ERV-Alpha-Mpen-RT	+
NC_133157.1.55	NC_133157.1	190033445	190041502	ERV-Alpha-Mpen-RT	-
NC_133157.1.56	NC_133157.1	192281835	192289862	ERV-Alpha-Mpen-RT	+
NC_133157.1.57	NC_133157.1	193964026	193972053	ERV-Alpha-Mpen-RT	-
NC_133157.1.58	NC_133157.1	197327743	197335714	ERV-Alpha-Mpen-RT	-
NC_133157.1.60	NC_133157.1	208577642	208585668	ERV-Alpha-Mpen-RT	+
NC_133157.1.61	NC_133157.1	226230883	226238961	ERV-Alpha-Mpen-RT	-
NC_133158.1.1	NC_133158.1	15204860	15212885	ERV-Alpha-Mpen-RT	+
NC_133158.1.2	NC_133158.1	23125322	23133349	ERV-Alpha-Mpen-RT	-
NC_133158.1.3	NC_133158.1	26968184	26976209	ERV-Alpha-Mpen-RT	+
NC_133158.1.4	NC_133158.1	29022423	29030441	ERV-Alpha-Mpen-RT	+
NC_133158.1.5	NC_133158.1	38679549	38687575	ERV-Alpha-Mpen-RT	-
NC_133158.1.6	NC_133158.1	45181673	45189695	ERV-Alpha-Mpen-RT	-
NC_133158.1.7	NC_133158.1	48247806	48255832	ERV-Alpha-Mpen-RT	-
NC_133158.1.8	NC_133158.1	60050311	60058284	ERV-Alpha-Mpen-RT	+
NC_133158.1.9	NC_133158.1	73538813	73546828	ERV-Alpha-Mpen-RT	-
NC_133158.1.10	NC_133158.1	78120003	78128026	ERV-Alpha-Mpen-RT	+
NC_133158.1.11	NC_133158.1	78483472	78491499	ERV-Alpha-Mpen-RT	+
NC_133158.1.12	NC_133158.1	80316530	80324555	ERV-Alpha-Mpen-RT	-
NC_133158.1.13	NC_133158.1	82630167	82638220	ERV-Alpha-Mpen-RT	+
NC_133158.1.14	NC_133158.1	84656442	84664468	ERV-Alpha-Mpen-RT	+
NC_133158.1.15	NC_133158.1	86386577	86394603	ERV-Alpha-Mpen-RT	-
NC_133158.1.17	NC_133158.1	92798413	92806438	ERV-Alpha-Mpen-RT	-
NC_133158.1.18	NC_133158.1	94062914	94070929	ERV-Alpha-Mpen-RT	+
NC_133158.1.19	NC_133158.1	97788486	97796511	ERV-Alpha-Mpen-RT	-
NC_133158.1.20	NC_133158.1	101086261	101094288	ERV-Alpha-Mpen-RT	+
NC_133158.1.22	NC_133158.1	105456504	105463673	ERV-Alpha-Mpen-RT	-
NC_133158.1.23	NC_133158.1	109037597	109045622	ERV-Alpha-Mpen-RT	+
NC_133158.1.24	NC_133158.1	111329219	111337208	ERV-Alpha-Mpen-RT	+
NC_133158.1.25	NC_133158.1	111644169	111652201	ERV-Alpha-Mpen-RT	-
NC_133158.1.26	NC_133158.1	123781860	123789888	ERV-Alpha-Mpen-RT	-
NC_133158.1.27	NC_133158.1	124090050	124098075	ERV-Alpha-Mpen-RT	+
NC_133158.1.28	NC_133158.1	129198882	129206904	ERV-Alpha-Mpen-RT	-
NC_133158.1.29	NC_133158.1	136909507	136917533	ERV-Alpha-Mpen-RT	+
NC_133158.1.31	NC_133158.1	139745667	139753692	ERV-Alpha-Mpen-RT	-
NC_133158.1.32	NC_133158.1	141608985	141616981	ERV-Alpha-Mpen-RT	-
NC_133158.1.34	NC_133158.1	143882036	143890042	ERV-Alpha-Mpen-RT	-
NC_133158.1.35	NC_133158.1	148799774	148807801	ERV-Alpha-Mpen-RT	-
NC_133158.1.36	NC_133158.1	149201235	149209261	ERV-Alpha-Mpen-RT	+
NC_133158.1.37	NC_133158.1	154420863	154428885	ERV-Alpha-Mpen-RT	+
NC_133158.1.38	NC_133158.1	157748985	157757011	ERV-Alpha-Mpen-RT	-
NC_133158.1.39	NC_133158.1	165357263	165365278	ERV-Alpha-Mpen-RT	-
NC_133158.1.40	NC_133158.1	173190084	173197993	ERV-Alpha-Mpen-RT	-
NC_133158.1.41	NC_133158.1	185090433	185098458	ERV-Alpha-Mpen-RT	-
NC_133158.1.42	NC_133158.1	190900154	190909325	ERV-Alpha-Mpen-RT	-
NC_133158.1.44	NC_133158.1	190915538	190924709	ERV-Alpha-Mpen-RT	-
NC_133158.1.46	NC_133158.1	193834044	193842070	ERV-Alpha-Mpen-RT	-
NC_133158.1.47	NC_133158.1	197310794	197318831	ERV-Alpha-Mpen-RT	-
NC_133159.1.1	NC_133159.1	23384432	23392480	ERV-Alpha-Mpen-RT	+
NC_133159.1.2	NC_133159.1	33417235	33425261	ERV-Alpha-Mpen-RT	-
NC_133159.1.3	NC_133159.1	52613249	52621276	ERV-Alpha-Mpen-RT	-
NC_133159.1.4	NC_133159.1	54698133	54706144	ERV-Alpha-Mpen-RT	-
NC_133159.1.5	NC_133159.1	60768834	60776861	ERV-Alpha-Mpen-RT	+
NC_133159.1.6	NC_133159.1	82013239	82021226	ERV-Alpha-Mpen-RT	-
NC_133159.1.7	NC_133159.1	85722553	85730579	ERV-Alpha-Mpen-RT	-
NC_133159.1.8	NC_133159.1	86044537	86052562	ERV-Alpha-Mpen-RT	+
NC_133159.1.9	NC_133159.1	89057393	89065418	ERV-Alpha-Mpen-RT	+
NC_133159.1.10	NC_133159.1	93643832	93651879	ERV-Alpha-Mpen-RT	-
NC_133159.1.11	NC_133159.1	93727114	93735145	ERV-Alpha-Mpen-RT	+
NC_133159.1.12	NC_133159.1	96701634	96709661	ERV-Alpha-Mpen-RT	-
NC_133159.1.13	NC_133159.1	98472312	98480367	ERV-Alpha-Mpen-RT	-
NC_133159.1.14	NC_133159.1	100214734	100222760	ERV-Alpha-Mpen-RT	-
NC_133159.1.15	NC_133159.1	100841417	100849449	ERV-Alpha-Mpen-RT	+
NC_133159.1.16	NC_133159.1	100870669	100878715	ERV-Alpha-Mpen-RT	-
NC_133159.1.17	NC_133159.1	102797402	102805437	ERV-Alpha-Mpen-RT	+
NC_133159.1.18	NC_133159.1	103483844	103491870	ERV-Alpha-Mpen-RT	-
NC_133159.1.19	NC_133159.1	105816551	105824577	ERV-Alpha-Mpen-RT	-
NC_133159.1.20	NC_133159.1	106305385	106313345	ERV-Alpha-Mpen-RT	-
NC_133159.1.21	NC_133159.1	107801037	107809058	ERV-Alpha-Mpen-RT	-
NC_133159.1.22	NC_133159.1	110810593	110818618	ERV-Alpha-Mpen-RT	+
NC_133159.1.23	NC_133159.1	112355886	112363829	ERV-Alpha-Mpen-RT	+
NC_133159.1.24	NC_133159.1	113212784	113220801	ERV-Alpha-Mpen-RT	-
NC_133159.1.25	NC_133159.1	116277126	116290141	ERV-Alpha-Mpen-RT	-
NC_133159.1.26	NC_133159.1	116309474	116322489	ERV-Alpha-Mpen-RT	-
NC_133159.1.27	NC_133159.1	118385448	118393473	ERV-Alpha-Mpen-RT	-
NC_133159.1.28	NC_133159.1	118592043	118600079	ERV-Alpha-Mpen-RT	-
NC_133159.1.29	NC_133159.1	133631101	133639130	ERV-Alpha-Mpen-RT	-
NC_133159.1.30	NC_133159.1	140418186	140426220	ERV-Alpha-Mpen-RT	+
NC_133159.1.31	NC_133159.1	156169509	156177534	ERV-Alpha-Mpen-RT	-
NC_133159.1.32	NC_133159.1	165547884	165555911	ERV-Alpha-Mpen-RT	-
NC_133159.1.33	NC_133159.1	165591861	165599886	ERV-Alpha-Mpen-RT	+
NC_133159.1.34	NC_133159.1	165547884	165555911	ERV-Alpha-Mpen-RT	-
NC_133159.1.35	NC_133159.1	167046039	167054066	ERV-Alpha-Mpen-RT	-
NC_133160.1.1	NC_133160.1	37933382	37941411	ERV-Alpha-Mpen-RT	-
NC_133160.1.2	NC_133160.1	41356356	41364566	ERV-Alpha-Mpen-RT	+
NC_133160.1.3	NC_133160.1	42499725	42510747	ERV-Alpha-Mpen-RT	-
NC_133160.1.4	NC_133160.1	43857157	43865213	ERV-Alpha-Mpen-RT	+
NC_133160.1.5	NC_133160.1	45643885	45651898	ERV-Alpha-Mpen-RT	+
NC_133160.1.6	NC_133160.1	48381753	48390092	ERV-Alpha-Mpen-RT	-
NC_133160.1.7	NC_133160.1	48744042	48752065	ERV-Alpha-Mpen-RT	+
NC_133160.1.8	NC_133160.1	50107293	50115339	ERV-Alpha-Mpen-RT	-
NC_133160.1.9	NC_133160.1	57253575	57261600	ERV-Alpha-Mpen-RT	-
NC_133160.1.10	NC_133160.1	57537753	57545757	ERV-Alpha-Mpen-RT	-
NC_133160.1.11	NC_133160.1	60839560	60847589	ERV-Alpha-Mpen-RT	+
NC_133160.1.12	NC_133160.1	61054566	61062593	ERV-Alpha-Mpen-RT	+
NC_133160.1.13	NC_133160.1	70358206	70366231	ERV-Alpha-Mpen-RT	+
NC_133160.1.14	NC_133160.1	70697077	70705103	ERV-Alpha-Mpen-RT	-
NC_133160.1.15	NC_133160.1	70802406	70810432	ERV-Alpha-Mpen-RT	+
NC_133160.1.16	NC_133160.1	78596291	78604314	ERV-Alpha-Mpen-RT	+
NC_133160.1.17	NC_133160.1	81899646	81907675	ERV-Alpha-Mpen-RT	+
NC_133160.1.18	NC_133160.1	82072493	82080519	ERV-Alpha-Mpen-RT	-
NC_133160.1.19	NC_133160.1	83262610	83270637	ERV-Alpha-Mpen-RT	-
NC_133160.1.20	NC_133160.1	83733569	83741603	ERV-Alpha-Mpen-RT	+
NC_133160.1.21	NC_133160.1	85829748	85837774	ERV-Alpha-Mpen-RT	-
NC_133160.1.22	NC_133160.1	89188813	89196803	ERV-Alpha-Mpen-RT	+
NC_133160.1.23	NC_133160.1	89519241	89527268	ERV-Alpha-Mpen-RT	-
NC_133160.1.24	NC_133160.1	90761933	90769957	ERV-Alpha-Mpen-RT	+
NC_133160.1.25	NC_133160.1	104992481	105000508	ERV-Alpha-Mpen-RT	+
NC_133160.1.26	NC_133160.1	106195914	106203939	ERV-Alpha-Mpen-RT	-
NC_133160.1.27	NC_133160.1	106910216	106918247	ERV-Alpha-Mpen-RT	-
NC_133160.1.28	NC_133160.1	108029074	108037120	ERV-Alpha-Mpen-RT	-
NC_133160.1.29	NC_133160.1	109994211	110002236	ERV-Alpha-Mpen-RT	+
NC_133160.1.30	NC_133160.1	112630167	112638214	ERV-Alpha-Mpen-RT	-
NC_133160.1.31	NC_133160.1	113311194	113319230	ERV-Alpha-Mpen-RT	+
NC_133160.1.32	NC_133160.1	117780625	117788650	ERV-Alpha-Mpen-RT	+
NC_133160.1.33	NC_133160.1	126796071	126804094	ERV-Alpha-Mpen-RT	+
NC_133160.1.34	NC_133160.1	134225245	134233264	ERV-Alpha-Mpen-RT	-
NC_133160.1.35	NC_133160.1	136753336	136761363	ERV-Alpha-Mpen-RT	-
NC_133160.1.36	NC_133160.1	138864704	138872729	ERV-Alpha-Mpen-RT	-
NC_133160.1.37	NC_133160.1	139311855	139319881	ERV-Alpha-Mpen-RT	+
NC_133160.1.38	NC_133160.1	141382605	141390631	ERV-Alpha-Mpen-RT	+
NC_133160.1.39	NC_133160.1	142548391	142556416	ERV-Alpha-Mpen-RT	-
NC_133160.1.40	NC_133160.1	146004696	146012730	ERV-Alpha-Mpen-RT	-
NC_133160.1.41	NC_133160.1	147741999	147750014	ERV-Alpha-Mpen-RT	+
NC_133160.1.43	NC_133160.1	150884399	150893570	ERV-Alpha-Mpen-RT	-
NC_133160.1.44	NC_133160.1	150892091	150901262	ERV-Alpha-Mpen-RT	-
NC_133160.1.45	NC_133160.1	150899783	150908954	ERV-Alpha-Mpen-RT	-
NC_133160.1.47	NC_133160.1	151709375	151717362	ERV-Alpha-Mpen-RT	-
NC_133160.1.48	NC_133160.1	154507945	154515970	ERV-Alpha-Mpen-RT	-
NC_133160.1.49	NC_133160.1	155102213	155110237	ERV-Alpha-Mpen-RT	-
NC_133161.1.1	NC_133161.1	2840063	2848090	ERV-Alpha-Mpen-RT	+
NC_133161.1.2	NC_133161.1	10072044	10079978	ERV-Alpha-Mpen-RT	-
NC_133161.1.3	NC_133161.1	21439163	21447188	ERV-Alpha-Mpen-RT	+
NC_133161.1.4	NC_133161.1	50079610	50087635	ERV-Alpha-Mpen-RT	+
NC_133161.1.5	NC_133161.1	53920636	53928663	ERV-Alpha-Mpen-RT	+
NC_133161.1.6	NC_133161.1	54958966	54966992	ERV-Alpha-Mpen-RT	+
NC_133161.1.7	NC_133161.1	59390503	59398530	ERV-Alpha-Mpen-RT	-
NC_133161.1.8	NC_133161.1	61126457	61134497	ERV-Alpha-Mpen-RT	+
NC_133161.1.9	NC_133161.1	63310221	63318245	ERV-Alpha-Mpen-RT	-
NC_133161.1.10	NC_133161.1	70947001	70955026	ERV-Alpha-Mpen-RT	-
NC_133161.1.11	NC_133161.1	77538316	77546342	ERV-Alpha-Mpen-RT	+
NC_133161.1.12	NC_133161.1	78438022	78446005	ERV-Alpha-Mpen-RT	-
NC_133161.1.13	NC_133161.1	82873808	82881833	ERV-Alpha-Mpen-RT	+
NC_133161.1.14	NC_133161.1	87772425	87780451	ERV-Alpha-Mpen-RT	-
NC_133161.1.15	NC_133161.1	92462468	92470494	ERV-Alpha-Mpen-RT	+
NC_133161.1.16	NC_133161.1	100460774	100468799	ERV-Alpha-Mpen-RT	+
NC_133161.1.17	NC_133161.1	100837476	100845501	ERV-Alpha-Mpen-RT	-
NC_133161.1.18	NC_133161.1	106224860	106232883	ERV-Alpha-Mpen-RT	+
NC_133161.1.19	NC_133161.1	119732673	119740707	ERV-Alpha-Mpen-RT	-
NC_133161.1.20	NC_133161.1	121167143	121175169	ERV-Alpha-Mpen-RT	+
NC_133161.1.21	NC_133161.1	127184063	127192088	ERV-Alpha-Mpen-RT	-
NC_133161.1.22	NC_133161.1	131265552	131273592	ERV-Alpha-Mpen-RT	+
NC_133162.1.1	NC_133162.1	6526152	6534200	ERV-Alpha-Mpen-RT	+
NC_133162.1.2	NC_133162.1	17407641	17415698	ERV-Alpha-Mpen-RT	+
NC_133162.1.3	NC_133162.1	23827640	23835662	ERV-Alpha-Mpen-RT	+
NC_133162.1.5	NC_133162.1	46291619	46299644	ERV-Alpha-Mpen-RT	-
NC_133162.1.6	NC_133162.1	67846402	67854426	ERV-Alpha-Mpen-RT	-
NC_133162.1.7	NC_133162.1	74566989	74575016	ERV-Alpha-Mpen-RT	-
NC_133162.1.8	NC_133162.1	77991850	77999873	ERV-Alpha-Mpen-RT	+
NC_133162.1.9	NC_133162.1	83043384	83051422	ERV-Alpha-Mpen-RT	+
NC_133162.1.10	NC_133162.1	90268319	90276343	ERV-Alpha-Mpen-RT	+
NC_133162.1.11	NC_133162.1	91096868	91104894	ERV-Alpha-Mpen-RT	+
NC_133162.1.13	NC_133162.1	96916264	96924291	ERV-Alpha-Mpen-RT	+
NC_133162.1.14	NC_133162.1	101474827	101482849	ERV-Alpha-Mpen-RT	+
NC_133162.1.15	NC_133162.1	106411659	106419684	ERV-Alpha-Mpen-RT	+
NC_133162.1.16	NC_133162.1	114795085	114803038	ERV-Alpha-Mpen-RT	-
NC_133162.1.17	NC_133162.1	116776801	116784780	ERV-Alpha-Mpen-RT	+
NC_133162.1.18	NC_133162.1	117771416	117779443	ERV-Alpha-Mpen-RT	+
NC_133163.1.1	NC_133163.1	12455455	12463481	ERV-Alpha-Mpen-RT	-
NC_133163.1.2	NC_133163.1	20149560	20157586	ERV-Alpha-Mpen-RT	+
NC_133163.1.3	NC_133163.1	20706029	20714057	ERV-Alpha-Mpen-RT	-
NC_133163.1.4	NC_133163.1	21925581	21933608	ERV-Alpha-Mpen-RT	-
NC_133163.1.5	NC_133163.1	48268450	48276477	ERV-Alpha-Mpen-RT	+
NC_133163.1.7	NC_133163.1	48653052	48661082	ERV-Alpha-Mpen-RT	-
NC_133163.1.8	NC_133163.1	53064130	53072156	ERV-Alpha-Mpen-RT	-
NC_133163.1.10	NC_133163.1	53861818	53869845	ERV-Alpha-Mpen-RT	+
NC_133163.1.11	NC_133163.1	54884768	54892792	ERV-Alpha-Mpen-RT	-
NC_133163.1.12	NC_133163.1	56172967	56180997	ERV-Alpha-Mpen-RT	+
NC_133163.1.13	NC_133163.1	57412057	57420084	ERV-Alpha-Mpen-RT	+
NC_133163.1.15	NC_133163.1	60285564	60293590	ERV-Alpha-Mpen-RT	+
NC_133163.1.16	NC_133163.1	60679280	60687367	ERV-Alpha-Mpen-RT	+
NC_133163.1.17	NC_133163.1	63354410	63362435	ERV-Alpha-Mpen-RT	+
NC_133163.1.18	NC_133163.1	63733381	63741408	ERV-Alpha-Mpen-RT	-
NC_133163.1.19	NC_133163.1	65316249	65324266	ERV-Alpha-Mpen-RT	+
NC_133163.1.20	NC_133163.1	66542192	66550238	ERV-Alpha-Mpen-RT	+
NC_133163.1.21	NC_133163.1	76150421	76158500	ERV-Alpha-Mpen-RT	-
NC_133163.1.23	NC_133163.1	90186746	90194765	ERV-Alpha-Mpen-RT	+
NC_133163.1.24	NC_133163.1	92871491	92879517	ERV-Alpha-Mpen-RT	+
NC_133163.1.25	NC_133163.1	95597845	95605867	ERV-Alpha-Mpen-RT	+
NC_133163.1.26	NC_133163.1	95923334	95931360	ERV-Alpha-Mpen-RT	-
NC_133163.1.27	NC_133163.1	100113906	100121930	ERV-Alpha-Mpen-RT	-
NC_133163.1.28	NC_133163.1	103023612	103030322	ERV-Alpha-Mpen-RT	-
NC_133163.1.29	NC_133163.1	103167579	103175606	ERV-Alpha-Mpen-RT	+
NC_133163.1.30	NC_133163.1	105290727	105298752	ERV-Alpha-Mpen-RT	+
NC_133163.1.31	NC_133163.1	106529099	106537126	ERV-Alpha-Mpen-RT	-
NC_133163.1.32	NC_133163.1	107177448	107185472	ERV-Alpha-Mpen-RT	-
NC_133163.1.33	NC_133163.1	117240732	117248757	ERV-Alpha-Mpen-RT	+
NC_133164.1.1	NC_133164.1	12674687	12682753	ERV-Alpha-Mpen-RT	+
NC_133164.1.2	NC_133164.1	18556789	18564810	ERV-Alpha-Mpen-RT	-
NC_133164.1.3	NC_133164.1	18570303	18578305	ERV-Alpha-Mpen-RT	-
NC_133164.1.4	NC_133164.1	18665273	18673300	ERV-Alpha-Mpen-RT	+
NC_133164.1.5	NC_133164.1	24178977	24187004	ERV-Alpha-Mpen-RT	-
NC_133164.1.6	NC_133164.1	24735360	24743387	ERV-Alpha-Mpen-RT	-
NC_133164.1.7	NC_133164.1	28578339	28586354	ERV-Alpha-Mpen-RT	-
NC_133164.1.8	NC_133164.1	29406680	29414701	ERV-Alpha-Mpen-RT	+
NC_133164.1.9	NC_133164.1	38105656	38112014	ERV-Alpha-Mpen-RT	-
NC_133164.1.10	NC_133164.1	38665881	38673952	ERV-Alpha-Mpen-RT	+
NC_133164.1.11	NC_133164.1	38993578	39001615	ERV-Alpha-Mpen-RT	+
NC_133164.1.12	NC_133164.1	39077566	39085596	ERV-Alpha-Mpen-RT	-
NC_133164.1.13	NC_133164.1	43561681	43569658	ERV-Alpha-Mpen-RT	-
NC_133164.1.14	NC_133164.1	51179731	51187758	ERV-Alpha-Mpen-RT	+
NC_133164.1.15	NC_133164.1	51426803	51434826	ERV-Alpha-Mpen-RT	+
NC_133164.1.16	NC_133164.1	51831550	51839576	ERV-Alpha-Mpen-RT	-
NC_133164.1.17	NC_133164.1	52003813	52011836	ERV-Alpha-Mpen-RT	-
NC_133164.1.18	NC_133164.1	53299275	53307302	ERV-Alpha-Mpen-RT	+
NC_133164.1.19	NC_133164.1	58546676	58554712	ERV-Alpha-Mpen-RT	-
NC_133164.1.20	NC_133164.1	59247953	59255978	ERV-Alpha-Mpen-RT	+
NC_133164.1.21	NC_133164.1	61268874	61276899	ERV-Alpha-Mpen-RT	+
NC_133164.1.22	NC_133164.1	62310815	62318834	ERV-Alpha-Mpen-RT	+
NC_133164.1.24	NC_133164.1	65470010	65478031	ERV-Alpha-Mpen-RT	-
NC_133164.1.25	NC_133164.1	65897781	65905807	ERV-Alpha-Mpen-RT	+
NC_133164.1.26	NC_133164.1	77743452	77751476	ERV-Alpha-Mpen-RT	+
NC_133164.1.27	NC_133164.1	78254474	78262498	ERV-Alpha-Mpen-RT	+
NC_133164.1.28	NC_133164.1	79818768	79826792	ERV-Alpha-Mpen-RT	-
NC_133164.1.29	NC_133164.1	80801702	80809735	ERV-Alpha-Mpen-RT	-
NC_133164.1.30	NC_133164.1	82819006	82827031	ERV-Alpha-Mpen-RT	+
NC_133164.1.31	NC_133164.1	82853561	82861587	ERV-Alpha-Mpen-RT	+
NC_133164.1.32	NC_133164.1	83110735	83118758	ERV-Alpha-Mpen-RT	-
NC_133164.1.33	NC_133164.1	88357048	88365061	ERV-Alpha-Mpen-RT	+
NC_133164.1.34	NC_133164.1	94375609	94383641	ERV-Alpha-Mpen-RT	+
NC_133164.1.35	NC_133164.1	100443770	100451795	ERV-Alpha-Mpen-RT	-
NC_133164.1.36	NC_133164.1	115459478	115467506	ERV-Alpha-Mpen-RT	-
NC_133165.1.1	NC_133165.1	11428565	11436592	ERV-Alpha-Mpen-RT	+
NC_133165.1.2	NC_133165.1	20940105	20948136	ERV-Alpha-Mpen-RT	-
NC_133165.1.3	NC_133165.1	20985642	20993669	ERV-Alpha-Mpen-RT	+
NC_133165.1.4	NC_133165.1	29304326	29312367	ERV-Alpha-Mpen-RT	-
NC_133165.1.5	NC_133165.1	31653531	31661554	ERV-Alpha-Mpen-RT	+
NC_133165.1.6	NC_133165.1	32247862	32255889	ERV-Alpha-Mpen-RT	-
NC_133165.1.7	NC_133165.1	32891278	32899305	ERV-Alpha-Mpen-RT	+
NC_133165.1.8	NC_133165.1	33622665	33630672	ERV-Alpha-Mpen-RT	-
NC_133165.1.9	NC_133165.1	34707654	34715671	ERV-Alpha-Mpen-RT	-
NC_133165.1.10	NC_133165.1	37459612	37467653	ERV-Alpha-Mpen-RT	-
NC_133165.1.11	NC_133165.1	48275433	48283460	ERV-Alpha-Mpen-RT	-
NC_133165.1.12	NC_133165.1	49248890	49256916	ERV-Alpha-Mpen-RT	+
NC_133165.1.13	NC_133165.1	60153794	60161821	ERV-Alpha-Mpen-RT	-
NC_133165.1.14	NC_133165.1	63800807	63808830	ERV-Alpha-Mpen-RT	+
NC_133165.1.15	NC_133165.1	65261383	65269439	ERV-Alpha-Mpen-RT	-
NC_133165.1.17	NC_133165.1	73229896	73237908	ERV-Alpha-Mpen-RT	-
NC_133165.1.18	NC_133165.1	74077846	74085433	ERV-Alpha-Mpen-RT	+
NC_133165.1.19	NC_133165.1	74073403	74087521	ERV-Alpha-Mpen-RT	+
NC_133165.1.20	NC_133165.1	86747443	86755468	ERV-Alpha-Mpen-RT	-
NC_133165.1.21	NC_133165.1	87428931	87436957	ERV-Alpha-Mpen-RT	+
NC_133165.1.22	NC_133165.1	91801862	91809887	ERV-Alpha-Mpen-RT	-
NC_133165.1.23	NC_133165.1	91897526	91905550	ERV-Alpha-Mpen-RT	-
NC_133165.1.25	NC_133165.1	104427577	104435604	ERV-Alpha-Mpen-RT	+
NC_133166.1.1	NC_133166.1	25684159	25692186	ERV-Alpha-Mpen-RT	-
NC_133166.1.2	NC_133166.1	26731042	26739068	ERV-Alpha-Mpen-RT	+
NC_133166.1.3	NC_133166.1	26778557	26786584	ERV-Alpha-Mpen-RT	-
NC_133166.1.4	NC_133166.1	28277789	28285815	ERV-Alpha-Mpen-RT	-
NC_133166.1.5	NC_133166.1	41922371	41930398	ERV-Alpha-Mpen-RT	+
NC_133166.1.6	NC_133166.1	42009873	42017900	ERV-Alpha-Mpen-RT	-
NC_133166.1.7	NC_133166.1	42897511	42905537	ERV-Alpha-Mpen-RT	-
NC_133166.1.8	NC_133166.1	42935187	42943213	ERV-Alpha-Mpen-RT	+
NC_133166.1.9	NC_133166.1	43177553	43185580	ERV-Alpha-Mpen-RT	+
NC_133166.1.10	NC_133166.1	44458957	44466983	ERV-Alpha-Mpen-RT	-
NC_133166.1.11	NC_133166.1	45508432	45516460	ERV-Alpha-Mpen-RT	+
NC_133166.1.12	NC_133166.1	45545381	45553408	ERV-Alpha-Mpen-RT	+
NC_133166.1.13	NC_133166.1	46264635	46272290	ERV-Alpha-Mpen-RT	+
NC_133166.1.14	NC_133166.1	46551635	46559707	ERV-Alpha-Mpen-RT	-
NC_133166.1.15	NC_133166.1	50050752	50058780	ERV-Alpha-Mpen-RT	-
NC_133166.1.16	NC_133166.1	53051241	53059268	ERV-Alpha-Mpen-RT	+
NC_133166.1.17	NC_133166.1	64758863	64766890	ERV-Alpha-Mpen-RT	-
NC_133166.1.18	NC_133166.1	66932097	66940122	ERV-Alpha-Mpen-RT	-
NC_133166.1.19	NC_133166.1	71568099	71576126	ERV-Alpha-Mpen-RT	-
NC_133166.1.20	NC_133166.1	73836518	73846063	ERV-Alpha-Mpen-RT	+
NC_133166.1.21	NC_133166.1	73865685	73873703	ERV-Alpha-Mpen-RT	+
NC_133167.1.1	NC_133167.1	6978084	6986110	ERV-Alpha-Mpen-RT	+
NC_133167.1.2	NC_133167.1	18180323	18188348	ERV-Alpha-Mpen-RT	+
NC_133167.1.3	NC_133167.1	20289844	20297871	ERV-Alpha-Mpen-RT	+
NC_133167.1.4	NC_133167.1	24396889	24410447	ERV-Alpha-Mpen-RT	+
NC_133167.1.5	NC_133167.1	31424348	31432375	ERV-Alpha-Mpen-RT	+
NC_133167.1.6	NC_133167.1	43596382	43604409	ERV-Alpha-Mpen-RT	-
NC_133167.1.7	NC_133167.1	45135191	45143216	ERV-Alpha-Mpen-RT	-
NC_133167.1.8	NC_133167.1	46928581	46936606	ERV-Alpha-Mpen-RT	+
NC_133167.1.9	NC_133167.1	48295534	48303557	ERV-Alpha-Mpen-RT	+
NC_133167.1.10	NC_133167.1	49442771	49450804	ERV-Alpha-Mpen-RT	-
NC_133167.1.11	NC_133167.1	53278935	53286962	ERV-Alpha-Mpen-RT	+
NC_133167.1.12	NC_133167.1	55970723	55978743	ERV-Alpha-Mpen-RT	-
NC_133167.1.13	NC_133167.1	61420105	61428132	ERV-Alpha-Mpen-RT	+
NC_133167.1.14	NC_133167.1	61593834	61601859	ERV-Alpha-Mpen-RT	-
NC_133167.1.15	NC_133167.1	63120232	63128258	ERV-Alpha-Mpen-RT	-
NC_133167.1.16	NC_133167.1	67444623	67452683	ERV-Alpha-Mpen-RT	+
NC_133167.1.17	NC_133167.1	76141808	76149834	ERV-Alpha-Mpen-RT	-
NC_133167.1.18	NC_133167.1	76216157	76224229	ERV-Alpha-Mpen-RT	+
NC_133167.1.19	NC_133167.1	80052585	80060611	ERV-Alpha-Mpen-RT	+
NC_133167.1.20	NC_133167.1	81404901	81412927	ERV-Alpha-Mpen-RT	+
NC_133167.1.21	NC_133167.1	84965835	84973861	ERV-Alpha-Mpen-RT	-
NC_133167.1.22	NC_133167.1	90315918	90323945	ERV-Alpha-Mpen-RT	+
NC_133168.1.1	NC_133168.1	12549101	12557104	ERV-Alpha-Mpen-RT	+
NC_133168.1.2	NC_133168.1	21154411	21162435	ERV-Alpha-Mpen-RT	-
NC_133168.1.3	NC_133168.1	21711588	21719628	ERV-Alpha-Mpen-RT	-
NC_133168.1.4	NC_133168.1	21799787	21807814	ERV-Alpha-Mpen-RT	-
NC_133168.1.5	NC_133168.1	26904541	26912580	ERV-Alpha-Mpen-RT	-
NC_133168.1.6	NC_133168.1	27049961	27058000	ERV-Alpha-Mpen-RT	+
NC_133168.1.7	NC_133168.1	27395910	27403937	ERV-Alpha-Mpen-RT	+
NC_133168.1.8	NC_133168.1	32862660	32870673	ERV-Alpha-Mpen-RT	-
NC_133168.1.9	NC_133168.1	33636761	33644788	ERV-Alpha-Mpen-RT	+
NC_133168.1.11	NC_133168.1	44612845	44620873	ERV-Alpha-Mpen-RT	-
NC_133168.1.12	NC_133168.1	48576238	48584265	ERV-Alpha-Mpen-RT	-
NC_133168.1.13	NC_133168.1	50137553	50145580	ERV-Alpha-Mpen-RT	+
NC_133168.1.14	NC_133168.1	50397884	50405909	ERV-Alpha-Mpen-RT	-
NC_133168.1.15	NC_133168.1	51659574	51667577	ERV-Alpha-Mpen-RT	+
NC_133168.1.16	NC_133168.1	57595223	57603248	ERV-Alpha-Mpen-RT	+
NC_133168.1.17	NC_133168.1	59589581	59597605	ERV-Alpha-Mpen-RT	+
NC_133168.1.18	NC_133168.1	61051474	61059499	ERV-Alpha-Mpen-RT	-
NC_133168.1.19	NC_133168.1	68679741	68687767	ERV-Alpha-Mpen-RT	+
NC_133168.1.20	NC_133168.1	74306299	74314324	ERV-Alpha-Mpen-RT	-
NC_133168.1.21	NC_133168.1	75596425	75604452	ERV-Alpha-Mpen-RT	-
NC_133168.1.22	NC_133168.1	82896306	82904330	ERV-Alpha-Mpen-RT	+
NC_133168.1.23	NC_133168.1	83493567	83501594	ERV-Alpha-Mpen-RT	+
NC_133168.1.24	NC_133168.1	88678152	88686179	ERV-Alpha-Mpen-RT	+
NC_133169.1.1	NC_133169.1	10333603	10341553	ERV-Alpha-Mpen-RT	+
NC_133169.1.2	NC_133169.1	14833104	14841131	ERV-Alpha-Mpen-RT	-
NC_133169.1.3	NC_133169.1	23127066	23135066	ERV-Alpha-Mpen-RT	+
NC_133169.1.4	NC_133169.1	26577504	26585529	ERV-Alpha-Mpen-RT	-
NC_133169.1.5	NC_133169.1	27873285	27881318	ERV-Alpha-Mpen-RT	-
NC_133169.1.6	NC_133169.1	28627855	28635881	ERV-Alpha-Mpen-RT	+
NC_133169.1.7	NC_133169.1	32206538	32214565	ERV-Alpha-Mpen-RT	-
NC_133169.1.8	NC_133169.1	41913351	41921376	ERV-Alpha-Mpen-RT	+
NC_133169.1.9	NC_133169.1	42452393	42460416	ERV-Alpha-Mpen-RT	+
NC_133169.1.10	NC_133169.1	42662468	42670493	ERV-Alpha-Mpen-RT	-
NC_133169.1.11	NC_133169.1	43296004	43304029	ERV-Alpha-Mpen-RT	+
NC_133169.1.12	NC_133169.1	44256893	44264918	ERV-Alpha-Mpen-RT	+
NC_133169.1.13	NC_133169.1	46280003	46288030	ERV-Alpha-Mpen-RT	-
NC_133169.1.14	NC_133169.1	46419022	46427048	ERV-Alpha-Mpen-RT	-
NC_133169.1.15	NC_133169.1	47032559	47040609	ERV-Alpha-Mpen-RT	-
NC_133169.1.16	NC_133169.1	47419773	47427762	ERV-Alpha-Mpen-RT	-
NC_133169.1.17	NC_133169.1	48055150	48063172	ERV-Alpha-Mpen-RT	+
NC_133169.1.18	NC_133169.1	49900923	49908931	ERV-Alpha-Mpen-RT	-
NC_133169.1.19	NC_133169.1	52642822	52650849	ERV-Alpha-Mpen-RT	-
NC_133169.1.20	NC_133169.1	54017519	54025549	ERV-Alpha-Mpen-RT	-
NC_133169.1.21	NC_133169.1	57203449	57211476	ERV-Alpha-Mpen-RT	+
NC_133169.1.22	NC_133169.1	57849801	57857826	ERV-Alpha-Mpen-RT	-
NC_133169.1.23	NC_133169.1	72798836	72806862	ERV-Alpha-Mpen-RT	-
NC_133169.1.24	NC_133169.1	73367806	73375826	ERV-Alpha-Mpen-RT	-
NC_133169.1.25	NC_133169.1	80502050	80510076	ERV-Alpha-Mpen-RT	-
NC_133170.1.1	NC_133170.1	1378216	1386243	ERV-Alpha-Mpen-RT	-
NC_133170.1.2	NC_133170.1	3926463	3934489	ERV-Alpha-Mpen-RT	+
NC_133170.1.3	NC_133170.1	15700659	15708686	ERV-Alpha-Mpen-RT	-
NC_133170.1.4	NC_133170.1	28374177	28382202	ERV-Alpha-Mpen-RT	-
NC_133170.1.5	NC_133170.1	32719884	32727908	ERV-Alpha-Mpen-RT	-
NC_133170.1.6	NC_133170.1	32950446	32958471	ERV-Alpha-Mpen-RT	-
NC_133170.1.7	NC_133170.1	38969219	38977276	ERV-Alpha-Mpen-RT	+
NC_133170.1.8	NC_133170.1	39345934	39353959	ERV-Alpha-Mpen-RT	-
NC_133170.1.9	NC_133170.1	43160992	43169019	ERV-Alpha-Mpen-RT	+
NC_133170.1.10	NC_133170.1	60887317	60895343	ERV-Alpha-Mpen-RT	-
NC_133170.1.11	NC_133170.1	72242998	72251026	ERV-Alpha-Mpen-RT	-
NC_133171.1.1	NC_133171.1	23697577	23705601	ERV-Alpha-Mpen-RT	-
NC_133171.1.2	NC_133171.1	28463339	28471364	ERV-Alpha-Mpen-RT	+
NC_133171.1.3	NC_133171.1	29616764	29624817	ERV-Alpha-Mpen-RT	+
NC_133171.1.4	NC_133171.1	34806690	34814715	ERV-Alpha-Mpen-RT	-
NC_133171.1.5	NC_133171.1	35407704	35415729	ERV-Alpha-Mpen-RT	-
NC_133171.1.6	NC_133171.1	50601171	50609198	ERV-Alpha-Mpen-RT	-
NC_133171.1.7	NC_133171.1	52247587	52255674	ERV-Alpha-Mpen-RT	+
NC_133171.1.8	NC_133171.1	52889337	52897363	ERV-Alpha-Mpen-RT	+
NC_133171.1.9	NC_133171.1	54908424	54916452	ERV-Alpha-Mpen-RT	+
NC_133171.1.10	NC_133171.1	56055242	56063276	ERV-Alpha-Mpen-RT	-
NC_133171.1.11	NC_133171.1	61746475	61754501	ERV-Alpha-Mpen-RT	-
NC_133171.1.12	NC_133171.1	62197073	62205147	ERV-Alpha-Mpen-RT	+
NC_133171.1.13	NC_133171.1	65114010	65122036	ERV-Alpha-Mpen-RT	+
NC_133172.1.1	NC_133172.1	2327362	2335389	ERV-Alpha-Mpen-RT	+
NC_133172.1.2	NC_133172.1	2960588	2968615	ERV-Alpha-Mpen-RT	+
NC_133172.1.3	NC_133172.1	14243276	14251301	ERV-Alpha-Mpen-RT	+
NC_133172.1.4	NC_133172.1	30009428	30017453	ERV-Alpha-Mpen-RT	+
NC_133172.1.5	NC_133172.1	40092720	40100747	ERV-Alpha-Mpen-RT	-
NC_133172.1.6	NC_133172.1	40284066	40292093	ERV-Alpha-Mpen-RT	-
NC_133172.1.7	NC_133172.1	43768255	43776279	ERV-Alpha-Mpen-RT	+
NC_133173.1.1	NC_133173.1	20961495	20969520	ERV-Alpha-Mpen-RT	+
NC_133174.1.1	NC_133174.1	20681887	20689910	ERV-Alpha-Mpen-RT	+
NC_133174.1.2	NC_133174.1	30010783	30018809	ERV-Alpha-Mpen-RT	+
NC_133174.1.3	NC_133174.1	30597549	30605575	ERV-Alpha-Mpen-RT	-
NC_133174.1.4	NC_133174.1	38363827	38371851	ERV-Alpha-Mpen-RT	+
NC_133174.1.5	NC_133174.1	40216789	40224815	ERV-Alpha-Mpen-RT	+
NC_133174.1.6	NC_133174.1	50672245	50680283	ERV-Alpha-Mpen-RT	-
NC_133174.1.8	NC_133174.1	67142681	67150708	ERV-Alpha-Mpen-RT	-
NC_133174.1.9	NC_133174.1	69480522	69488558	ERV-Alpha-Mpen-RT	+
NC_133174.1.10	NC_133174.1	69548163	69556190	ERV-Alpha-Mpen-RT	-
NC_133174.1.11	NC_133174.1	71011013	71019036	ERV-Alpha-Mpen-RT	-
NC_133174.1.12	NC_133174.1	73397946	73405959	ERV-Alpha-Mpen-RT	-
NC_133174.1.13	NC_133174.1	73870068	73878091	ERV-Alpha-Mpen-RT	-
NC_133174.1.14	NC_133174.1	86957328	86965355	ERV-Alpha-Mpen-RT	+
NC_133174.1.15	NC_133174.1	87762795	87770822	ERV-Alpha-Mpen-RT	-
NC_133174.1.16	NC_133174.1	92990115	92998060	ERV-Alpha-Mpen-RT	+
NC_133174.1.17	NC_133174.1	95787029	95795056	ERV-Alpha-Mpen-RT	-
NC_133174.1.18	NC_133174.1	100733858	100741900	ERV-Alpha-Mpen-RT	+
NC_133174.1.19	NC_133174.1	102349511	102357538	ERV-Alpha-Mpen-RT	-
NC_133174.1.20	NC_133174.1	106641194	106649221	ERV-Alpha-Mpen-RT	+
NC_133174.1.21	NC_133174.1	106690476	106698499	ERV-Alpha-Mpen-RT	-
NC_133174.1.22	NC_133174.1	110311703	110319729	ERV-Alpha-Mpen-RT	+
NC_133174.1.23	NC_133174.1	110608937	110616968	ERV-Alpha-Mpen-RT	-
NC_133174.1.24	NC_133174.1	111248490	111256516	ERV-Alpha-Mpen-RT	-
NC_133174.1.25	NC_133174.1	111708095	111716119	ERV-Alpha-Mpen-RT	+
NC_133174.1.26	NC_133174.1	118066694	118074718	ERV-Alpha-Mpen-RT	-
NC_133174.1.27	NC_133174.1	118227302	118235327	ERV-Alpha-Mpen-RT	-
NC_133174.1.28	NC_133174.1	121007994	121016032	ERV-Alpha-Mpen-RT	-
NC_133174.1.29	NC_133174.1	124599717	124607739	ERV-Alpha-Mpen-RT	+
NC_133174.1.30	NC_133174.1	127965100	127973127	ERV-Alpha-Mpen-RT	+
NC_133174.1.31	NC_133174.1	131231797	131239824	ERV-Alpha-Mpen-RT	+
NC_133174.1.32	NC_133174.1	140623183	140631208	ERV-Alpha-Mpen-RT	+
NC_133175.1.1	NC_133175.1	3448065	3456092	ERV-Alpha-Mpen-RT	+
NW_027332167.1.1	NW_027332167.1	260082	268103	ERV-Alpha-Mpen-RT	+
NW_027332167.1.2	NW_027332167.1	508072	516094	ERV-Alpha-Mpen-RT	+
NW_027332167.1.3	NW_027332167.1	956054	964075	ERV-Alpha-Mpen-RT	+
NW_027332167.1.4	NW_027332167.1	1604854	1612876	ERV-Alpha-Mpen-RT	+
NW_027332167.1.5	NW_027332167.1	2957037	2965058	ERV-Alpha-Mpen-RT	+
NW_027332167.1.6	NW_027332167.1	3073233	3081256	ERV-Alpha-Mpen-RT	+
NW_027332167.1.7	NW_027332167.1	3395987	3403997	ERV-Alpha-Mpen-RT	+
NW_027332176.1.1	NW_027332176.1	166238	178711	ERV-Alpha-Mpen-RT	-
NW_027332176.1.2	NW_027332176.1	339238	351711	ERV-Alpha-Mpen-RT	-
NC_133156.1.1	NC_133156.1	1667296	1676132	ERV-BetaA-Mpen-RT	-
NC_133156.1.2	NC_133156.1	2938871	2947712	ERV-BetaA-Mpen-RT	-
NC_133156.1.3	NC_133156.1	63641921	63650757	ERV-BetaA-Mpen-RT	+
NC_133156.1.4	NC_133156.1	98964125	98972987	ERV-BetaA-Mpen-RT	-
NC_133156.1.5	NC_133156.1	145124162	145132998	ERV-BetaA-Mpen-RT	-
NC_133156.1.6	NC_133156.1	155068376	155077211	ERV-BetaA-Mpen-RT	-
NC_133156.1.7	NC_133156.1	160939815	160948651	ERV-BetaA-Mpen-RT	+
NC_133156.1.9	NC_133156.1	179425517	179434359	ERV-BetaA-Mpen-RT	-
NC_133156.1.10	NC_133156.1	183401452	183410287	ERV-BetaA-Mpen-RT	+
NC_133156.1.11	NC_133156.1	188484038	188492874	ERV-BetaA-Mpen-RT	+
NC_133156.1.12	NC_133156.1	204138858	204147655	ERV-BetaA-Mpen-RT	-
NC_133157.1.1	NC_133157.1	39844778	39851784	ERV-BetaA-Mpen-RT	+
NC_133157.1.2	NC_133157.1	76800681	76809517	ERV-BetaA-Mpen-RT	-
NC_133157.1.3	NC_133157.1	77202618	77211449	ERV-BetaA-Mpen-RT	-
NC_133157.1.4	NC_133157.1	102351502	102360336	ERV-BetaA-Mpen-RT	-
NC_133157.1.5	NC_133157.1	132637423	132646147	ERV-BetaA-Mpen-RT	-
NC_133157.1.6	NC_133157.1	143865008	143873844	ERV-BetaA-Mpen-RT	-
NC_133157.1.7	NC_133157.1	146121934	146130769	ERV-BetaA-Mpen-RT	-
NC_133157.1.8	NC_133157.1	171866137	171874969	ERV-BetaA-Mpen-RT	-
NC_133157.1.10	NC_133157.1	184289032	184297867	ERV-BetaA-Mpen-RT	-
NC_133158.1.1	NC_133158.1	41927459	41936295	ERV-BetaA-Mpen-RT	-
NC_133158.1.2	NC_133158.1	56248963	56257818	ERV-BetaA-Mpen-RT	+
NC_133158.1.3	NC_133158.1	166840316	166849152	ERV-BetaA-Mpen-RT	+
NC_133158.1.4	NC_133158.1	171814178	171823013	ERV-BetaA-Mpen-RT	+
NC_133158.1.5	NC_133158.1	187042402	187051234	ERV-BetaA-Mpen-RT	-
NC_133159.1.1	NC_133159.1	3949021	3957857	ERV-BetaA-Mpen-RT	+
NC_133159.1.2	NC_133159.1	50741001	50749760	ERV-BetaA-Mpen-RT	+
NC_133159.1.3	NC_133159.1	105755957	105764793	ERV-BetaA-Mpen-RT	+
NC_133160.1.1	NC_133160.1	38100097	38108933	ERV-BetaA-Mpen-RT	-
NC_133160.1.2	NC_133160.1	91153678	91162512	ERV-BetaA-Mpen-RT	+
NC_133160.1.3	NC_133160.1	156854557	156863405	ERV-BetaA-Mpen-RT	+
NC_133160.1.4	NC_133160.1	163607722	163616598	ERV-BetaA-Mpen-RT	+
NC_133161.1.1	NC_133161.1	47020955	47029791	ERV-BetaA-Mpen-RT	-
NC_133161.1.2	NC_133161.1	57713965	57722798	ERV-BetaA-Mpen-RT	-
NC_133161.1.3	NC_133161.1	108481786	108490620	ERV-BetaA-Mpen-RT	-
NC_133161.1.4	NC_133161.1	148320403	148329239	ERV-BetaA-Mpen-RT	+
NC_133162.1.1	NC_133162.1	32353967	32362802	ERV-BetaA-Mpen-RT	+
NC_133162.1.2	NC_133162.1	106486192	106495027	ERV-BetaA-Mpen-RT	-
NC_133162.1.3	NC_133162.1	108791391	108800225	ERV-BetaA-Mpen-RT	-
NC_133163.1.1	NC_133163.1	35487478	35496313	ERV-BetaA-Mpen-RT	+
NC_133163.1.2	NC_133163.1	76804422	76813258	ERV-BetaA-Mpen-RT	-
NC_133164.1.1	NC_133164.1	31461947	31470782	ERV-BetaA-Mpen-RT	-
NC_133164.1.2	NC_133164.1	44145746	44154582	ERV-BetaA-Mpen-RT	-
NC_133164.1.3	NC_133164.1	50219671	50228507	ERV-BetaA-Mpen-RT	-
NC_133164.1.4	NC_133164.1	64590582	64599416	ERV-BetaA-Mpen-RT	+
NC_133164.1.5	NC_133164.1	64732127	64740963	ERV-BetaA-Mpen-RT	-
NC_133164.1.6	NC_133164.1	65491346	65500180	ERV-BetaA-Mpen-RT	-
NC_133165.1.1	NC_133165.1	66947017	66955853	ERV-BetaA-Mpen-RT	-
NC_133165.1.2	NC_133165.1	85408774	85417610	ERV-BetaA-Mpen-RT	-
NC_133166.1.1	NC_133166.1	28378939	28387772	ERV-BetaA-Mpen-RT	-
NC_133166.1.2	NC_133166.1	30598107	30606943	ERV-BetaA-Mpen-RT	+
NC_133166.1.3	NC_133166.1	62117044	62125880	ERV-BetaA-Mpen-RT	+
NC_133167.1.1	NC_133167.1	19528261	19537095	ERV-BetaA-Mpen-RT	-
NC_133167.1.2	NC_133167.1	33507120	33515953	ERV-BetaA-Mpen-RT	-
NC_133167.1.3	NC_133167.1	57104909	57113745	ERV-BetaA-Mpen-RT	+
NC_133168.1.1	NC_133168.1	40057735	40066570	ERV-BetaA-Mpen-RT	-
NC_133168.1.2	NC_133168.1	59306009	59314845	ERV-BetaA-Mpen-RT	+
NC_133168.1.3	NC_133168.1	86177033	86185708	ERV-BetaA-Mpen-RT	-
NC_133169.1.1	NC_133169.1	14244205	14253039	ERV-BetaA-Mpen-RT	-
NC_133171.1.1	NC_133171.1	62278505	62293379	ERV-BetaA-Mpen-RT	-
NC_133171.1.2	NC_133171.1	62345213	62354048	ERV-BetaA-Mpen-RT	-
NC_133172.1.1	NC_133172.1	58782788	58791624	ERV-BetaA-Mpen-RT	-
NC_133174.1.1	NC_133174.1	40606492	40615327	ERV-BetaA-Mpen-RT	+
NC_133174.1.2	NC_133174.1	70289218	70298052	ERV-BetaA-Mpen-RT	+
NC_133174.1.3	NC_133174.1	83898022	83906870	ERV-BetaA-Mpen-RT	+
NC_133174.1.4	NC_133174.1	106733743	106742578	ERV-BetaA-Mpen-RT	-
NC_133158.1.2	NC_133158.1	146863337	146871874	ERV-BetaB-Mpen-RT	+
NC_133158.1.4	NC_133158.1	182227118	182238933	ERV-BetaB-Mpen-RT	+
NC_133160.1.1	NC_133160.1	48564321	48573138	ERV-BetaB-Mpen-RT	+
NC_133160.1.2	NC_133160.1	62446705	62455631	ERV-BetaB-Mpen-RT	+
NC_133160.1.3	NC_133160.1	117916645	117930045	ERV-BetaB-Mpen-RT	+
NC_133161.1.1	NC_133161.1	14671537	14678986	ERV-BetaB-Mpen-RT	-
NC_133163.1.2	NC_133163.1	73311677	73321386	ERV-BetaB-Mpen-RT	-
NC_133164.1.1	NC_133164.1	58476200	58484329	ERV-BetaB-Mpen-RT	+
NC_133165.1.1	NC_133165.1	8125886	8135506	ERV-BetaB-Mpen-RT	+
NC_133174.1.1	NC_133174.1	54120269	54128957	ERV-BetaB-Mpen-RT	-
NC_133174.1.2	NC_133174.1	54237782	54246573	ERV-BetaB-Mpen-RT	-
NC_133174.1.3	NC_133174.1	83963048	83970343	ERV-BetaB-Mpen-RT	-
NC_133174.1.5	NC_133174.1	120545318	120554114	ERV-BetaB-Mpen-RT	+
NC_133175.1.1	NC_133175.1	907102	914507	ERV-BetaB-Mpen-RT	+
NC_133156.1.1	NC_133156.1	2888605	2897066	ERV-GammaA-Mpen-RT	+
NC_133156.1.2	NC_133156.1	4800829	4809289	ERV-GammaA-Mpen-RT	-
NC_133156.1.3	NC_133156.1	8546114	8554604	ERV-GammaA-Mpen-RT	-
NC_133156.1.4	NC_133156.1	29358921	29367460	ERV-GammaA-Mpen-RT	-
NC_133156.1.5	NC_133156.1	55845156	55853701	ERV-GammaA-Mpen-RT	-
NC_133156.1.6	NC_133156.1	62117455	62125991	ERV-GammaA-Mpen-RT	-
NC_133156.1.7	NC_133156.1	105020399	105028939	ERV-GammaA-Mpen-RT	-
NC_133156.1.8	NC_133156.1	151483340	151491866	ERV-GammaA-Mpen-RT	-
NC_133156.1.9	NC_133156.1	165046458	165055018	ERV-GammaA-Mpen-RT	+
NC_133156.1.10	NC_133156.1	168056420	168064898	ERV-GammaA-Mpen-RT	-
NC_133156.1.11	NC_133156.1	178327223	178335768	ERV-GammaA-Mpen-RT	+
NC_133156.1.12	NC_133156.1	182972698	182981175	ERV-GammaA-Mpen-RT	+
NC_133156.1.13	NC_133156.1	200218346	200226854	ERV-GammaA-Mpen-RT	+
NC_133157.1.1	NC_133157.1	39661332	39669860	ERV-GammaA-Mpen-RT	-
NC_133157.1.2	NC_133157.1	70249793	70258286	ERV-GammaA-Mpen-RT	-
NC_133157.1.3	NC_133157.1	72169697	72178260	ERV-GammaA-Mpen-RT	-
NC_133157.1.4	NC_133157.1	77069017	77077504	ERV-GammaA-Mpen-RT	+
NC_133157.1.5	NC_133157.1	87505245	87511524	ERV-GammaA-Mpen-RT	+
NC_133157.1.6	NC_133157.1	87543591	87552095	ERV-GammaA-Mpen-RT	+
NC_133157.1.7	NC_133157.1	87620925	87629429	ERV-GammaA-Mpen-RT	-
NC_133157.1.8	NC_133157.1	87661532	87667811	ERV-GammaA-Mpen-RT	-
NC_133157.1.9	NC_133157.1	95785621	95794094	ERV-GammaA-Mpen-RT	+
NC_133157.1.10	NC_133157.1	102519517	102528084	ERV-GammaA-Mpen-RT	+
NC_133157.1.11	NC_133157.1	107808978	107817485	ERV-GammaA-Mpen-RT	+
NC_133157.1.12	NC_133157.1	110560081	110568564	ERV-GammaA-Mpen-RT	+
NC_133157.1.13	NC_133157.1	121916939	121928415	ERV-GammaA-Mpen-RT	+
NC_133157.1.15	NC_133157.1	130335566	130344088	ERV-GammaA-Mpen-RT	+
NC_133157.1.16	NC_133157.1	168427782	168436300	ERV-GammaA-Mpen-RT	-
NC_133157.1.17	NC_133157.1	173993763	174002183	ERV-GammaA-Mpen-RT	+
NC_133157.1.18	NC_133157.1	178682875	178691392	ERV-GammaA-Mpen-RT	+
NC_133157.1.19	NC_133157.1	193714308	193722856	ERV-GammaA-Mpen-RT	+
NC_133158.1.1	NC_133158.1	25222893	25231439	ERV-GammaA-Mpen-RT	-
NC_133158.1.2	NC_133158.1	45215331	45222344	ERV-GammaA-Mpen-RT	+
NC_133158.1.3	NC_133158.1	47770198	47778473	ERV-GammaA-Mpen-RT	+
NC_133158.1.4	NC_133158.1	80707989	80716217	ERV-GammaA-Mpen-RT	-
NC_133158.1.5	NC_133158.1	107479429	107487953	ERV-GammaA-Mpen-RT	+
NC_133158.1.6	NC_133158.1	108095576	108104086	ERV-GammaA-Mpen-RT	-
NC_133158.1.7	NC_133158.1	116707314	116715829	ERV-GammaA-Mpen-RT	+
NC_133158.1.8	NC_133158.1	171144751	171153030	ERV-GammaA-Mpen-RT	+
NC_133158.1.9	NC_133158.1	171383337	171391469	ERV-GammaA-Mpen-RT	-
NC_133158.1.10	NC_133158.1	177290691	177299155	ERV-GammaA-Mpen-RT	-
NC_133158.1.11	NC_133158.1	185168113	185176658	ERV-GammaA-Mpen-RT	-
NC_133158.1.12	NC_133158.1	187199318	187207791	ERV-GammaA-Mpen-RT	+
NC_133158.1.13	NC_133158.1	197785597	197793773	ERV-GammaA-Mpen-RT	-
NC_133159.1.1	NC_133159.1	87246884	87255334	ERV-GammaA-Mpen-RT	-
NC_133159.1.2	NC_133159.1	102692502	102701045	ERV-GammaA-Mpen-RT	+
NC_133159.1.3	NC_133159.1	106350954	106359464	ERV-GammaA-Mpen-RT	+
NC_133159.1.4	NC_133159.1	109956444	109964967	ERV-GammaA-Mpen-RT	-
NC_133159.1.5	NC_133159.1	110081389	110089893	ERV-GammaA-Mpen-RT	-
NC_133159.1.6	NC_133159.1	110458948	110467511	ERV-GammaA-Mpen-RT	-
NC_133159.1.7	NC_133159.1	110485542	110494034	ERV-GammaA-Mpen-RT	-
NC_133159.1.8	NC_133159.1	110722609	110731099	ERV-GammaA-Mpen-RT	-
NC_133159.1.9	NC_133159.1	110998535	111007052	ERV-GammaA-Mpen-RT	-
NC_133159.1.10	NC_133159.1	111585406	111593932	ERV-GammaA-Mpen-RT	+
NC_133159.1.11	NC_133159.1	111612526	111621038	ERV-GammaA-Mpen-RT	+
NC_133160.1.1	NC_133160.1	48198986	48207523	ERV-GammaA-Mpen-RT	+
NC_133160.1.2	NC_133160.1	50899507	50908001	ERV-GammaA-Mpen-RT	+
NC_133160.1.3	NC_133160.1	56031899	56040488	ERV-GammaA-Mpen-RT	+
NC_133160.1.4	NC_133160.1	56463574	56472119	ERV-GammaA-Mpen-RT	+
NC_133160.1.5	NC_133160.1	98924991	98933498	ERV-GammaA-Mpen-RT	+
NC_133160.1.6	NC_133160.1	99463076	99471460	ERV-GammaA-Mpen-RT	+
NC_133160.1.7	NC_133160.1	103231558	103240036	ERV-GammaA-Mpen-RT	+
NC_133160.1.8	NC_133160.1	105983186	105991813	ERV-GammaA-Mpen-RT	-
NC_133160.1.9	NC_133160.1	117890073	117898583	ERV-GammaA-Mpen-RT	-
NC_133160.1.10	NC_133160.1	122351031	122359516	ERV-GammaA-Mpen-RT	-
NC_133160.1.11	NC_133160.1	128646744	128655280	ERV-GammaA-Mpen-RT	-
NC_133161.1.1	NC_133161.1	9843605	9851243	ERV-GammaA-Mpen-RT	+
NC_133161.1.2	NC_133161.1	14662663	14669713	ERV-GammaA-Mpen-RT	-
NC_133161.1.3	NC_133161.1	38087980	38096457	ERV-GammaA-Mpen-RT	-
NC_133161.1.4	NC_133161.1	52624496	52632905	ERV-GammaA-Mpen-RT	-
NC_133161.1.5	NC_133161.1	63873566	63882099	ERV-GammaA-Mpen-RT	-
NC_133161.1.6	NC_133161.1	78044071	78052610	ERV-GammaA-Mpen-RT	-
NC_133161.1.7	NC_133161.1	109993595	110002008	ERV-GammaA-Mpen-RT	+
NC_133161.1.8	NC_133161.1	110232944	110241486	ERV-GammaA-Mpen-RT	+
NC_133161.1.9	NC_133161.1	110259714	110268242	ERV-GammaA-Mpen-RT	+
NC_133161.1.10	NC_133161.1	113770069	113778581	ERV-GammaA-Mpen-RT	-
NC_133161.1.11	NC_133161.1	113897992	113906537	ERV-GammaA-Mpen-RT	+
NC_133161.1.12	NC_133161.1	123831183	123839625	ERV-GammaA-Mpen-RT	-
NC_133162.1.1	NC_133162.1	19620429	19627465	ERV-GammaA-Mpen-RT	-
NC_133162.1.2	NC_133162.1	45613345	45619890	ERV-GammaA-Mpen-RT	+
NC_133162.1.3	NC_133162.1	46710864	46719356	ERV-GammaA-Mpen-RT	-
NC_133162.1.4	NC_133162.1	61738530	61747083	ERV-GammaA-Mpen-RT	-
NC_133162.1.5	NC_133162.1	66844052	66851105	ERV-GammaA-Mpen-RT	+
NC_133162.1.7	NC_133162.1	82059328	82067864	ERV-GammaA-Mpen-RT	+
NC_133162.1.8	NC_133162.1	86307976	86316500	ERV-GammaA-Mpen-RT	-
NC_133162.1.9	NC_133162.1	88545865	88554437	ERV-GammaA-Mpen-RT	-
NC_133162.1.10	NC_133162.1	88715902	88724182	ERV-GammaA-Mpen-RT	+
NC_133162.1.11	NC_133162.1	93679389	93687893	ERV-GammaA-Mpen-RT	+
NC_133162.1.12	NC_133162.1	93785732	93794258	ERV-GammaA-Mpen-RT	-
NC_133162.1.13	NC_133162.1	109528505	109536923	ERV-GammaA-Mpen-RT	+
NC_133163.1.1	NC_133163.1	18746023	18754327	ERV-GammaA-Mpen-RT	-
NC_133163.1.2	NC_133163.1	20683140	20691639	ERV-GammaA-Mpen-RT	+
NC_133163.1.3	NC_133163.1	35417364	35424359	ERV-GammaA-Mpen-RT	+
NC_133163.1.4	NC_133163.1	54540792	54549309	ERV-GammaA-Mpen-RT	-
NC_133163.1.5	NC_133163.1	56065371	56073907	ERV-GammaA-Mpen-RT	+
NC_133163.1.6	NC_133163.1	67512569	67520895	ERV-GammaA-Mpen-RT	-
NC_133163.1.7	NC_133163.1	72387825	72396314	ERV-GammaA-Mpen-RT	-
NC_133164.1.1	NC_133164.1	49163	57681	ERV-GammaA-Mpen-RT	+
NC_133164.1.2	NC_133164.1	35692381	35700914	ERV-GammaA-Mpen-RT	-
NC_133164.1.3	NC_133164.1	43711525	43719974	ERV-GammaA-Mpen-RT	-
NC_133164.1.4	NC_133164.1	49500473	49508973	ERV-GammaA-Mpen-RT	+
NC_133164.1.5	NC_133164.1	53650210	53658734	ERV-GammaA-Mpen-RT	+
NC_133164.1.6	NC_133164.1	58394880	58403422	ERV-GammaA-Mpen-RT	-
NC_133164.1.7	NC_133164.1	62302216	62309119	ERV-GammaA-Mpen-RT	+
NC_133165.1.1	NC_133165.1	16725272	16733755	ERV-GammaA-Mpen-RT	+
NC_133165.1.2	NC_133165.1	21932786	21941298	ERV-GammaA-Mpen-RT	-
NC_133165.1.3	NC_133165.1	23116005	23124401	ERV-GammaA-Mpen-RT	+
NC_133165.1.4	NC_133165.1	23596976	23605519	ERV-GammaA-Mpen-RT	-
NC_133165.1.6	NC_133165.1	60829783	60844552	ERV-GammaA-Mpen-RT	-
NC_133165.1.8	NC_133165.1	71841746	71850411	ERV-GammaA-Mpen-RT	-
NC_133165.1.9	NC_133165.1	75530893	75539351	ERV-GammaA-Mpen-RT	+
NC_133165.1.10	NC_133165.1	83328711	83337228	ERV-GammaA-Mpen-RT	+
NC_133165.1.11	NC_133165.1	89155077	89163512	ERV-GammaA-Mpen-RT	-
NC_133166.1.1	NC_133166.1	43276505	43285013	ERV-GammaA-Mpen-RT	-
NC_133166.1.2	NC_133166.1	44876416	44884947	ERV-GammaA-Mpen-RT	+
NC_133166.1.3	NC_133166.1	44940882	44949343	ERV-GammaA-Mpen-RT	+
NC_133166.1.4	NC_133166.1	46234653	46243207	ERV-GammaA-Mpen-RT	-
NC_133166.1.5	NC_133166.1	71071916	71080399	ERV-GammaA-Mpen-RT	-
NC_133166.1.6	NC_133166.1	73896082	73904618	ERV-GammaA-Mpen-RT	+
NC_133166.1.7	NC_133166.1	76717281	76725779	ERV-GammaA-Mpen-RT	+
NC_133166.1.8	NC_133166.1	85083464	85091864	ERV-GammaA-Mpen-RT	+
NC_133166.1.9	NC_133166.1	117627553	117636070	ERV-GammaA-Mpen-RT	+
NC_133167.1.1	NC_133167.1	24384065	24392562	ERV-GammaA-Mpen-RT	-
NC_133167.1.2	NC_133167.1	25219452	25227857	ERV-GammaA-Mpen-RT	-
NC_133167.1.3	NC_133167.1	36549456	36558007	ERV-GammaA-Mpen-RT	-
NC_133167.1.4	NC_133167.1	48747828	48756347	ERV-GammaA-Mpen-RT	-
NC_133167.1.5	NC_133167.1	66436167	66444517	ERV-GammaA-Mpen-RT	+
NC_133168.1.1	NC_133168.1	26319748	26328265	ERV-GammaA-Mpen-RT	+
NC_133168.1.2	NC_133168.1	26354187	26362702	ERV-GammaA-Mpen-RT	-
NC_133168.1.3	NC_133168.1	27246073	27254623	ERV-GammaA-Mpen-RT	-
NC_133168.1.4	NC_133168.1	29021757	29030168	ERV-GammaA-Mpen-RT	-
NC_133168.1.5	NC_133168.1	29086893	29094997	ERV-GammaA-Mpen-RT	-
NC_133168.1.6	NC_133168.1	31027617	31036140	ERV-GammaA-Mpen-RT	+
NC_133168.1.7	NC_133168.1	31941686	31950231	ERV-GammaA-Mpen-RT	+
NC_133168.1.8	NC_133168.1	34661738	34670252	ERV-GammaA-Mpen-RT	-
NC_133168.1.9	NC_133168.1	77042371	77050908	ERV-GammaA-Mpen-RT	+
NC_133168.1.10	NC_133168.1	81824936	81833334	ERV-GammaA-Mpen-RT	+
NC_133168.1.11	NC_133168.1	85484076	85492593	ERV-GammaA-Mpen-RT	-
NC_133168.1.12	NC_133168.1	88201639	88210154	ERV-GammaA-Mpen-RT	-
NC_133169.1.1	NC_133169.1	19391412	19399938	ERV-GammaA-Mpen-RT	-
NC_133169.1.2	NC_133169.1	29622632	29631164	ERV-GammaA-Mpen-RT	+
NC_133169.1.3	NC_133169.1	40462013	40470494	ERV-GammaA-Mpen-RT	-
NC_133169.1.5	NC_133169.1	48070569	48079106	ERV-GammaA-Mpen-RT	+
NC_133169.1.7	NC_133169.1	63951350	63959882	ERV-GammaA-Mpen-RT	-
NC_133169.1.8	NC_133169.1	65036625	65044470	ERV-GammaA-Mpen-RT	+
NC_133169.1.9	NC_133169.1	65926772	65935327	ERV-GammaA-Mpen-RT	+
NC_133169.1.10	NC_133169.1	71666669	71675002	ERV-GammaA-Mpen-RT	+
NC_133169.1.11	NC_133169.1	73297325	73305649	ERV-GammaA-Mpen-RT	+
NC_133170.1.1	NC_133170.1	6760668	6769235	ERV-GammaA-Mpen-RT	-
NC_133170.1.2	NC_133170.1	6839045	6847039	ERV-GammaA-Mpen-RT	+
NC_133170.1.3	NC_133170.1	7412791	7421337	ERV-GammaA-Mpen-RT	+
NC_133170.1.4	NC_133170.1	23145011	23153442	ERV-GammaA-Mpen-RT	+
NC_133170.1.5	NC_133170.1	24024889	24033406	ERV-GammaA-Mpen-RT	+
NC_133170.1.6	NC_133170.1	29657211	29665757	ERV-GammaA-Mpen-RT	+
NC_133170.1.7	NC_133170.1	36409877	36418288	ERV-GammaA-Mpen-RT	-
NC_133170.1.8	NC_133170.1	37160313	37174726	ERV-GammaA-Mpen-RT	-
NC_133170.1.9	NC_133170.1	38834788	38843249	ERV-GammaA-Mpen-RT	-
NC_133170.1.10	NC_133170.1	38937718	38951879	ERV-GammaA-Mpen-RT	-
NC_133170.1.11	NC_133170.1	57005394	57013800	ERV-GammaA-Mpen-RT	-
NC_133170.1.12	NC_133170.1	87745023	87753539	ERV-GammaA-Mpen-RT	+
NC_133171.1.1	NC_133171.1	428195	436729	ERV-GammaA-Mpen-RT	+
NC_133171.1.2	NC_133171.1	55519078	55527538	ERV-GammaA-Mpen-RT	+
NC_133171.1.3	NC_133171.1	62967317	62975561	ERV-GammaA-Mpen-RT	+
NC_133171.1.4	NC_133171.1	63258771	63270286	ERV-GammaA-Mpen-RT	-
NC_133171.1.5	NC_133171.1	65384333	65394057	ERV-GammaA-Mpen-RT	-
NC_133171.1.6	NC_133171.1	65384333	65394057	ERV-GammaA-Mpen-RT	-
NC_133171.1.7	NC_133171.1	65861348	65869809	ERV-GammaA-Mpen-RT	-
NC_133171.1.8	NC_133171.1	65870215	65878758	ERV-GammaA-Mpen-RT	+
NC_133171.1.9	NC_133171.1	65894178	65903091	ERV-GammaA-Mpen-RT	+
NC_133172.1.1	NC_133172.1	17128070	17135824	ERV-GammaA-Mpen-RT	+
NC_133172.1.2	NC_133172.1	17391757	17400304	ERV-GammaA-Mpen-RT	-
NC_133172.1.3	NC_133172.1	18047696	18056356	ERV-GammaA-Mpen-RT	-
NC_133172.1.4	NC_133172.1	19318804	19327783	ERV-GammaA-Mpen-RT	-
NC_133172.1.5	NC_133172.1	27319380	27327856	ERV-GammaA-Mpen-RT	+
NC_133172.1.6	NC_133172.1	27328344	27336873	ERV-GammaA-Mpen-RT	+
NC_133172.1.7	NC_133172.1	43440368	43448931	ERV-GammaA-Mpen-RT	+
NC_133173.1.1	NC_133173.1	15898765	15907305	ERV-GammaA-Mpen-RT	-
NC_133173.1.2	NC_133173.1	24626241	24634658	ERV-GammaA-Mpen-RT	-
NC_133174.1.1	NC_133174.1	26218665	26227191	ERV-GammaA-Mpen-RT	+
NC_133174.1.2	NC_133174.1	26549668	26558214	ERV-GammaA-Mpen-RT	+
NC_133174.1.3	NC_133174.1	27117482	27126027	ERV-GammaA-Mpen-RT	-
NC_133174.1.4	NC_133174.1	29551736	29560282	ERV-GammaA-Mpen-RT	+
NC_133174.1.5	NC_133174.1	29982436	29990883	ERV-GammaA-Mpen-RT	+
NC_133174.1.6	NC_133174.1	56628987	56637537	ERV-GammaA-Mpen-RT	-
NC_133174.1.7	NC_133174.1	56659920	56668465	ERV-GammaA-Mpen-RT	-
NC_133174.1.8	NC_133174.1	65100938	65109499	ERV-GammaA-Mpen-RT	-
NC_133174.1.9	NC_133174.1	65110963	65125316	ERV-GammaA-Mpen-RT	-
NC_133174.1.10	NC_133174.1	66399886	66408329	ERV-GammaA-Mpen-RT	-
NC_133174.1.11	NC_133174.1	69104751	69113239	ERV-GammaA-Mpen-RT	+
NC_133174.1.12	NC_133174.1	76362244	76370804	ERV-GammaA-Mpen-RT	-
NC_133174.1.13	NC_133174.1	76479757	76488294	ERV-GammaA-Mpen-RT	+
NC_133174.1.14	NC_133174.1	76588806	76597279	ERV-GammaA-Mpen-RT	-
NC_133174.1.15	NC_133174.1	76613448	76622000	ERV-GammaA-Mpen-RT	-
NC_133174.1.16	NC_133174.1	76702340	76710955	ERV-GammaA-Mpen-RT	-
NC_133174.1.17	NC_133174.1	77742094	77750629	ERV-GammaA-Mpen-RT	+
NC_133174.1.18	NC_133174.1	78603522	78612047	ERV-GammaA-Mpen-RT	+
NC_133174.1.19	NC_133174.1	78695169	78703538	ERV-GammaA-Mpen-RT	+
NC_133174.1.20	NC_133174.1	78817558	78826031	ERV-GammaA-Mpen-RT	-
NC_133174.1.21	NC_133174.1	78859508	78867900	ERV-GammaA-Mpen-RT	-
NC_133174.1.22	NC_133174.1	83374364	83382765	ERV-GammaA-Mpen-RT	-
NC_133174.1.23	NC_133174.1	85558123	85566651	ERV-GammaA-Mpen-RT	+
NC_133174.1.24	NC_133174.1	86212956	86221475	ERV-GammaA-Mpen-RT	+
NC_133174.1.25	NC_133174.1	88955923	88964412	ERV-GammaA-Mpen-RT	+
NC_133174.1.26	NC_133174.1	106897818	106906316	ERV-GammaA-Mpen-RT	+
NC_133174.1.27	NC_133174.1	110411286	110419833	ERV-GammaA-Mpen-RT	+
NC_133174.1.28	NC_133174.1	133187752	133196162	ERV-GammaA-Mpen-RT	+
NC_133175.1.1	NC_133175.1	4157420	4165946	ERV-GammaA-Mpen-RT	+
NW_027332171.1.1	NW_027332171.1	1142279	1150776	ERV-GammaA-Mpen-RT	-
NC_133156.1.1	NC_133156.1	2888605	2897066	ERV-GammaB-Mpen-RT	+
NC_133156.1.2	NC_133156.1	4800829	4809289	ERV-GammaB-Mpen-RT	-
NC_133156.1.3	NC_133156.1	8546114	8554604	ERV-GammaB-Mpen-RT	-
NC_133156.1.4	NC_133156.1	29358921	29367460	ERV-GammaB-Mpen-RT	-
NC_133156.1.5	NC_133156.1	55845156	55853701	ERV-GammaB-Mpen-RT	-
NC_133156.1.6	NC_133156.1	62117455	62125991	ERV-GammaB-Mpen-RT	-
NC_133156.1.7	NC_133156.1	105020399	105028939	ERV-GammaB-Mpen-RT	-
NC_133156.1.8	NC_133156.1	151483340	151491866	ERV-GammaB-Mpen-RT	-
NC_133156.1.9	NC_133156.1	165046458	165055018	ERV-GammaB-Mpen-RT	+
NC_133156.1.10	NC_133156.1	168056420	168064898	ERV-GammaB-Mpen-RT	-
NC_133156.1.11	NC_133156.1	178327223	178335768	ERV-GammaB-Mpen-RT	+
NC_133156.1.12	NC_133156.1	182972698	182981175	ERV-GammaB-Mpen-RT	+
NC_133156.1.13	NC_133156.1	200218346	200226854	ERV-GammaB-Mpen-RT	+
NC_133157.1.1	NC_133157.1	39661332	39669860	ERV-GammaB-Mpen-RT	-
NC_133157.1.2	NC_133157.1	70249793	70258286	ERV-GammaB-Mpen-RT	-
NC_133157.1.3	NC_133157.1	72169697	72178260	ERV-GammaB-Mpen-RT	-
NC_133157.1.4	NC_133157.1	77069017	77077504	ERV-GammaB-Mpen-RT	+
NC_133157.1.5	NC_133157.1	87505245	87511524	ERV-GammaB-Mpen-RT	+
NC_133157.1.6	NC_133157.1	87543591	87552095	ERV-GammaB-Mpen-RT	+
NC_133157.1.7	NC_133157.1	87620925	87629429	ERV-GammaB-Mpen-RT	-
NC_133157.1.8	NC_133157.1	87661532	87667811	ERV-GammaB-Mpen-RT	-
NC_133157.1.9	NC_133157.1	95785621	95794094	ERV-GammaB-Mpen-RT	+
NC_133157.1.10	NC_133157.1	102519517	102528084	ERV-GammaB-Mpen-RT	+
NC_133157.1.11	NC_133157.1	107808978	107817485	ERV-GammaB-Mpen-RT	+
NC_133157.1.12	NC_133157.1	110560081	110568564	ERV-GammaB-Mpen-RT	+
NC_133157.1.13	NC_133157.1	121916939	121928415	ERV-GammaB-Mpen-RT	+
NC_133157.1.15	NC_133157.1	130335566	130344088	ERV-GammaB-Mpen-RT	+
NC_133157.1.16	NC_133157.1	168427782	168436300	ERV-GammaB-Mpen-RT	-
NC_133157.1.17	NC_133157.1	173993763	174002183	ERV-GammaB-Mpen-RT	+
NC_133157.1.18	NC_133157.1	178682875	178691392	ERV-GammaB-Mpen-RT	+
NC_133157.1.19	NC_133157.1	193714308	193722856	ERV-GammaB-Mpen-RT	+
NC_133158.1.1	NC_133158.1	25222893	25231439	ERV-GammaB-Mpen-RT	-
NC_133158.1.2	NC_133158.1	45215331	45222344	ERV-GammaB-Mpen-RT	+
NC_133158.1.3	NC_133158.1	47770198	47778473	ERV-GammaB-Mpen-RT	+
NC_133158.1.4	NC_133158.1	80707989	80716217	ERV-GammaB-Mpen-RT	-
NC_133158.1.5	NC_133158.1	107479429	107487953	ERV-GammaB-Mpen-RT	+
NC_133158.1.6	NC_133158.1	108095576	108104086	ERV-GammaB-Mpen-RT	-
NC_133158.1.7	NC_133158.1	116707314	116715829	ERV-GammaB-Mpen-RT	+
NC_133158.1.8	NC_133158.1	171144751	171153030	ERV-GammaB-Mpen-RT	+
NC_133158.1.9	NC_133158.1	171383337	171391469	ERV-GammaB-Mpen-RT	-
NC_133158.1.10	NC_133158.1	177290691	177299155	ERV-GammaB-Mpen-RT	-
NC_133158.1.11	NC_133158.1	185168113	185176658	ERV-GammaB-Mpen-RT	-
NC_133158.1.12	NC_133158.1	187199318	187207791	ERV-GammaB-Mpen-RT	+
NC_133158.1.13	NC_133158.1	197785597	197793773	ERV-GammaB-Mpen-RT	-
NC_133159.1.1	NC_133159.1	87246884	87255334	ERV-GammaB-Mpen-RT	-
NC_133159.1.2	NC_133159.1	102692502	102701045	ERV-GammaB-Mpen-RT	+
NC_133159.1.3	NC_133159.1	106350954	106359464	ERV-GammaB-Mpen-RT	+
NC_133159.1.4	NC_133159.1	109956444	109964967	ERV-GammaB-Mpen-RT	-
NC_133159.1.5	NC_133159.1	110081389	110089893	ERV-GammaB-Mpen-RT	-
NC_133159.1.6	NC_133159.1	110458948	110467511	ERV-GammaB-Mpen-RT	-
NC_133159.1.7	NC_133159.1	110485542	110494034	ERV-GammaB-Mpen-RT	-
NC_133159.1.8	NC_133159.1	110722609	110731099	ERV-GammaB-Mpen-RT	-
NC_133159.1.9	NC_133159.1	110998535	111007052	ERV-GammaB-Mpen-RT	-
NC_133159.1.10	NC_133159.1	111585406	111593932	ERV-GammaB-Mpen-RT	+
NC_133159.1.11	NC_133159.1	111612526	111621038	ERV-GammaB-Mpen-RT	+
NC_133160.1.1	NC_133160.1	48198986	48207523	ERV-GammaB-Mpen-RT	+
NC_133160.1.2	NC_133160.1	50899507	50908001	ERV-GammaB-Mpen-RT	+
NC_133160.1.3	NC_133160.1	56031899	56040488	ERV-GammaB-Mpen-RT	+
NC_133160.1.4	NC_133160.1	56463574	56472119	ERV-GammaB-Mpen-RT	+
NC_133160.1.5	NC_133160.1	98924991	98933498	ERV-GammaB-Mpen-RT	+
NC_133160.1.6	NC_133160.1	99463076	99471460	ERV-GammaB-Mpen-RT	+
NC_133160.1.7	NC_133160.1	103231558	103240036	ERV-GammaB-Mpen-RT	+
NC_133160.1.8	NC_133160.1	105983186	105991813	ERV-GammaB-Mpen-RT	-
NC_133160.1.9	NC_133160.1	117890073	117898583	ERV-GammaB-Mpen-RT	-
NC_133160.1.10	NC_133160.1	122351031	122359516	ERV-GammaB-Mpen-RT	-
NC_133160.1.11	NC_133160.1	128646744	128655280	ERV-GammaB-Mpen-RT	-
NC_133161.1.1	NC_133161.1	9843605	9851243	ERV-GammaB-Mpen-RT	+
NC_133161.1.2	NC_133161.1	14662663	14669713	ERV-GammaB-Mpen-RT	-
NC_133161.1.3	NC_133161.1	38087980	38096457	ERV-GammaB-Mpen-RT	-
NC_133161.1.4	NC_133161.1	52624496	52632905	ERV-GammaB-Mpen-RT	-
NC_133161.1.5	NC_133161.1	63873566	63882099	ERV-GammaB-Mpen-RT	-
NC_133161.1.6	NC_133161.1	78044071	78052610	ERV-GammaB-Mpen-RT	-
NC_133161.1.7	NC_133161.1	109993595	110002008	ERV-GammaB-Mpen-RT	+
NC_133161.1.8	NC_133161.1	110232944	110241486	ERV-GammaB-Mpen-RT	+
NC_133161.1.9	NC_133161.1	110259714	110268242	ERV-GammaB-Mpen-RT	+
NC_133161.1.10	NC_133161.1	113770069	113778581	ERV-GammaB-Mpen-RT	-
NC_133161.1.11	NC_133161.1	113897992	113906537	ERV-GammaB-Mpen-RT	+
NC_133161.1.12	NC_133161.1	123831183	123839625	ERV-GammaB-Mpen-RT	-
NC_133162.1.1	NC_133162.1	19620429	19627465	ERV-GammaB-Mpen-RT	-
NC_133162.1.2	NC_133162.1	45613345	45619890	ERV-GammaB-Mpen-RT	+
NC_133162.1.3	NC_133162.1	46710864	46719356	ERV-GammaB-Mpen-RT	-
NC_133162.1.4	NC_133162.1	61738530	61747083	ERV-GammaB-Mpen-RT	-
NC_133162.1.5	NC_133162.1	66844052	66851105	ERV-GammaB-Mpen-RT	+
NC_133162.1.7	NC_133162.1	82059328	82067864	ERV-GammaB-Mpen-RT	+
NC_133162.1.8	NC_133162.1	86307976	86316500	ERV-GammaB-Mpen-RT	-
NC_133162.1.9	NC_133162.1	88545865	88554437	ERV-GammaB-Mpen-RT	-
NC_133162.1.10	NC_133162.1	88715902	88724182	ERV-GammaB-Mpen-RT	+
NC_133162.1.11	NC_133162.1	93679389	93687893	ERV-GammaB-Mpen-RT	+
NC_133162.1.12	NC_133162.1	93785732	93794258	ERV-GammaB-Mpen-RT	-
NC_133162.1.13	NC_133162.1	109528505	109536923	ERV-GammaB-Mpen-RT	+
NC_133163.1.1	NC_133163.1	18746023	18754327	ERV-GammaB-Mpen-RT	-
NC_133163.1.2	NC_133163.1	20683140	20691639	ERV-GammaB-Mpen-RT	+
NC_133163.1.3	NC_133163.1	35417364	35424359	ERV-GammaB-Mpen-RT	+
NC_133163.1.4	NC_133163.1	54540792	54549309	ERV-GammaB-Mpen-RT	-
NC_133163.1.5	NC_133163.1	56065371	56073907	ERV-GammaB-Mpen-RT	+
NC_133163.1.6	NC_133163.1	67512569	67520895	ERV-GammaB-Mpen-RT	-
NC_133163.1.7	NC_133163.1	72387825	72396314	ERV-GammaB-Mpen-RT	-
NC_133164.1.1	NC_133164.1	49163	57681	ERV-GammaB-Mpen-RT	+
NC_133164.1.2	NC_133164.1	35692381	35700914	ERV-GammaB-Mpen-RT	-
NC_133164.1.3	NC_133164.1	43711525	43719974	ERV-GammaB-Mpen-RT	-
NC_133164.1.4	NC_133164.1	49500473	49508973	ERV-GammaB-Mpen-RT	+
NC_133164.1.5	NC_133164.1	53650210	53658734	ERV-GammaB-Mpen-RT	+
NC_133164.1.6	NC_133164.1	58394880	58403422	ERV-GammaB-Mpen-RT	-
NC_133164.1.7	NC_133164.1	62302216	62309119	ERV-GammaB-Mpen-RT	+
NC_133165.1.1	NC_133165.1	16725272	16733755	ERV-GammaB-Mpen-RT	+
NC_133165.1.2	NC_133165.1	21932786	21941298	ERV-GammaB-Mpen-RT	-
NC_133165.1.3	NC_133165.1	23116005	23124401	ERV-GammaB-Mpen-RT	+
NC_133165.1.4	NC_133165.1	23596976	23605519	ERV-GammaB-Mpen-RT	-
NC_133165.1.6	NC_133165.1	60829783	60844552	ERV-GammaB-Mpen-RT	-
NC_133165.1.8	NC_133165.1	71841746	71850411	ERV-GammaB-Mpen-RT	-
NC_133165.1.9	NC_133165.1	75530893	75539351	ERV-GammaB-Mpen-RT	+
NC_133165.1.10	NC_133165.1	83328711	83337228	ERV-GammaB-Mpen-RT	+
NC_133165.1.11	NC_133165.1	89155077	89163512	ERV-GammaB-Mpen-RT	-
NC_133166.1.1	NC_133166.1	43276505	43285013	ERV-GammaB-Mpen-RT	-
NC_133166.1.2	NC_133166.1	44876416	44884947	ERV-GammaB-Mpen-RT	+
NC_133166.1.3	NC_133166.1	44940882	44949343	ERV-GammaB-Mpen-RT	+
NC_133166.1.4	NC_133166.1	46234653	46243207	ERV-GammaB-Mpen-RT	-
NC_133166.1.5	NC_133166.1	71071916	71080399	ERV-GammaB-Mpen-RT	-
NC_133166.1.6	NC_133166.1	73896082	73904618	ERV-GammaB-Mpen-RT	+
NC_133166.1.7	NC_133166.1	76717281	76725779	ERV-GammaB-Mpen-RT	+
NC_133166.1.8	NC_133166.1	85083464	85091864	ERV-GammaB-Mpen-RT	+
NC_133166.1.9	NC_133166.1	117627553	117636070	ERV-GammaB-Mpen-RT	+
NC_133167.1.1	NC_133167.1	24384065	24392562	ERV-GammaB-Mpen-RT	-
NC_133167.1.2	NC_133167.1	25219452	25227857	ERV-GammaB-Mpen-RT	-
NC_133167.1.3	NC_133167.1	36549456	36558007	ERV-GammaB-Mpen-RT	-
NC_133167.1.4	NC_133167.1	48747828	48756347	ERV-GammaB-Mpen-RT	-
NC_133167.1.5	NC_133167.1	66436167	66444517	ERV-GammaB-Mpen-RT	+
NC_133168.1.1	NC_133168.1	26319748	26328265	ERV-GammaB-Mpen-RT	+
NC_133168.1.2	NC_133168.1	26354187	26362702	ERV-GammaB-Mpen-RT	-
NC_133168.1.3	NC_133168.1	27246073	27254623	ERV-GammaB-Mpen-RT	-
NC_133168.1.4	NC_133168.1	29021757	29030168	ERV-GammaB-Mpen-RT	-
NC_133168.1.5	NC_133168.1	29086893	29094997	ERV-GammaB-Mpen-RT	-
NC_133168.1.6	NC_133168.1	31027617	31036140	ERV-GammaB-Mpen-RT	+
NC_133168.1.7	NC_133168.1	31941686	31950231	ERV-GammaB-Mpen-RT	+
NC_133168.1.8	NC_133168.1	34661738	34670252	ERV-GammaB-Mpen-RT	-
NC_133168.1.9	NC_133168.1	77042371	77050908	ERV-GammaB-Mpen-RT	+
NC_133168.1.10	NC_133168.1	81824936	81833334	ERV-GammaB-Mpen-RT	+
NC_133168.1.11	NC_133168.1	85484076	85492593	ERV-GammaB-Mpen-RT	-
NC_133168.1.12	NC_133168.1	88201639	88210154	ERV-GammaB-Mpen-RT	-
NC_133169.1.1	NC_133169.1	19391412	19399938	ERV-GammaB-Mpen-RT	-
NC_133169.1.2	NC_133169.1	29622632	29631164	ERV-GammaB-Mpen-RT	+
NC_133169.1.3	NC_133169.1	40462013	40470494	ERV-GammaB-Mpen-RT	-
NC_133169.1.5	NC_133169.1	48070569	48079106	ERV-GammaB-Mpen-RT	+
NC_133169.1.7	NC_133169.1	63951350	63959882	ERV-GammaB-Mpen-RT	-
NC_133169.1.8	NC_133169.1	65036625	65044470	ERV-GammaB-Mpen-RT	+
NC_133169.1.9	NC_133169.1	65926772	65935327	ERV-GammaB-Mpen-RT	+
NC_133169.1.10	NC_133169.1	71666669	71675002	ERV-GammaB-Mpen-RT	+
NC_133169.1.11	NC_133169.1	73297325	73305649	ERV-GammaB-Mpen-RT	+
NC_133170.1.1	NC_133170.1	6760668	6769235	ERV-GammaB-Mpen-RT	-
NC_133170.1.2	NC_133170.1	6839045	6847039	ERV-GammaB-Mpen-RT	+
NC_133170.1.3	NC_133170.1	7412791	7421337	ERV-GammaB-Mpen-RT	+
NC_133170.1.4	NC_133170.1	23145011	23153442	ERV-GammaB-Mpen-RT	+
NC_133170.1.5	NC_133170.1	24024889	24033406	ERV-GammaB-Mpen-RT	+
NC_133170.1.6	NC_133170.1	29657211	29665757	ERV-GammaB-Mpen-RT	+
NC_133170.1.7	NC_133170.1	36409877	36418288	ERV-GammaB-Mpen-RT	-
NC_133170.1.8	NC_133170.1	37160313	37174726	ERV-GammaB-Mpen-RT	-
NC_133170.1.9	NC_133170.1	38834788	38843249	ERV-GammaB-Mpen-RT	-
NC_133170.1.10	NC_133170.1	38937718	38951879	ERV-GammaB-Mpen-RT	-
NC_133170.1.11	NC_133170.1	57005394	57013800	ERV-GammaB-Mpen-RT	-
NC_133170.1.12	NC_133170.1	87745023	87753539	ERV-GammaB-Mpen-RT	+
NC_133171.1.1	NC_133171.1	428195	436729	ERV-GammaB-Mpen-RT	+
NC_133171.1.2	NC_133171.1	55519078	55527538	ERV-GammaB-Mpen-RT	+
NC_133171.1.3	NC_133171.1	62967317	62975561	ERV-GammaB-Mpen-RT	+
NC_133171.1.4	NC_133171.1	63258771	63270286	ERV-GammaB-Mpen-RT	-
NC_133171.1.5	NC_133171.1	65384333	65394057	ERV-GammaB-Mpen-RT	-
NC_133171.1.6	NC_133171.1	65384333	65394057	ERV-GammaB-Mpen-RT	-
NC_133171.1.7	NC_133171.1	65861348	65869809	ERV-GammaB-Mpen-RT	-
NC_133171.1.8	NC_133171.1	65870215	65878758	ERV-GammaB-Mpen-RT	+
NC_133171.1.9	NC_133171.1	65894178	65903091	ERV-GammaB-Mpen-RT	+
NC_133172.1.1	NC_133172.1	17128070	17135824	ERV-GammaB-Mpen-RT	+
NC_133172.1.2	NC_133172.1	17391757	17400304	ERV-GammaB-Mpen-RT	-
NC_133172.1.3	NC_133172.1	18047696	18056356	ERV-GammaB-Mpen-RT	-
NC_133172.1.4	NC_133172.1	19318804	19327783	ERV-GammaB-Mpen-RT	-
NC_133172.1.5	NC_133172.1	27319380	27327856	ERV-GammaB-Mpen-RT	+
NC_133172.1.6	NC_133172.1	27328344	27336873	ERV-GammaB-Mpen-RT	+
NC_133172.1.7	NC_133172.1	43440368	43448931	ERV-GammaB-Mpen-RT	+
NC_133173.1.1	NC_133173.1	15898765	15907305	ERV-GammaB-Mpen-RT	-
NC_133173.1.2	NC_133173.1	24626241	24634658	ERV-GammaB-Mpen-RT	-
NC_133174.1.1	NC_133174.1	26218665	26227191	ERV-GammaB-Mpen-RT	+
NC_133174.1.2	NC_133174.1	26549668	26558214	ERV-GammaB-Mpen-RT	+
NC_133174.1.3	NC_133174.1	27117482	27126027	ERV-GammaB-Mpen-RT	-
NC_133174.1.4	NC_133174.1	29551736	29560282	ERV-GammaB-Mpen-RT	+
NC_133174.1.5	NC_133174.1	29982436	29990883	ERV-GammaB-Mpen-RT	+
NC_133174.1.6	NC_133174.1	56628987	56637537	ERV-GammaB-Mpen-RT	-
NC_133174.1.7	NC_133174.1	56659920	56668465	ERV-GammaB-Mpen-RT	-
NC_133174.1.8	NC_133174.1	65100938	65109499	ERV-GammaB-Mpen-RT	-
NC_133174.1.9	NC_133174.1	65110963	65125316	ERV-GammaB-Mpen-RT	-
NC_133174.1.10	NC_133174.1	66399886	66408329	ERV-GammaB-Mpen-RT	-
NC_133174.1.11	NC_133174.1	69104751	69113239	ERV-GammaB-Mpen-RT	+
NC_133174.1.12	NC_133174.1	76362244	76370804	ERV-GammaB-Mpen-RT	-
NC_133174.1.13	NC_133174.1	76479757	76488294	ERV-GammaB-Mpen-RT	+
NC_133174.1.14	NC_133174.1	76588806	76597279	ERV-GammaB-Mpen-RT	-
NC_133174.1.15	NC_133174.1	76613448	76622000	ERV-GammaB-Mpen-RT	-
NC_133174.1.16	NC_133174.1	76702340	76710955	ERV-GammaB-Mpen-RT	-
NC_133174.1.17	NC_133174.1	77742094	77750629	ERV-GammaB-Mpen-RT	+
NC_133174.1.18	NC_133174.1	78603522	78612047	ERV-GammaB-Mpen-RT	+
NC_133174.1.19	NC_133174.1	78695169	78703538	ERV-GammaB-Mpen-RT	+
NC_133174.1.20	NC_133174.1	78817558	78826031	ERV-GammaB-Mpen-RT	-
NC_133174.1.21	NC_133174.1	78859508	78867900	ERV-GammaB-Mpen-RT	-
NC_133174.1.22	NC_133174.1	83374364	83382765	ERV-GammaB-Mpen-RT	-
NC_133174.1.23	NC_133174.1	85558123	85566651	ERV-GammaB-Mpen-RT	+
NC_133174.1.24	NC_133174.1	86212956	86221475	ERV-GammaB-Mpen-RT	+
NC_133174.1.25	NC_133174.1	88955923	88964412	ERV-GammaB-Mpen-RT	+
NC_133174.1.26	NC_133174.1	106897818	106906316	ERV-GammaB-Mpen-RT	+
NC_133174.1.27	NC_133174.1	110411286	110419833	ERV-GammaB-Mpen-RT	+
NC_133174.1.28	NC_133174.1	133187752	133196162	ERV-GammaB-Mpen-RT	+
NC_133175.1.1	NC_133175.1	4157420	4165946	ERV-GammaB-Mpen-RT	+
NW_027332171.1.1	NW_027332171.1	1142279	1150776	ERV-GammaB-Mpen-RT	-
NC_133156.1.1	NC_133156.1	2888605	2897066	ERV-GammaC-Mpen-RT	+
NC_133156.1.2	NC_133156.1	4800829	4809289	ERV-GammaC-Mpen-RT	-
NC_133156.1.3	NC_133156.1	8546114	8554604	ERV-GammaC-Mpen-RT	-
NC_133156.1.4	NC_133156.1	29358921	29367460	ERV-GammaC-Mpen-RT	-
NC_133156.1.5	NC_133156.1	55845156	55853701	ERV-GammaC-Mpen-RT	-
NC_133156.1.6	NC_133156.1	62117455	62125991	ERV-GammaC-Mpen-RT	-
NC_133156.1.7	NC_133156.1	105020399	105028939	ERV-GammaC-Mpen-RT	-
NC_133156.1.8	NC_133156.1	151483340	151491866	ERV-GammaC-Mpen-RT	-
NC_133156.1.9	NC_133156.1	165046458	165055018	ERV-GammaC-Mpen-RT	+
NC_133156.1.10	NC_133156.1	168056420	168064898	ERV-GammaC-Mpen-RT	-
NC_133156.1.11	NC_133156.1	178327223	178335768	ERV-GammaC-Mpen-RT	+
NC_133156.1.12	NC_133156.1	182972698	182981175	ERV-GammaC-Mpen-RT	+
NC_133156.1.13	NC_133156.1	200218346	200226854	ERV-GammaC-Mpen-RT	+
NC_133157.1.1	NC_133157.1	39661332	39669860	ERV-GammaC-Mpen-RT	-
NC_133157.1.2	NC_133157.1	70249793	70258286	ERV-GammaC-Mpen-RT	-
NC_133157.1.3	NC_133157.1	72169697	72178260	ERV-GammaC-Mpen-RT	-
NC_133157.1.4	NC_133157.1	77069017	77077504	ERV-GammaC-Mpen-RT	+
NC_133157.1.5	NC_133157.1	87505245	87511524	ERV-GammaC-Mpen-RT	+
NC_133157.1.6	NC_133157.1	87543591	87552095	ERV-GammaC-Mpen-RT	+
NC_133157.1.7	NC_133157.1	87620925	87629429	ERV-GammaC-Mpen-RT	-
NC_133157.1.8	NC_133157.1	87661532	87667811	ERV-GammaC-Mpen-RT	-
NC_133157.1.9	NC_133157.1	95785621	95794094	ERV-GammaC-Mpen-RT	+
NC_133157.1.10	NC_133157.1	102519517	102528084	ERV-GammaC-Mpen-RT	+
NC_133157.1.11	NC_133157.1	107808978	107817485	ERV-GammaC-Mpen-RT	+
NC_133157.1.12	NC_133157.1	110560081	110568564	ERV-GammaC-Mpen-RT	+
NC_133157.1.13	NC_133157.1	121916939	121928415	ERV-GammaC-Mpen-RT	+
NC_133157.1.15	NC_133157.1	130335566	130344088	ERV-GammaC-Mpen-RT	+
NC_133157.1.16	NC_133157.1	168427782	168436300	ERV-GammaC-Mpen-RT	-
NC_133157.1.17	NC_133157.1	173993763	174002183	ERV-GammaC-Mpen-RT	+
NC_133157.1.18	NC_133157.1	178682875	178691392	ERV-GammaC-Mpen-RT	+
NC_133157.1.19	NC_133157.1	193714308	193722856	ERV-GammaC-Mpen-RT	+
NC_133158.1.1	NC_133158.1	25222893	25231439	ERV-GammaC-Mpen-RT	-
NC_133158.1.2	NC_133158.1	45215331	45222344	ERV-GammaC-Mpen-RT	+
NC_133158.1.3	NC_133158.1	47770198	47778473	ERV-GammaC-Mpen-RT	+
NC_133158.1.4	NC_133158.1	80707989	80716217	ERV-GammaC-Mpen-RT	-
NC_133158.1.5	NC_133158.1	107479429	107487953	ERV-GammaC-Mpen-RT	+
NC_133158.1.6	NC_133158.1	108095576	108104086	ERV-GammaC-Mpen-RT	-
NC_133158.1.7	NC_133158.1	116707314	116715829	ERV-GammaC-Mpen-RT	+
NC_133158.1.8	NC_133158.1	171144751	171153030	ERV-GammaC-Mpen-RT	+
NC_133158.1.9	NC_133158.1	171383337	171391469	ERV-GammaC-Mpen-RT	-
NC_133158.1.10	NC_133158.1	177290691	177299155	ERV-GammaC-Mpen-RT	-
NC_133158.1.11	NC_133158.1	185168113	185176658	ERV-GammaC-Mpen-RT	-
NC_133158.1.12	NC_133158.1	187199318	187207791	ERV-GammaC-Mpen-RT	+
NC_133158.1.13	NC_133158.1	197785597	197793773	ERV-GammaC-Mpen-RT	-
NC_133159.1.1	NC_133159.1	87246884	87255334	ERV-GammaC-Mpen-RT	-
NC_133159.1.2	NC_133159.1	102692502	102701045	ERV-GammaC-Mpen-RT	+
NC_133159.1.3	NC_133159.1	106350954	106359464	ERV-GammaC-Mpen-RT	+
NC_133159.1.4	NC_133159.1	109956444	109964967	ERV-GammaC-Mpen-RT	-
NC_133159.1.5	NC_133159.1	110081389	110089893	ERV-GammaC-Mpen-RT	-
NC_133159.1.6	NC_133159.1	110458948	110467511	ERV-GammaC-Mpen-RT	-
NC_133159.1.7	NC_133159.1	110485542	110494034	ERV-GammaC-Mpen-RT	-
NC_133159.1.8	NC_133159.1	110722609	110731099	ERV-GammaC-Mpen-RT	-
NC_133159.1.9	NC_133159.1	110998535	111007052	ERV-GammaC-Mpen-RT	-
NC_133159.1.10	NC_133159.1	111585406	111593932	ERV-GammaC-Mpen-RT	+
NC_133159.1.11	NC_133159.1	111612526	111621038	ERV-GammaC-Mpen-RT	+
NC_133160.1.1	NC_133160.1	48198986	48207523	ERV-GammaC-Mpen-RT	+
NC_133160.1.2	NC_133160.1	50899507	50908001	ERV-GammaC-Mpen-RT	+
NC_133160.1.3	NC_133160.1	56031899	56040488	ERV-GammaC-Mpen-RT	+
NC_133160.1.4	NC_133160.1	56463574	56472119	ERV-GammaC-Mpen-RT	+
NC_133160.1.5	NC_133160.1	98924991	98933498	ERV-GammaC-Mpen-RT	+
NC_133160.1.6	NC_133160.1	99463076	99471460	ERV-GammaC-Mpen-RT	+
NC_133160.1.7	NC_133160.1	103231558	103240036	ERV-GammaC-Mpen-RT	+
NC_133160.1.8	NC_133160.1	105983186	105991813	ERV-GammaC-Mpen-RT	-
NC_133160.1.9	NC_133160.1	117890073	117898583	ERV-GammaC-Mpen-RT	-
NC_133160.1.10	NC_133160.1	122351031	122359516	ERV-GammaC-Mpen-RT	-
NC_133160.1.11	NC_133160.1	128646744	128655280	ERV-GammaC-Mpen-RT	-
NC_133161.1.1	NC_133161.1	9843605	9851243	ERV-GammaC-Mpen-RT	+
NC_133161.1.2	NC_133161.1	14662663	14669713	ERV-GammaC-Mpen-RT	-
NC_133161.1.3	NC_133161.1	38087980	38096457	ERV-GammaC-Mpen-RT	-
NC_133161.1.4	NC_133161.1	52624496	52632905	ERV-GammaC-Mpen-RT	-
NC_133161.1.5	NC_133161.1	63873566	63882099	ERV-GammaC-Mpen-RT	-
NC_133161.1.6	NC_133161.1	78044071	78052610	ERV-GammaC-Mpen-RT	-
NC_133161.1.7	NC_133161.1	109993595	110002008	ERV-GammaC-Mpen-RT	+
NC_133161.1.8	NC_133161.1	110232944	110241486	ERV-GammaC-Mpen-RT	+
NC_133161.1.9	NC_133161.1	110259714	110268242	ERV-GammaC-Mpen-RT	+
NC_133161.1.10	NC_133161.1	113770069	113778581	ERV-GammaC-Mpen-RT	-
NC_133161.1.11	NC_133161.1	113897992	113906537	ERV-GammaC-Mpen-RT	+
NC_133161.1.12	NC_133161.1	123831183	123839625	ERV-GammaC-Mpen-RT	-
NC_133162.1.1	NC_133162.1	19620429	19627465	ERV-GammaC-Mpen-RT	-
NC_133162.1.2	NC_133162.1	45613345	45619890	ERV-GammaC-Mpen-RT	+
NC_133162.1.3	NC_133162.1	46710864	46719356	ERV-GammaC-Mpen-RT	-
NC_133162.1.4	NC_133162.1	61738530	61747083	ERV-GammaC-Mpen-RT	-
NC_133162.1.5	NC_133162.1	66844052	66851105	ERV-GammaC-Mpen-RT	+
NC_133162.1.7	NC_133162.1	82059328	82067864	ERV-GammaC-Mpen-RT	+
NC_133162.1.8	NC_133162.1	86307976	86316500	ERV-GammaC-Mpen-RT	-
NC_133162.1.9	NC_133162.1	88545865	88554437	ERV-GammaC-Mpen-RT	-
NC_133162.1.10	NC_133162.1	88715902	88724182	ERV-GammaC-Mpen-RT	+
NC_133162.1.11	NC_133162.1	93679389	93687893	ERV-GammaC-Mpen-RT	+
NC_133162.1.12	NC_133162.1	93785732	93794258	ERV-GammaC-Mpen-RT	-
NC_133162.1.13	NC_133162.1	109528505	109536923	ERV-GammaC-Mpen-RT	+
NC_133163.1.1	NC_133163.1	18746023	18754327	ERV-GammaC-Mpen-RT	-
NC_133163.1.2	NC_133163.1	20683140	20691639	ERV-GammaC-Mpen-RT	+
NC_133163.1.3	NC_133163.1	35417364	35424359	ERV-GammaC-Mpen-RT	+
NC_133163.1.4	NC_133163.1	54540792	54549309	ERV-GammaC-Mpen-RT	-
NC_133163.1.5	NC_133163.1	56065371	56073907	ERV-GammaC-Mpen-RT	+
NC_133163.1.6	NC_133163.1	67512569	67520895	ERV-GammaC-Mpen-RT	-
NC_133163.1.7	NC_133163.1	72387825	72396314	ERV-GammaC-Mpen-RT	-
NC_133164.1.1	NC_133164.1	49163	57681	ERV-GammaC-Mpen-RT	+
NC_133164.1.2	NC_133164.1	35692381	35700914	ERV-GammaC-Mpen-RT	-
NC_133164.1.3	NC_133164.1	43711525	43719974	ERV-GammaC-Mpen-RT	-
NC_133164.1.4	NC_133164.1	49500473	49508973	ERV-GammaC-Mpen-RT	+
NC_133164.1.5	NC_133164.1	53650210	53658734	ERV-GammaC-Mpen-RT	+
NC_133164.1.6	NC_133164.1	58394880	58403422	ERV-GammaC-Mpen-RT	-
NC_133164.1.7	NC_133164.1	62302216	62309119	ERV-GammaC-Mpen-RT	+
NC_133165.1.1	NC_133165.1	16725272	16733755	ERV-GammaC-Mpen-RT	+
NC_133165.1.2	NC_133165.1	21932786	21941298	ERV-GammaC-Mpen-RT	-
NC_133165.1.3	NC_133165.1	23116005	23124401	ERV-GammaC-Mpen-RT	+
NC_133165.1.4	NC_133165.1	23596976	23605519	ERV-GammaC-Mpen-RT	-
NC_133165.1.6	NC_133165.1	60829783	60844552	ERV-GammaC-Mpen-RT	-
NC_133165.1.8	NC_133165.1	71841746	71850411	ERV-GammaC-Mpen-RT	-
NC_133165.1.9	NC_133165.1	75530893	75539351	ERV-GammaC-Mpen-RT	+
NC_133165.1.10	NC_133165.1	83328711	83337228	ERV-GammaC-Mpen-RT	+
NC_133165.1.11	NC_133165.1	89155077	89163512	ERV-GammaC-Mpen-RT	-
NC_133166.1.1	NC_133166.1	43276505	43285013	ERV-GammaC-Mpen-RT	-
NC_133166.1.2	NC_133166.1	44876416	44884947	ERV-GammaC-Mpen-RT	+
NC_133166.1.3	NC_133166.1	44940882	44949343	ERV-GammaC-Mpen-RT	+
NC_133166.1.4	NC_133166.1	46234653	46243207	ERV-GammaC-Mpen-RT	-
NC_133166.1.5	NC_133166.1	71071916	71080399	ERV-GammaC-Mpen-RT	-
NC_133166.1.6	NC_133166.1	73896082	73904618	ERV-GammaC-Mpen-RT	+
NC_133166.1.7	NC_133166.1	76717281	76725779	ERV-GammaC-Mpen-RT	+
NC_133166.1.8	NC_133166.1	85083464	85091864	ERV-GammaC-Mpen-RT	+
NC_133166.1.9	NC_133166.1	117627553	117636070	ERV-GammaC-Mpen-RT	+
NC_133167.1.1	NC_133167.1	24384065	24392562	ERV-GammaC-Mpen-RT	-
NC_133167.1.2	NC_133167.1	25219452	25227857	ERV-GammaC-Mpen-RT	-
NC_133167.1.3	NC_133167.1	36549456	36558007	ERV-GammaC-Mpen-RT	-
NC_133167.1.4	NC_133167.1	48747828	48756347	ERV-GammaC-Mpen-RT	-
NC_133167.1.5	NC_133167.1	66436167	66444517	ERV-GammaC-Mpen-RT	+
NC_133168.1.1	NC_133168.1	26319748	26328265	ERV-GammaC-Mpen-RT	+
NC_133168.1.2	NC_133168.1	26354187	26362702	ERV-GammaC-Mpen-RT	-
NC_133168.1.3	NC_133168.1	27246073	27254623	ERV-GammaC-Mpen-RT	-
NC_133168.1.4	NC_133168.1	29021757	29030168	ERV-GammaC-Mpen-RT	-
NC_133168.1.5	NC_133168.1	29086893	29094997	ERV-GammaC-Mpen-RT	-
NC_133168.1.6	NC_133168.1	31027617	31036140	ERV-GammaC-Mpen-RT	+
NC_133168.1.7	NC_133168.1	31941686	31950231	ERV-GammaC-Mpen-RT	+
NC_133168.1.8	NC_133168.1	34661738	34670252	ERV-GammaC-Mpen-RT	-
NC_133168.1.9	NC_133168.1	77042371	77050908	ERV-GammaC-Mpen-RT	+
NC_133168.1.10	NC_133168.1	81824936	81833334	ERV-GammaC-Mpen-RT	+
NC_133168.1.11	NC_133168.1	85484076	85492593	ERV-GammaC-Mpen-RT	-
NC_133168.1.12	NC_133168.1	88201639	88210154	ERV-GammaC-Mpen-RT	-
NC_133169.1.1	NC_133169.1	19391412	19399938	ERV-GammaC-Mpen-RT	-
NC_133169.1.2	NC_133169.1	29622632	29631164	ERV-GammaC-Mpen-RT	+
NC_133169.1.3	NC_133169.1	40462013	40470494	ERV-GammaC-Mpen-RT	-
NC_133169.1.5	NC_133169.1	48070569	48079106	ERV-GammaC-Mpen-RT	+
NC_133169.1.7	NC_133169.1	63951350	63959882	ERV-GammaC-Mpen-RT	-
NC_133169.1.8	NC_133169.1	65036625	65044470	ERV-GammaC-Mpen-RT	+
NC_133169.1.9	NC_133169.1	65926772	65935327	ERV-GammaC-Mpen-RT	+
NC_133169.1.10	NC_133169.1	71666669	71675002	ERV-GammaC-Mpen-RT	+
NC_133169.1.11	NC_133169.1	73297325	73305649	ERV-GammaC-Mpen-RT	+
NC_133170.1.1	NC_133170.1	6760668	6769235	ERV-GammaC-Mpen-RT	-
NC_133170.1.2	NC_133170.1	6839045	6847039	ERV-GammaC-Mpen-RT	+
NC_133170.1.3	NC_133170.1	7412791	7421337	ERV-GammaC-Mpen-RT	+
NC_133170.1.4	NC_133170.1	23145011	23153442	ERV-GammaC-Mpen-RT	+
NC_133170.1.5	NC_133170.1	24024889	24033406	ERV-GammaC-Mpen-RT	+
NC_133170.1.6	NC_133170.1	29657211	29665757	ERV-GammaC-Mpen-RT	+
NC_133170.1.7	NC_133170.1	36409877	36418288	ERV-GammaC-Mpen-RT	-
NC_133170.1.8	NC_133170.1	37160313	37174726	ERV-GammaC-Mpen-RT	-
NC_133170.1.9	NC_133170.1	38834788	38843249	ERV-GammaC-Mpen-RT	-
NC_133170.1.10	NC_133170.1	38937718	38951879	ERV-GammaC-Mpen-RT	-
NC_133170.1.11	NC_133170.1	57005394	57013800	ERV-GammaC-Mpen-RT	-
NC_133170.1.12	NC_133170.1	87745023	87753539	ERV-GammaC-Mpen-RT	+
NC_133171.1.1	NC_133171.1	428195	436729	ERV-GammaC-Mpen-RT	+
NC_133171.1.2	NC_133171.1	55519078	55527538	ERV-GammaC-Mpen-RT	+
NC_133171.1.3	NC_133171.1	62967317	62975561	ERV-GammaC-Mpen-RT	+
NC_133171.1.4	NC_133171.1	63258771	63270286	ERV-GammaC-Mpen-RT	-
NC_133171.1.5	NC_133171.1	65384333	65394057	ERV-GammaC-Mpen-RT	-
NC_133171.1.6	NC_133171.1	65384333	65394057	ERV-GammaC-Mpen-RT	-
NC_133171.1.7	NC_133171.1	65861348	65869809	ERV-GammaC-Mpen-RT	-
NC_133171.1.8	NC_133171.1	65870215	65878758	ERV-GammaC-Mpen-RT	+
NC_133171.1.9	NC_133171.1	65894178	65903091	ERV-GammaC-Mpen-RT	+
NC_133172.1.1	NC_133172.1	17128070	17135824	ERV-GammaC-Mpen-RT	+
NC_133172.1.2	NC_133172.1	17391757	17400304	ERV-GammaC-Mpen-RT	-
NC_133172.1.3	NC_133172.1	18047696	18056356	ERV-GammaC-Mpen-RT	-
NC_133172.1.4	NC_133172.1	19318804	19327783	ERV-GammaC-Mpen-RT	-
NC_133172.1.5	NC_133172.1	27319380	27327856	ERV-GammaC-Mpen-RT	+
NC_133172.1.6	NC_133172.1	27328344	27336873	ERV-GammaC-Mpen-RT	+
NC_133172.1.7	NC_133172.1	43440368	43448931	ERV-GammaC-Mpen-RT	+
NC_133173.1.1	NC_133173.1	15898765	15907305	ERV-GammaC-Mpen-RT	-
NC_133173.1.2	NC_133173.1	24626241	24634658	ERV-GammaC-Mpen-RT	-
NC_133174.1.1	NC_133174.1	26218665	26227191	ERV-GammaC-Mpen-RT	+
NC_133174.1.2	NC_133174.1	26549668	26558214	ERV-GammaC-Mpen-RT	+
NC_133174.1.3	NC_133174.1	27117482	27126027	ERV-GammaC-Mpen-RT	-
NC_133174.1.4	NC_133174.1	29551736	29560282	ERV-GammaC-Mpen-RT	+
NC_133174.1.5	NC_133174.1	29982436	29990883	ERV-GammaC-Mpen-RT	+
NC_133174.1.6	NC_133174.1	56628987	56637537	ERV-GammaC-Mpen-RT	-
NC_133174.1.7	NC_133174.1	56659920	56668465	ERV-GammaC-Mpen-RT	-
NC_133174.1.8	NC_133174.1	65100938	65109499	ERV-GammaC-Mpen-RT	-
NC_133174.1.9	NC_133174.1	65110963	65125316	ERV-GammaC-Mpen-RT	-
NC_133174.1.10	NC_133174.1	66399886	66408329	ERV-GammaC-Mpen-RT	-
NC_133174.1.11	NC_133174.1	69104751	69113239	ERV-GammaC-Mpen-RT	+
NC_133174.1.12	NC_133174.1	76362244	76370804	ERV-GammaC-Mpen-RT	-
NC_133174.1.13	NC_133174.1	76479757	76488294	ERV-GammaC-Mpen-RT	+
NC_133174.1.14	NC_133174.1	76588806	76597279	ERV-GammaC-Mpen-RT	-
NC_133174.1.15	NC_133174.1	76613448	76622000	ERV-GammaC-Mpen-RT	-
NC_133174.1.16	NC_133174.1	76702340	76710955	ERV-GammaC-Mpen-RT	-
NC_133174.1.17	NC_133174.1	77742094	77750629	ERV-GammaC-Mpen-RT	+
NC_133174.1.18	NC_133174.1	78603522	78612047	ERV-GammaC-Mpen-RT	+
NC_133174.1.19	NC_133174.1	78695169	78703538	ERV-GammaC-Mpen-RT	+
NC_133174.1.20	NC_133174.1	78817558	78826031	ERV-GammaC-Mpen-RT	-
NC_133174.1.21	NC_133174.1	78859508	78867900	ERV-GammaC-Mpen-RT	-
NC_133174.1.22	NC_133174.1	83374364	83382765	ERV-GammaC-Mpen-RT	-
NC_133174.1.23	NC_133174.1	85558123	85566651	ERV-GammaC-Mpen-RT	+
NC_133174.1.24	NC_133174.1	86212956	86221475	ERV-GammaC-Mpen-RT	+
NC_133174.1.25	NC_133174.1	88955923	88964412	ERV-GammaC-Mpen-RT	+
NC_133174.1.26	NC_133174.1	106897818	106906316	ERV-GammaC-Mpen-RT	+
NC_133174.1.27	NC_133174.1	110411286	110419833	ERV-GammaC-Mpen-RT	+
NC_133174.1.28	NC_133174.1	133187752	133196162	ERV-GammaC-Mpen-RT	+
NC_133175.1.1	NC_133175.1	4157420	4165946	ERV-GammaC-Mpen-RT	+
NW_027332171.1.1	NW_027332171.1	1142279	1150776	ERV-GammaC-Mpen-RT	-
NC_133156.1.1	NC_133156.1	4744490	4754621	ERV-GammaD-Mpen-RT	+
NC_133156.1.2	NC_133156.1	8555889	8564771	ERV-GammaD-Mpen-RT	-
NC_133156.1.3	NC_133156.1	8686488	8694872	ERV-GammaD-Mpen-RT	+
NC_133156.1.4	NC_133156.1	25982973	25991224	ERV-GammaD-Mpen-RT	-
NC_133156.1.5	NC_133156.1	29138010	29146838	ERV-GammaD-Mpen-RT	-
NC_133156.1.6	NC_133156.1	36823337	36831587	ERV-GammaD-Mpen-RT	+
NC_133156.1.7	NC_133156.1	36841034	36849183	ERV-GammaD-Mpen-RT	-
NC_133156.1.8	NC_133156.1	55005063	55014167	ERV-GammaD-Mpen-RT	-
NC_133156.1.9	NC_133156.1	69195736	69204859	ERV-GammaD-Mpen-RT	-
NC_133156.1.11	NC_133156.1	93614449	93623431	ERV-GammaD-Mpen-RT	-
NC_133156.1.12	NC_133156.1	97917558	97926697	ERV-GammaD-Mpen-RT	+
NC_133156.1.13	NC_133156.1	106415820	106424879	ERV-GammaD-Mpen-RT	-
NC_133156.1.14	NC_133156.1	108484638	108492874	ERV-GammaD-Mpen-RT	-
NC_133156.1.15	NC_133156.1	108539571	108548693	ERV-GammaD-Mpen-RT	+
NC_133156.1.16	NC_133156.1	108975459	108984754	ERV-GammaD-Mpen-RT	-
NC_133156.1.17	NC_133156.1	109540971	109550092	ERV-GammaD-Mpen-RT	+
NC_133156.1.18	NC_133156.1	110537073	110545892	ERV-GammaD-Mpen-RT	-
NC_133156.1.19	NC_133156.1	110549351	110558368	ERV-GammaD-Mpen-RT	+
NC_133156.1.20	NC_133156.1	123308333	123316550	ERV-GammaD-Mpen-RT	+
NC_133156.1.21	NC_133156.1	126775412	126785548	ERV-GammaD-Mpen-RT	-
NC_133156.1.22	NC_133156.1	126992598	127000746	ERV-GammaD-Mpen-RT	-
NC_133156.1.23	NC_133156.1	131964465	131974635	ERV-GammaD-Mpen-RT	+
NC_133156.1.24	NC_133156.1	133802359	133811456	ERV-GammaD-Mpen-RT	-
NC_133156.1.25	NC_133156.1	138286157	138294785	ERV-GammaD-Mpen-RT	+
NC_133156.1.26	NC_133156.1	140365184	140375165	ERV-GammaD-Mpen-RT	-
NC_133156.1.27	NC_133156.1	144549124	144559349	ERV-GammaD-Mpen-RT	-
NC_133156.1.28	NC_133156.1	150973290	150982265	ERV-GammaD-Mpen-RT	+
NC_133156.1.29	NC_133156.1	154917268	154925508	ERV-GammaD-Mpen-RT	-
NC_133156.1.30	NC_133156.1	154967051	154976167	ERV-GammaD-Mpen-RT	+
NC_133156.1.31	NC_133156.1	158014189	158023287	ERV-GammaD-Mpen-RT	+
NC_133156.1.32	NC_133156.1	168968433	168977492	ERV-GammaD-Mpen-RT	-
NC_133156.1.33	NC_133156.1	174120457	174128514	ERV-GammaD-Mpen-RT	-
NC_133156.1.34	NC_133156.1	179298852	179307967	ERV-GammaD-Mpen-RT	+
NC_133156.1.35	NC_133156.1	188271843	188280990	ERV-GammaD-Mpen-RT	-
NC_133156.1.36	NC_133156.1	193153762	193162002	ERV-GammaD-Mpen-RT	+
NC_133156.1.37	NC_133156.1	193963802	193972931	ERV-GammaD-Mpen-RT	+
NC_133156.1.38	NC_133156.1	201326254	201336425	ERV-GammaD-Mpen-RT	-
NC_133156.1.39	NC_133156.1	216214504	216223471	ERV-GammaD-Mpen-RT	-
NC_133157.1.1	NC_133157.1	39851787	39861535	ERV-GammaD-Mpen-RT	+
NC_133157.1.2	NC_133157.1	52297307	52306542	ERV-GammaD-Mpen-RT	+
NC_133157.1.3	NC_133157.1	55636077	55645981	ERV-GammaD-Mpen-RT	+
NC_133157.1.4	NC_133157.1	60508541	60516783	ERV-GammaD-Mpen-RT	-
NC_133157.1.5	NC_133157.1	74601863	74610076	ERV-GammaD-Mpen-RT	-
NC_133157.1.6	NC_133157.1	83852673	83862594	ERV-GammaD-Mpen-RT	+
NC_133157.1.7	NC_133157.1	86414436	86422686	ERV-GammaD-Mpen-RT	-
NC_133157.1.8	NC_133157.1	87058947	87066965	ERV-GammaD-Mpen-RT	+
NC_133157.1.9	NC_133157.1	89743295	89752222	ERV-GammaD-Mpen-RT	-
NC_133157.1.10	NC_133157.1	102386999	102396123	ERV-GammaD-Mpen-RT	-
NC_133157.1.11	NC_133157.1	104070015	104079076	ERV-GammaD-Mpen-RT	-
NC_133157.1.12	NC_133157.1	111845625	111853880	ERV-GammaD-Mpen-RT	-
NC_133157.1.13	NC_133157.1	121734069	121742263	ERV-GammaD-Mpen-RT	-
NC_133157.1.14	NC_133157.1	130800365	130810429	ERV-GammaD-Mpen-RT	+
NC_133157.1.15	NC_133157.1	131839809	131847910	ERV-GammaD-Mpen-RT	-
NC_133157.1.16	NC_133157.1	142360371	142369405	ERV-GammaD-Mpen-RT	-
NC_133157.1.17	NC_133157.1	149755295	149763534	ERV-GammaD-Mpen-RT	+
NC_133157.1.18	NC_133157.1	150488685	150497626	ERV-GammaD-Mpen-RT	-
NC_133157.1.19	NC_133157.1	152790540	152800475	ERV-GammaD-Mpen-RT	+
NC_133157.1.20	NC_133157.1	156623084	156632078	ERV-GammaD-Mpen-RT	-
NC_133157.1.21	NC_133157.1	157830992	157840026	ERV-GammaD-Mpen-RT	+
NC_133157.1.22	NC_133157.1	161975460	161985598	ERV-GammaD-Mpen-RT	+
NC_133157.1.23	NC_133157.1	164787058	164795288	ERV-GammaD-Mpen-RT	+
NC_133157.1.25	NC_133157.1	171841536	171850602	ERV-GammaD-Mpen-RT	-
NC_133157.1.26	NC_133157.1	173360386	173370563	ERV-GammaD-Mpen-RT	-
NC_133157.1.27	NC_133157.1	176937457	176946569	ERV-GammaD-Mpen-RT	-
NC_133157.1.28	NC_133157.1	181510936	181519996	ERV-GammaD-Mpen-RT	-
NC_133157.1.29	NC_133157.1	185397133	185405387	ERV-GammaD-Mpen-RT	-
NC_133157.1.31	NC_133157.1	192750485	192759619	ERV-GammaD-Mpen-RT	+
NC_133157.1.32	NC_133157.1	194673514	194683402	ERV-GammaD-Mpen-RT	+
NC_133158.1.1	NC_133158.1	23423391	23432962	ERV-GammaD-Mpen-RT	-
NC_133158.1.2	NC_133158.1	35103792	35111702	ERV-GammaD-Mpen-RT	+
NC_133158.1.3	NC_133158.1	38950420	38958698	ERV-GammaD-Mpen-RT	+
NC_133158.1.4	NC_133158.1	39647450	39657536	ERV-GammaD-Mpen-RT	+
NC_133158.1.5	NC_133158.1	44592687	44602807	ERV-GammaD-Mpen-RT	+
NC_133158.1.6	NC_133158.1	45197836	45205851	ERV-GammaD-Mpen-RT	-
NC_133158.1.7	NC_133158.1	46399042	46408028	ERV-GammaD-Mpen-RT	-
NC_133158.1.8	NC_133158.1	66460531	66469399	ERV-GammaD-Mpen-RT	+
NC_133158.1.9	NC_133158.1	76612387	76621424	ERV-GammaD-Mpen-RT	+
NC_133158.1.10	NC_133158.1	77217818	77227752	ERV-GammaD-Mpen-RT	-
NC_133158.1.11	NC_133158.1	78694234	78704371	ERV-GammaD-Mpen-RT	+
NC_133158.1.12	NC_133158.1	83283779	83292697	ERV-GammaD-Mpen-RT	-
NC_133158.1.13	NC_133158.1	110545962	110554962	ERV-GammaD-Mpen-RT	+
NC_133158.1.14	NC_133158.1	112897555	112907679	ERV-GammaD-Mpen-RT	-
NC_133158.1.15	NC_133158.1	151236923	151244921	ERV-GammaD-Mpen-RT	+
NC_133158.1.16	NC_133158.1	162954175	162963231	ERV-GammaD-Mpen-RT	-
NC_133158.1.17	NC_133158.1	164178909	164187169	ERV-GammaD-Mpen-RT	+
NC_133158.1.18	NC_133158.1	169105089	169113355	ERV-GammaD-Mpen-RT	-
NC_133158.1.19	NC_133158.1	172111943	172121084	ERV-GammaD-Mpen-RT	+
NC_133158.1.20	NC_133158.1	177240835	177249882	ERV-GammaD-Mpen-RT	+
NC_133158.1.21	NC_133158.1	177817803	177826903	ERV-GammaD-Mpen-RT	-
NC_133158.1.23	NC_133158.1	178078460	178088909	ERV-GammaD-Mpen-RT	+
NC_133158.1.24	NC_133158.1	178190369	178198549	ERV-GammaD-Mpen-RT	-
NC_133158.1.25	NC_133158.1	178845269	178854390	ERV-GammaD-Mpen-RT	+
NC_133158.1.26	NC_133158.1	182365168	182374252	ERV-GammaD-Mpen-RT	+
NC_133158.1.27	NC_133158.1	182952650	182960799	ERV-GammaD-Mpen-RT	+
NC_133158.1.28	NC_133158.1	184492093	184501151	ERV-GammaD-Mpen-RT	+
NC_133158.1.29	NC_133158.1	186848802	186857680	ERV-GammaD-Mpen-RT	+
NC_133158.1.30	NC_133158.1	186931332	186940450	ERV-GammaD-Mpen-RT	+
NC_133159.1.1	NC_133159.1	29153661	29162704	ERV-GammaD-Mpen-RT	+
NC_133159.1.2	NC_133159.1	33007040	33015816	ERV-GammaD-Mpen-RT	-
NC_133159.1.3	NC_133159.1	46343179	46352253	ERV-GammaD-Mpen-RT	+
NC_133159.1.5	NC_133159.1	80542455	80551360	ERV-GammaD-Mpen-RT	-
NC_133159.1.6	NC_133159.1	85019594	85028555	ERV-GammaD-Mpen-RT	+
NC_133159.1.7	NC_133159.1	89207906	89218180	ERV-GammaD-Mpen-RT	-
NC_133159.1.8	NC_133159.1	93254580	93263682	ERV-GammaD-Mpen-RT	+
NC_133159.1.9	NC_133159.1	93499298	93508433	ERV-GammaD-Mpen-RT	+
NC_133159.1.10	NC_133159.1	95593449	95602587	ERV-GammaD-Mpen-RT	-
NC_133159.1.11	NC_133159.1	98432392	98441278	ERV-GammaD-Mpen-RT	+
NC_133159.1.12	NC_133159.1	101774494	101787674	ERV-GammaD-Mpen-RT	+
NC_133159.1.13	NC_133159.1	106410629	106419929	ERV-GammaD-Mpen-RT	+
NC_133159.1.14	NC_133159.1	106518409	106527529	ERV-GammaD-Mpen-RT	-
NC_133159.1.15	NC_133159.1	106733848	106741711	ERV-GammaD-Mpen-RT	+
NC_133159.1.16	NC_133159.1	106757761	106767690	ERV-GammaD-Mpen-RT	+
NC_133159.1.17	NC_133159.1	106981145	106990971	ERV-GammaD-Mpen-RT	+
NC_133159.1.18	NC_133159.1	107529029	107537858	ERV-GammaD-Mpen-RT	-
NC_133159.1.19	NC_133159.1	109609401	109618499	ERV-GammaD-Mpen-RT	-
NC_133159.1.20	NC_133159.1	109631233	109640306	ERV-GammaD-Mpen-RT	-
NC_133159.1.22	NC_133159.1	110612962	110619791	ERV-GammaD-Mpen-RT	+
NC_133159.1.23	NC_133159.1	110801744	110808574	ERV-GammaD-Mpen-RT	-
NC_133159.1.24	NC_133159.1	111011526	111020510	ERV-GammaD-Mpen-RT	+
NC_133159.1.25	NC_133159.1	115509942	115519699	ERV-GammaD-Mpen-RT	-
NC_133159.1.27	NC_133159.1	122348488	122357424	ERV-GammaD-Mpen-RT	+
NC_133159.1.28	NC_133159.1	122565347	122573483	ERV-GammaD-Mpen-RT	-
NC_133159.1.29	NC_133159.1	136740698	136750500	ERV-GammaD-Mpen-RT	+
NC_133159.1.30	NC_133159.1	142876215	142885315	ERV-GammaD-Mpen-RT	+
NC_133159.1.31	NC_133159.1	142937846	142946707	ERV-GammaD-Mpen-RT	+
NC_133159.1.32	NC_133159.1	153068803	153077714	ERV-GammaD-Mpen-RT	+
NC_133159.1.33	NC_133159.1	153217109	153225355	ERV-GammaD-Mpen-RT	-
NC_133160.1.1	NC_133160.1	23178861	23187997	ERV-GammaD-Mpen-RT	+
NC_133160.1.2	NC_133160.1	28126706	28135865	ERV-GammaD-Mpen-RT	+
NC_133160.1.3	NC_133160.1	30322463	30332373	ERV-GammaD-Mpen-RT	-
NC_133160.1.4	NC_133160.1	33543860	33552969	ERV-GammaD-Mpen-RT	-
NC_133160.1.5	NC_133160.1	35400812	35409932	ERV-GammaD-Mpen-RT	+
NC_133160.1.6	NC_133160.1	38170116	38179006	ERV-GammaD-Mpen-RT	-
NC_133160.1.7	NC_133160.1	46856436	46865375	ERV-GammaD-Mpen-RT	+
NC_133160.1.9	NC_133160.1	50506779	50515857	ERV-GammaD-Mpen-RT	+
NC_133160.1.10	NC_133160.1	50889695	50899506	ERV-GammaD-Mpen-RT	-
NC_133160.1.11	NC_133160.1	51572599	51582718	ERV-GammaD-Mpen-RT	+
NC_133160.1.12	NC_133160.1	57433514	57442314	ERV-GammaD-Mpen-RT	-
NC_133160.1.13	NC_133160.1	59015567	59024648	ERV-GammaD-Mpen-RT	+
NC_133160.1.14	NC_133160.1	61213272	61222350	ERV-GammaD-Mpen-RT	+
NC_133160.1.15	NC_133160.1	69819168	69828276	ERV-GammaD-Mpen-RT	+
NC_133160.1.16	NC_133160.1	77966502	77974575	ERV-GammaD-Mpen-RT	-
NC_133160.1.17	NC_133160.1	90653354	90662483	ERV-GammaD-Mpen-RT	+
NC_133160.1.18	NC_133160.1	90709527	90717755	ERV-GammaD-Mpen-RT	+
NC_133160.1.19	NC_133160.1	92113719	92122800	ERV-GammaD-Mpen-RT	+
NC_133160.1.20	NC_133160.1	102422471	102430704	ERV-GammaD-Mpen-RT	+
NC_133160.1.21	NC_133160.1	103207855	103216102	ERV-GammaD-Mpen-RT	+
NC_133160.1.22	NC_133160.1	113107776	113116719	ERV-GammaD-Mpen-RT	+
NC_133160.1.24	NC_133160.1	115796191	115805239	ERV-GammaD-Mpen-RT	+
NC_133160.1.25	NC_133160.1	123644934	123655034	ERV-GammaD-Mpen-RT	-
NC_133160.1.26	NC_133160.1	125452812	125461017	ERV-GammaD-Mpen-RT	+
NC_133160.1.27	NC_133160.1	131115733	131124990	ERV-GammaD-Mpen-RT	+
NC_133160.1.28	NC_133160.1	132897122	132905315	ERV-GammaD-Mpen-RT	-
NC_133160.1.29	NC_133160.1	132918231	132927350	ERV-GammaD-Mpen-RT	-
NC_133160.1.30	NC_133160.1	140739137	140747917	ERV-GammaD-Mpen-RT	+
NC_133160.1.31	NC_133160.1	159073672	159082437	ERV-GammaD-Mpen-RT	-
NC_133161.1.1	NC_133161.1	13180642	13189771	ERV-GammaD-Mpen-RT	+
NC_133161.1.2	NC_133161.1	20384104	20393129	ERV-GammaD-Mpen-RT	+
NC_133161.1.3	NC_133161.1	39031522	39040618	ERV-GammaD-Mpen-RT	-
NC_133161.1.4	NC_133161.1	39051418	39060928	ERV-GammaD-Mpen-RT	+
NC_133161.1.5	NC_133161.1	44569098	44578222	ERV-GammaD-Mpen-RT	+
NC_133161.1.6	NC_133161.1	49901460	49907997	ERV-GammaD-Mpen-RT	+
NC_133161.1.7	NC_133161.1	51241287	51249665	ERV-GammaD-Mpen-RT	-
NC_133161.1.9	NC_133161.1	69496889	69506777	ERV-GammaD-Mpen-RT	+
NC_133161.1.11	NC_133161.1	74868406	74878005	ERV-GammaD-Mpen-RT	+
NC_133161.1.13	NC_133161.1	79760200	79769301	ERV-GammaD-Mpen-RT	-
NC_133161.1.14	NC_133161.1	82349410	82358252	ERV-GammaD-Mpen-RT	+
NC_133161.1.15	NC_133161.1	85601188	85611312	ERV-GammaD-Mpen-RT	+
NC_133161.1.16	NC_133161.1	89424700	89433828	ERV-GammaD-Mpen-RT	+
NC_133161.1.17	NC_133161.1	97890262	97899393	ERV-GammaD-Mpen-RT	+
NC_133161.1.18	NC_133161.1	102243955	102253266	ERV-GammaD-Mpen-RT	+
NC_133161.1.20	NC_133161.1	110203408	110213227	ERV-GammaD-Mpen-RT	-
NC_133161.1.21	NC_133161.1	110275103	110283886	ERV-GammaD-Mpen-RT	+
NC_133161.1.22	NC_133161.1	110360682	110370817	ERV-GammaD-Mpen-RT	-
NC_133161.1.23	NC_133161.1	114953716	114962806	ERV-GammaD-Mpen-RT	+
NC_133161.1.24	NC_133161.1	115588349	115596543	ERV-GammaD-Mpen-RT	+
NC_133161.1.25	NC_133161.1	116104871	116114374	ERV-GammaD-Mpen-RT	+
NC_133161.1.26	NC_133161.1	120228581	120237660	ERV-GammaD-Mpen-RT	-
NC_133161.1.27	NC_133161.1	120255223	120264327	ERV-GammaD-Mpen-RT	-
NC_133162.1.1	NC_133162.1	17217008	17225894	ERV-GammaD-Mpen-RT	+
NC_133162.1.2	NC_133162.1	30355135	30364170	ERV-GammaD-Mpen-RT	-
NC_133162.1.3	NC_133162.1	34791056	34801164	ERV-GammaD-Mpen-RT	-
NC_133162.1.4	NC_133162.1	35753906	35762152	ERV-GammaD-Mpen-RT	-
NC_133162.1.5	NC_133162.1	36921736	36932130	ERV-GammaD-Mpen-RT	+
NC_133162.1.6	NC_133162.1	41779906	41788210	ERV-GammaD-Mpen-RT	+
NC_133162.1.7	NC_133162.1	46424252	46434523	ERV-GammaD-Mpen-RT	+
NC_133162.1.9	NC_133162.1	52111775	52120917	ERV-GammaD-Mpen-RT	-
NC_133162.1.10	NC_133162.1	52123354	52132449	ERV-GammaD-Mpen-RT	-
NC_133162.1.11	NC_133162.1	55625116	55634844	ERV-GammaD-Mpen-RT	+
NC_133162.1.12	NC_133162.1	60406390	60415513	ERV-GammaD-Mpen-RT	+
NC_133162.1.13	NC_133162.1	62398829	62407029	ERV-GammaD-Mpen-RT	+
NC_133162.1.14	NC_133162.1	65639008	65648055	ERV-GammaD-Mpen-RT	+
NC_133162.1.15	NC_133162.1	66576059	66585093	ERV-GammaD-Mpen-RT	-
NC_133162.1.16	NC_133162.1	69373140	69384850	ERV-GammaD-Mpen-RT	-
NC_133162.1.17	NC_133162.1	70272311	70281153	ERV-GammaD-Mpen-RT	-
NC_133162.1.18	NC_133162.1	73935422	73945007	ERV-GammaD-Mpen-RT	-
NC_133162.1.19	NC_133162.1	74532837	74542425	ERV-GammaD-Mpen-RT	-
NC_133162.1.20	NC_133162.1	79261933	79270978	ERV-GammaD-Mpen-RT	-
NC_133162.1.21	NC_133162.1	81802723	81812041	ERV-GammaD-Mpen-RT	+
NC_133162.1.22	NC_133162.1	84869404	84878526	ERV-GammaD-Mpen-RT	+
NC_133162.1.23	NC_133162.1	86437346	86446333	ERV-GammaD-Mpen-RT	-
NC_133162.1.24	NC_133162.1	88625110	88635253	ERV-GammaD-Mpen-RT	+
NC_133162.1.25	NC_133162.1	89068873	89084165	ERV-GammaD-Mpen-RT	-
NC_133162.1.26	NC_133162.1	90406866	90415715	ERV-GammaD-Mpen-RT	-
NC_133162.1.27	NC_133162.1	90788733	90797837	ERV-GammaD-Mpen-RT	-
NC_133162.1.28	NC_133162.1	93455403	93463541	ERV-GammaD-Mpen-RT	-
NC_133162.1.29	NC_133162.1	93472812	93482752	ERV-GammaD-Mpen-RT	+
NC_133162.1.30	NC_133162.1	93902010	93911334	ERV-GammaD-Mpen-RT	+
NC_133162.1.32	NC_133162.1	96485815	96494850	ERV-GammaD-Mpen-RT	-
NC_133162.1.33	NC_133162.1	96650281	96659769	ERV-GammaD-Mpen-RT	-
NC_133162.1.34	NC_133162.1	96754861	96763885	ERV-GammaD-Mpen-RT	+
NC_133162.1.35	NC_133162.1	96769673	96777936	ERV-GammaD-Mpen-RT	+
NC_133162.1.36	NC_133162.1	101196883	101205767	ERV-GammaD-Mpen-RT	+
NC_133163.1.1	NC_133163.1	12359147	12368056	ERV-GammaD-Mpen-RT	-
NC_133163.1.2	NC_133163.1	20609730	20619628	ERV-GammaD-Mpen-RT	+
NC_133163.1.3	NC_133163.1	20873057	20883249	ERV-GammaD-Mpen-RT	+
NC_133163.1.4	NC_133163.1	40130324	40140473	ERV-GammaD-Mpen-RT	+
NC_133163.1.5	NC_133163.1	49079809	49089403	ERV-GammaD-Mpen-RT	+
NC_133163.1.6	NC_133163.1	51303452	51311691	ERV-GammaD-Mpen-RT	-
NC_133163.1.8	NC_133163.1	56662270	56671365	ERV-GammaD-Mpen-RT	-
NC_133163.1.9	NC_133163.1	56707261	56717092	ERV-GammaD-Mpen-RT	-
NC_133163.1.10	NC_133163.1	65396866	65406000	ERV-GammaD-Mpen-RT	+
NC_133163.1.11	NC_133163.1	73274817	73283939	ERV-GammaD-Mpen-RT	-
NC_133163.1.12	NC_133163.1	73873729	73883098	ERV-GammaD-Mpen-RT	-
NC_133163.1.13	NC_133163.1	75231936	75240229	ERV-GammaD-Mpen-RT	+
NC_133163.1.14	NC_133163.1	75799769	75809281	ERV-GammaD-Mpen-RT	-
NC_133163.1.16	NC_133163.1	89300156	89309211	ERV-GammaD-Mpen-RT	-
NC_133163.1.17	NC_133163.1	89942949	89951179	ERV-GammaD-Mpen-RT	-
NC_133163.1.18	NC_133163.1	103371304	103380365	ERV-GammaD-Mpen-RT	+
NC_133164.1.2	NC_133164.1	51365122	51373341	ERV-GammaD-Mpen-RT	-
NC_133164.1.3	NC_133164.1	54137823	54146813	ERV-GammaD-Mpen-RT	-
NC_133164.1.4	NC_133164.1	54571978	54582163	ERV-GammaD-Mpen-RT	+
NC_133164.1.5	NC_133164.1	55587517	55597509	ERV-GammaD-Mpen-RT	-
NC_133164.1.6	NC_133164.1	58476200	58484329	ERV-GammaD-Mpen-RT	-
NC_133164.1.7	NC_133164.1	58964518	58973658	ERV-GammaD-Mpen-RT	+
NC_133164.1.8	NC_133164.1	58975654	58985755	ERV-GammaD-Mpen-RT	-
NC_133164.1.9	NC_133164.1	62757871	62766951	ERV-GammaD-Mpen-RT	-
NC_133164.1.10	NC_133164.1	67092122	67101750	ERV-GammaD-Mpen-RT	-
NC_133164.1.13	NC_133164.1	75024062	75033001	ERV-GammaD-Mpen-RT	-
NC_133164.1.14	NC_133164.1	80340093	80349213	ERV-GammaD-Mpen-RT	-
NC_133164.1.16	NC_133164.1	82572734	82581867	ERV-GammaD-Mpen-RT	-
NC_133164.1.17	NC_133164.1	84212633	84222560	ERV-GammaD-Mpen-RT	-
NC_133164.1.18	NC_133164.1	89884998	89894034	ERV-GammaD-Mpen-RT	+
NC_133164.1.19	NC_133164.1	96581181	96590280	ERV-GammaD-Mpen-RT	+
NC_133164.1.20	NC_133164.1	101668153	101676394	ERV-GammaD-Mpen-RT	+
NC_133164.1.21	NC_133164.1	106712429	106721536	ERV-GammaD-Mpen-RT	-
NC_133164.1.22	NC_133164.1	107277954	107288077	ERV-GammaD-Mpen-RT	+
NC_133164.1.24	NC_133164.1	120959549	120969656	ERV-GammaD-Mpen-RT	+
NC_133165.1.1	NC_133165.1	29707121	29717253	ERV-GammaD-Mpen-RT	+
NC_133165.1.2	NC_133165.1	40413105	40421875	ERV-GammaD-Mpen-RT	-
NC_133165.1.3	NC_133165.1	44258918	44267792	ERV-GammaD-Mpen-RT	-
NC_133165.1.4	NC_133165.1	45527151	45536061	ERV-GammaD-Mpen-RT	+
NC_133165.1.5	NC_133165.1	46873456	46883850	ERV-GammaD-Mpen-RT	+
NC_133165.1.6	NC_133165.1	47866853	47875885	ERV-GammaD-Mpen-RT	-
NC_133165.1.7	NC_133165.1	55374043	55384152	ERV-GammaD-Mpen-RT	+
NC_133165.1.8	NC_133165.1	61014273	61023924	ERV-GammaD-Mpen-RT	+
NC_133165.1.9	NC_133165.1	62317657	62326697	ERV-GammaD-Mpen-RT	-
NC_133165.1.10	NC_133165.1	55384152	55374043	ERV-GammaD-Mpen-RT	-
NC_133165.1.12	NC_133165.1	71469553	71478579	ERV-GammaD-Mpen-RT	-
NC_133165.1.13	NC_133165.1	71854186	71863222	ERV-GammaD-Mpen-RT	+
NC_133165.1.14	NC_133165.1	74995981	75005123	ERV-GammaD-Mpen-RT	-
NC_133165.1.16	NC_133165.1	79588700	79598210	ERV-GammaD-Mpen-RT	-
NC_133165.1.17	NC_133165.1	80095818	80103997	ERV-GammaD-Mpen-RT	-
NC_133166.1.1	NC_133166.1	5182532	5191356	ERV-GammaD-Mpen-RT	+
NC_133166.1.2	NC_133166.1	44603961	44614076	ERV-GammaD-Mpen-RT	+
NC_133166.1.3	NC_133166.1	46178189	46188073	ERV-GammaD-Mpen-RT	-
NC_133166.1.4	NC_133166.1	49123334	49132767	ERV-GammaD-Mpen-RT	-
NC_133166.1.5	NC_133166.1	54160093	54169992	ERV-GammaD-Mpen-RT	-
NC_133166.1.6	NC_133166.1	61050367	61059486	ERV-GammaD-Mpen-RT	+
NC_133166.1.7	NC_133166.1	65068898	65077945	ERV-GammaD-Mpen-RT	-
NC_133166.1.8	NC_133166.1	65217127	65226221	ERV-GammaD-Mpen-RT	+
NC_133166.1.10	NC_133166.1	70282312	70291584	ERV-GammaD-Mpen-RT	-
NC_133166.1.11	NC_133166.1	70842525	70852270	ERV-GammaD-Mpen-RT	+
NC_133166.1.12	NC_133166.1	72063162	72072282	ERV-GammaD-Mpen-RT	-
NC_133166.1.13	NC_133166.1	74093792	74103132	ERV-GammaD-Mpen-RT	+
NC_133166.1.14	NC_133166.1	74298543	74307976	ERV-GammaD-Mpen-RT	+
NC_133166.1.15	NC_133166.1	74610952	74619955	ERV-GammaD-Mpen-RT	+
NC_133166.1.16	NC_133166.1	76225327	76235235	ERV-GammaD-Mpen-RT	+
NC_133166.1.17	NC_133166.1	79502976	79512110	ERV-GammaD-Mpen-RT	+
NC_133166.1.19	NC_133166.1	82645083	82654135	ERV-GammaD-Mpen-RT	-
NC_133166.1.20	NC_133166.1	84259053	84267911	ERV-GammaD-Mpen-RT	+
NC_133166.1.21	NC_133166.1	84363288	84373439	ERV-GammaD-Mpen-RT	-
NC_133166.1.22	NC_133166.1	90176647	90186566	ERV-GammaD-Mpen-RT	-
NC_133166.1.23	NC_133166.1	90458135	90468244	ERV-GammaD-Mpen-RT	+
NC_133166.1.24	NC_133166.1	90881898	90890655	ERV-GammaD-Mpen-RT	+
NC_133166.1.25	NC_133166.1	97544955	97555126	ERV-GammaD-Mpen-RT	+
NC_133167.1.1	NC_133167.1	5843749	5853111	ERV-GammaD-Mpen-RT	+
NC_133167.1.2	NC_133167.1	19872768	19882146	ERV-GammaD-Mpen-RT	-
NC_133167.1.3	NC_133167.1	31335706	31343973	ERV-GammaD-Mpen-RT	+
NC_133167.1.4	NC_133167.1	34609801	34618433	ERV-GammaD-Mpen-RT	-
NC_133167.1.5	NC_133167.1	36520517	36535585	ERV-GammaD-Mpen-RT	+
NC_133167.1.6	NC_133167.1	43874820	43883954	ERV-GammaD-Mpen-RT	-
NC_133167.1.7	NC_133167.1	46547726	46556773	ERV-GammaD-Mpen-RT	-
NC_133167.1.9	NC_133167.1	67476840	67486964	ERV-GammaD-Mpen-RT	+
NC_133167.1.10	NC_133167.1	67491619	67501744	ERV-GammaD-Mpen-RT	+
NC_133167.1.11	NC_133167.1	67506399	67516523	ERV-GammaD-Mpen-RT	+
NC_133167.1.12	NC_133167.1	67719632	67727870	ERV-GammaD-Mpen-RT	-
NC_133167.1.13	NC_133167.1	68700953	68710039	ERV-GammaD-Mpen-RT	+
NC_133167.1.14	NC_133167.1	68712039	68720273	ERV-GammaD-Mpen-RT	-
NC_133167.1.15	NC_133167.1	70627600	70636727	ERV-GammaD-Mpen-RT	+
NC_133167.1.17	NC_133167.1	70658416	70667416	ERV-GammaD-Mpen-RT	-
NC_133167.1.18	NC_133167.1	72455651	72465315	ERV-GammaD-Mpen-RT	+
NC_133167.1.19	NC_133167.1	83270455	83280644	ERV-GammaD-Mpen-RT	-
NC_133168.1.1	NC_133168.1	15243850	15252906	ERV-GammaD-Mpen-RT	-
NC_133168.1.2	NC_133168.1	26308491	26318611	ERV-GammaD-Mpen-RT	+
NC_133168.1.3	NC_133168.1	27614391	27623376	ERV-GammaD-Mpen-RT	-
NC_133168.1.4	NC_133168.1	27873307	27882983	ERV-GammaD-Mpen-RT	+
NC_133168.1.5	NC_133168.1	29192537	29200770	ERV-GammaD-Mpen-RT	+
NC_133168.1.6	NC_133168.1	33058819	33068924	ERV-GammaD-Mpen-RT	+
NC_133168.1.7	NC_133168.1	36279059	36288839	ERV-GammaD-Mpen-RT	+
NC_133168.1.8	NC_133168.1	40450048	40457225	ERV-GammaD-Mpen-RT	+
NC_133168.1.9	NC_133168.1	42815714	42824795	ERV-GammaD-Mpen-RT	-
NC_133168.1.10	NC_133168.1	44117968	44127080	ERV-GammaD-Mpen-RT	-
NC_133168.1.11	NC_133168.1	82347445	82357619	ERV-GammaD-Mpen-RT	-
NC_133168.1.12	NC_133168.1	83681493	83690396	ERV-GammaD-Mpen-RT	+
NC_133168.1.13	NC_133168.1	99889117	99898298	ERV-GammaD-Mpen-RT	+
NC_133169.1.1	NC_133169.1	8042063	8050863	ERV-GammaD-Mpen-RT	-
NC_133169.1.2	NC_133169.1	22022719	22030909	ERV-GammaD-Mpen-RT	+
NC_133169.1.4	NC_133169.1	26177923	26186218	ERV-GammaD-Mpen-RT	-
NC_133169.1.5	NC_133169.1	28512042	28522152	ERV-GammaD-Mpen-RT	+
NC_133169.1.6	NC_133169.1	28847509	28857010	ERV-GammaD-Mpen-RT	+
NC_133169.1.7	NC_133169.1	29821179	29830445	ERV-GammaD-Mpen-RT	-
NC_133169.1.8	NC_133169.1	39615780	39624995	ERV-GammaD-Mpen-RT	-
NC_133169.1.9	NC_133169.1	41326142	41335801	ERV-GammaD-Mpen-RT	-
NC_133169.1.10	NC_133169.1	41785979	41795077	ERV-GammaD-Mpen-RT	+
NC_133169.1.11	NC_133169.1	43603638	43612777	ERV-GammaD-Mpen-RT	+
NC_133169.1.12	NC_133169.1	44689389	44698458	ERV-GammaD-Mpen-RT	-
NC_133169.1.13	NC_133169.1	44826188	44835819	ERV-GammaD-Mpen-RT	+
NC_133169.1.14	NC_133169.1	51300589	51309642	ERV-GammaD-Mpen-RT	+
NC_133169.1.15	NC_133169.1	51309868	51319989	ERV-GammaD-Mpen-RT	-
NC_133169.1.16	NC_133169.1	64738832	64746568	ERV-GammaD-Mpen-RT	+
NC_133169.1.17	NC_133169.1	65941028	65950139	ERV-GammaD-Mpen-RT	-
NC_133169.1.18	NC_133169.1	66792833	66802447	ERV-GammaD-Mpen-RT	+
NC_133169.1.19	NC_133169.1	67080031	67088910	ERV-GammaD-Mpen-RT	+
NC_133169.1.20	NC_133169.1	67753629	67762506	ERV-GammaD-Mpen-RT	+
NC_133169.1.21	NC_133169.1	68684852	68694467	ERV-GammaD-Mpen-RT	+
NC_133169.1.22	NC_133169.1	68972119	68980997	ERV-GammaD-Mpen-RT	+
NC_133169.1.23	NC_133169.1	75418842	75427660	ERV-GammaD-Mpen-RT	-
NC_133170.1.4	NC_133170.1	23310731	23319600	ERV-GammaD-Mpen-RT	+
NC_133170.1.5	NC_133170.1	27595744	27604871	ERV-GammaD-Mpen-RT	+
NC_133170.1.6	NC_133170.1	33718388	33727412	ERV-GammaD-Mpen-RT	+
NC_133170.1.7	NC_133170.1	36492385	36500601	ERV-GammaD-Mpen-RT	-
NC_133170.1.8	NC_133170.1	36527360	36537261	ERV-GammaD-Mpen-RT	-
NC_133170.1.9	NC_133170.1	37703740	37711801	ERV-GammaD-Mpen-RT	-
NC_133170.1.10	NC_133170.1	39801822	39811937	ERV-GammaD-Mpen-RT	-
NC_133170.1.11	NC_133170.1	41480874	41490990	ERV-GammaD-Mpen-RT	-
NC_133170.1.12	NC_133170.1	44003516	44013438	ERV-GammaD-Mpen-RT	+
NC_133170.1.13	NC_133170.1	44569341	44579476	ERV-GammaD-Mpen-RT	-
NC_133170.1.14	NC_133170.1	44740771	44749603	ERV-GammaD-Mpen-RT	+
NC_133171.1.1	NC_133171.1	3395232	3404539	ERV-GammaD-Mpen-RT	-
NC_133171.1.2	NC_133171.1	51754412	51763455	ERV-GammaD-Mpen-RT	+
NC_133171.1.3	NC_133171.1	55196453	55205315	ERV-GammaD-Mpen-RT	+
NC_133171.1.4	NC_133171.1	57220511	57229910	ERV-GammaD-Mpen-RT	-
NC_133171.1.5	NC_133171.1	57250211	57265212	ERV-GammaD-Mpen-RT	+
NC_133171.1.6	NC_133171.1	57292515	57301606	ERV-GammaD-Mpen-RT	+
NC_133171.1.7	NC_133171.1	61255974	61265897	ERV-GammaD-Mpen-RT	-
NC_133171.1.8	NC_133171.1	61613027	61622759	ERV-GammaD-Mpen-RT	-
NC_133171.1.9	NC_133171.1	61879516	61886790	ERV-GammaD-Mpen-RT	+
NC_133171.1.11	NC_133171.1	62119792	62129924	ERV-GammaD-Mpen-RT	+
NC_133171.1.12	NC_133171.1	63157251	63165364	ERV-GammaD-Mpen-RT	+
NC_133171.1.13	NC_133171.1	63246912	63257038	ERV-GammaD-Mpen-RT	-
NC_133171.1.15	NC_133171.1	66328465	66337560	ERV-GammaD-Mpen-RT	-
NC_133171.1.17	NC_133171.1	69085082	69093296	ERV-GammaD-Mpen-RT	+
NC_133172.1.1	NC_133172.1	50571	58814	ERV-GammaD-Mpen-RT	+
NC_133172.1.2	NC_133172.1	4943761	4953902	ERV-GammaD-Mpen-RT	+
NC_133172.1.3	NC_133172.1	27083226	27092282	ERV-GammaD-Mpen-RT	+
NC_133172.1.4	NC_133172.1	27185781	27195956	ERV-GammaD-Mpen-RT	-
NC_133172.1.5	NC_133172.1	28044138	28053031	ERV-GammaD-Mpen-RT	-
NC_133172.1.6	NC_133172.1	29212854	29222435	ERV-GammaD-Mpen-RT	+
NC_133172.1.7	NC_133172.1	39716277	39725700	ERV-GammaD-Mpen-RT	+
NC_133172.1.8	NC_133172.1	40830402	40839551	ERV-GammaD-Mpen-RT	-
NC_133173.1.1	NC_133173.1	22311790	22321105	ERV-GammaD-Mpen-RT	-
NC_133174.1.1	NC_133174.1	17600960	17609374	ERV-GammaD-Mpen-RT	-
NC_133174.1.2	NC_133174.1	22694920	22704054	ERV-GammaD-Mpen-RT	-
NC_133174.1.3	NC_133174.1	33407970	33417080	ERV-GammaD-Mpen-RT	-
NC_133174.1.4	NC_133174.1	38235324	38244406	ERV-GammaD-Mpen-RT	+
NC_133174.1.5	NC_133174.1	40421167	40430417	ERV-GammaD-Mpen-RT	+
NC_133174.1.6	NC_133174.1	40505611	40513830	ERV-GammaD-Mpen-RT	+
NC_133174.1.7	NC_133174.1	40682547	40690666	ERV-GammaD-Mpen-RT	+
NC_133174.1.8	NC_133174.1	42195813	42205130	ERV-GammaD-Mpen-RT	-
NC_133174.1.9	NC_133174.1	52135792	52146185	ERV-GammaD-Mpen-RT	-
NC_133174.1.10	NC_133174.1	52328763	52338036	ERV-GammaD-Mpen-RT	-
NC_133174.1.11	NC_133174.1	57764903	57774006	ERV-GammaD-Mpen-RT	+
NC_133174.1.12	NC_133174.1	57789769	57798899	ERV-GammaD-Mpen-RT	-
NC_133174.1.13	NC_133174.1	62340068	62349995	ERV-GammaD-Mpen-RT	+
NC_133174.1.14	NC_133174.1	67573984	67582984	ERV-GammaD-Mpen-RT	+
NC_133174.1.15	NC_133174.1	69078257	69087001	ERV-GammaD-Mpen-RT	+
NC_133174.1.16	NC_133174.1	69087197	69096301	ERV-GammaD-Mpen-RT	-
NC_133174.1.17	NC_133174.1	76912953	76921848	ERV-GammaD-Mpen-RT	-
NC_133174.1.18	NC_133174.1	79604954	79614008	ERV-GammaD-Mpen-RT	+
NC_133174.1.19	NC_133174.1	83344862	83354589	ERV-GammaD-Mpen-RT	+
NC_133174.1.20	NC_133174.1	83950282	83958539	ERV-GammaD-Mpen-RT	+
NC_133174.1.21	NC_133174.1	84264326	84273389	ERV-GammaD-Mpen-RT	+
NC_133174.1.23	NC_133174.1	87809512	87819416	ERV-GammaD-Mpen-RT	+
NC_133174.1.24	NC_133174.1	94896854	94906983	ERV-GammaD-Mpen-RT	-
NC_133174.1.25	NC_133174.1	100583753	100593669	ERV-GammaD-Mpen-RT	-
NC_133174.1.26	NC_133174.1	102326876	102336993	ERV-GammaD-Mpen-RT	+
NC_133174.1.27	NC_133174.1	105091912	105100041	ERV-GammaD-Mpen-RT	-
NC_133174.1.28	NC_133174.1	105102937	105111675	ERV-GammaD-Mpen-RT	-
NC_133174.1.29	NC_133174.1	109449578	109458656	ERV-GammaD-Mpen-RT	-
NC_133174.1.30	NC_133174.1	127002888	127011050	ERV-GammaD-Mpen-RT	-
NC_133174.1.31	NC_133174.1	130413451	130422568	ERV-GammaD-Mpen-RT	-
NC_133175.1.1	NC_133175.1	1004966	1015008	ERV-GammaD-Mpen-RT	-
NC_133175.1.2	NC_133175.1	3559263	3567474	ERV-GammaD-Mpen-RT	-
NC_133175.1.3	NC_133175.1	3971247	3979463	ERV-GammaD-Mpen-RT	+
NC_133157.1.1	NC_133157.1	98753219	98761830	ERV-GammaE-Mpen-RT	-
NC_133159.1.1	NC_133159.1	115554525	115563215	ERV-GammaE-Mpen-RT	+
NC_133160.1.1	NC_133160.1	117640255	117648930	ERV-GammaE-Mpen-RT	+
NC_133160.1.2	NC_133160.1	153473728	153482470	ERV-GammaE-Mpen-RT	+
NC_133161.1.1	NC_133161.1	10807356	10818133	ERV-GammaE-Mpen-RT	+
NC_133161.1.2	NC_133161.1	64452672	64461172	ERV-GammaE-Mpen-RT	+
NC_133161.1.3	NC_133161.1	76113952	76122622	ERV-GammaE-Mpen-RT	+
NC_133162.1.1	NC_133162.1	51816128	51824707	ERV-GammaE-Mpen-RT	+
NC_133162.1.2	NC_133162.1	79217197	79225691	ERV-GammaE-Mpen-RT	-
NC_133163.1.1	NC_133163.1	46226753	46235452	ERV-GammaE-Mpen-RT	+
NC_133163.1.2	NC_133163.1	67216235	67224897	ERV-GammaE-Mpen-RT	+
NC_133165.1.1	NC_133165.1	83340185	83348886	ERV-GammaE-Mpen-RT	+
NC_133167.1.1	NC_133167.1	53020099	53028616	ERV-GammaE-Mpen-RT	+
NC_133168.1.1	NC_133168.1	32119320	32127914	ERV-GammaE-Mpen-RT	-
NC_133168.1.2	NC_133168.1	43326799	43335266	ERV-GammaE-Mpen-RT	+
NC_133171.1.1	NC_133171.1	3831426	3839985	ERV-GammaE-Mpen-RT	+
NC_133172.1.1	NC_133172.1	26900919	26909510	ERV-GammaE-Mpen-RT	+
NW_027332170.1.1	NW_027332170.1	605266	616409	ERV-GammaE-Mpen-RT	+
