# Supplementary material for: Diversity and evolutionary history of endogenous retroviruses in the genome of Manis pentadactyla
Source: Microbiol Spectr. 2025 Sep 30;13(11):e03203-24. doi: 10.1128/spectrum.03203-24 (PMC12584738; doi:10.1128/spectrum.03203-24)
Supplement: Table S5 — Information about the representative retroviruses. [file spectrum.03203-24-s0006.xlsx]

## Sheet: Sheet1
Virus name	Abbrev	Assession no./Ref
African green monkey simian foamy virus	SFVagm	NC_010820.1
Atlantic salmon swim bladder sarcoma virus	ASSBSV	NC_007654
Avian leukemia virus	ALV	YP_004222728
Avian leukosis virus	ALV	HQ900844
Baboon endogenous virus strain M7	BERV	BAA89659.1
Bovine foamy virus	BFV	NC_001831
Bovine immunodeficiency virus	BIV	NP_040563.1
Bovine leukemia virus	BLV	NP_056895.1
Caprine arthritis encephalitis virus	/	NP_040939.1
Corvus frugilegus retrovirus	RV-Rook	AJ236130.1
Equine foamy virus	/	NC_002201.1
Equine infectious anemia virus	EIAV	NP_056902.1
Feline foamy virus	FFV	NC_001871
Feline immunodeficiency virus	FIV	NP_040973
Feline leukemia virus	FLV	NP_955577.1
Gibbon ape leukemia virus	GaLV	NP_056790
HERV1	/	Ref. 1
HERV1_artiodact	/	Ref. 1
HERV4_10250_100014	/	Ref. 1
HERV4_10760_100005	/	Ref. 1
HERV9	/	Ref. 1
HERVADP	/	Ref. 1
HERVE	/	Ref. 1
HERVFa	/	Ref. 1
HERVFb	/	Ref. 1
HERVFc1	/	Ref. 1
HERVFc2	/	Ref. 1
HERVFRD	/	Ref. 1
HERVH	/	Ref. 1
HERVH48	/	Ref. 1
HERVHRGH2	/	Ref. 1
HERVI	/	Ref. 1
HERVL	/	Ref. 1
HERVS	/	Ref. 1
HERVT	/	Ref. 1
HERVW	/	Ref. 1
HML1	/	Ref. 1
HML2	/	Ref. 1
HML3	/	Ref. 1
HML4	/	Ref. 1
HML5	/	Ref. 1
HML6	/	Ref. 1
HML7	/	Ref. 1
HML8	/	Ref. 1
HML9	/	Ref. 1
HUERSP2	/	Ref. 1
HUERSP3	/	Ref. 1
Human immunodeficiency virus 1	HIV-1	ABK51636
Human immunodeficiency virus 2	HIV-2	NP_663784.1
Human T-cell leukemia virus type I	HTLV-1	NP_057860
Human T-lymphotropic virus 2		NP_041003
Human T-lymphotropic virus 3	HTLV-3	DQ093792.1
Human T-lymphotropic virus 4	HTLV-4	EF488483
Jaagsiekte sheep retrovirus	JsRV	NP_041186.1
Jembrana disease virus	/	AAA64389
Koala retrovirus	KoRV	AF151794.2
LTR46	/	Ref. 1
Moloney murine leukemia virus	MoMLV	NP_057933.2
Mouse mammary tumor virus	MMTV	NP_056880.1
Murine endogenous retrovirus ERV-L	/	CAA73251
Ovine lentivirus	/	YP_536867.1
PABL	/	Ref. 1
Porcine endogenous retrovirus C	PERV-C	CAC39617.1
Prima4	/	Ref. 1
Prima41	/	Ref. 1
Python molurus endogenous retrovirus	/	AAN77283.1
RD114 retrovirus	/	NC_009889.1
Reticuloendotheliosis virus	REV	FJ439119
Rhinolophus ferrumequinum retrovirus	RfRV	JQ303225
Rous sarcoma virus	RSV	NP_056886.1
Simian immunodeficiency virus	SIV	ABU53017
Simian immunodeficiency virus	SIV	AF301156.1
Simian retrovirus 1	SRV-2	AAA47732
Simian retrovirus 2	SRV-1	AAA47562
Snakehead retrovirus	SnRV	NP_043924.1
Spider monkey foamy virus	/	EU010385.1
Sus scrofa endogenous virus	PERV-A	EU789636.1
Walleye dermal sarcoma virus	/	NP_045937.2
Walleye epidermal hyperplasia virus 1	WEHV-1	AF133051.1
Walleye epidermal hyperplasia virus 2	WEHV-2	AF133052.1
Western chimpanzee simian foamy virus	/	NC_001364.1
Western lowland gorilla simian foamy virus	/	HM245790.1
Lymphoproliferative disease virus	LPDV	AAA62195
Xenopus (Silurana) tropicalis endogenous virus	/	HM765512.1
Ref.1 Niewiadomska AM, Gifford RJ. 2013. The Extraordinary Evolutionary History of the Reticuloendotheliosis Viruses. PLOS Biology 11:e1001642.
